# Supplementary material for: The Architecture of Parent-of-Origin Effects in Mice
Source: Cell. 2014 Jan 16;156(1-2):332–42. doi: 10.1016/j.cell.2013.11.043 (PMC3898482; doi:10.1016/j.cell.2013.11.043)
Supplement: Table S2. QTLs with Evidence of Parent-of-Origin Effects, Related to Figure 1 — False discovery rates (FDR) for 837 QTLs based on comparison of the statistic ΔlogP to simulated data. QTLs are sorted by genome location (mm9). [file mmc2.xls]

## Sheet: Sheet1
trait	chr		from	to	Delta.logP	FDR
PAS.Ambulatory6		1	2187480	8241765	0.2789	0.2426
PAS.TotalAmbulatory		1	2570714	7646045	0.2676	0.2429
Pleth.base.TidalVolume		1	9019111	15668678	0.1681	0.2613
EPM.OpenArmLatency		1	13350403	19911762	-0.1508	0.3138
Biochem.ALP		1	16146317	19343051	0.7996	0.1857
Pleth.base.ExpiratoryTime		1	21787835	27080175	0.5578	0.2232
Start.Weight		1	31202096	34388547	0.0239	0.2741
FN.preWeight		1	31391547	34050928	1.0882	0.1346
Pleth.Weight		1	31391547	36604987	0.4996	0.2411
End.Weight		1	31391547	34302620	0.3621	0.2492
Pleth.base.BreathFrequency		1	40674973	44799240	1.5281	0.0964
Imm.CD4inCD3XGeoMean		1	47361445	51773412	0.6041	0.2231
Haem.RDW		1	50843141	55152567	-0.0342	0.2854
Imm.PctCD8		1	52533121	56043013	-1.0493	0.6399
Haem.RDW		1	55866296	60898336	0.2937	0.2405
Pleth.base.BreathFrequency		1	61750755	66557819	0.5986	0.224
Pleth.base.InspiratoryTime		1	62198205	65789339	0.4143	0.2479
Pleth.base.ExpiratoryTime		1	62198205	65732131	0.0881	0.2701
EPM.OpenArmLatency		1	66277670	71830840	0.9899	0.1441
EarHoleMeanArea		1	70676294	77887645	1.5235	0.0938
Glucose_0		1	71440963	77026679	0.1975	0.2586
Pleth.base.MinuteVolume		1	72785952	78224062	1.6334	0.0997
Biochem.AST		1	72785952	78496551	-0.3666	0.373
Pleth.meta.MinuteVolume		1	73415813	80431922	-0.2159	0.3322
Pleth.base.InspiratoryTime		1	74480946	78496551	-0.3313	0.3642
Pleth.meta.ExpiratoryTime		1	75197688	78496551	-0.2833	0.3536
Pleth.meta.BreathFrequency		1	75197688	78496551	-0.6262	0.4645
Obesity.BodyLength		1	75386670	79892910	0.1251	0.264
OFT.CenterTime		1	76290458	82372526	1.7332	0.0957
Biochem.Chloride		1	76565875	83295356	0.6321	0.2222
Obesity.BMI		1	78900288	88559584	0.0267	0.2758
Obesity.BodyLength		1	89479198	94549973	-0.2778	0.3523
Imm.PctNKTAndOutliers		1	90647565	97160364	-0.4402	0.3957
Haem.MCH		1	91719718	96279165	0.2588	0.2457
Imm.PctCD8		1	92218894	98241902	-0.0336	0.2864
Imm.PctCD3		1	92724096	97160364	-0.3824	0.3752
Imm.PctB220		1	92932464	97160364	-1.2844	0.7248
EarHoleMeanArea		1	93229306	96514160	0.1566	0.2596
Biochem.Tot.Cholesterol		1	102417598	107773460	-0.5139	0.4262
Biochem.LDL		1	102570074	108242004	-0.041	0.2881
Biochem.HDL		1	103831158	106246914	0.3478	0.2426
PAS.TotalAmbulatory		1	106790531	112425334	-0.7727	0.5259
Pleth.Weight		1	124550710	130548235	-0.5012	0.4188
Imm.PctB220		1	127523838	131928424	0.274	0.2442
Haem.NEUabs		1	127830104	133988758	-0.8375	0.5575
Haem.RBC		1	129668883	135844120	0.4027	0.245
Haem.MCV		1	130841877	134972853	0.6367	0.2233
Haem.MCH		1	130841877	135201186	-1.6232	0.8398
Imm.CD4inCD3XGeoMean		1	132558514	136891044	0.5278	0.2328
Weight.GrowthSlope		1	133469786	138706467	-0.8048	0.5401
Biochem.Sodium		1	141191694	145927216	0.1108	0.2657
Haem.PLT		1	143498443	149927017	0.9051	0.1662
Biochem.HDL		1	144781340	148759162	0.6697	0.2141
Haem.MPV		1	144781340	150096504	-0.647	0.4695
Biochem.Creatinine		1	152102942	158588922	0.1659	0.2619
Haem.MCH		1	153474222	158307158	-1.8328	0.8886
EPM.OpenArmDistance		1	159621650	164901483	0.3932	0.2429
EPM.OpenArmEntries		1	159995536	164449877	-0.2458	0.3429
Imm.PctCD8		1	166838559	170890202	-0.2382	0.34
Imm.PctCD3		1	171343963	176295510	-0.9023	0.5822
EarHoleMeanArea		1	171437822	173980822	0.1315	0.2654
Haem.PLT		1	171437822	175252699	-0.6137	0.4598
Imm.CD4inCD3XGeoMean		1	171980821	174513103	1.2709	0.1173
Haem.MCHC		1	171980821	176511846	-0.0759	0.2976
Haem.MPV		1	171980821	176511846	-1.2303	0.7087
Biochem.Phosphorous		1	172149074	174679248	0.152	0.2601
Biochem.Tot.Cholesterol		1	172149074	174513103	-0.0439	0.288
Biochem.HDL		1	172513074	175065375	-2.5723	0.9811
Biochem.LDL		1	172513102	177471328	-0.3549	0.3693
Haem.MPV		1	176262371	181701590	-2.1565	0.9418
Insulin.75		1	177114836	183213911	-0.1794	0.323
Insulin.Delta		1	178199721	183213911	-0.8017	0.5391
Insulin.AUC		1	178199721	183865497	-0.8002	0.5397
FPS.Pre.Bang.Mean		1	180330283	186869665	1.1669	0.1253
Biochem.LDL		1	181535031	187269051	-0.675	0.4801
Haem.RBC		1	187993356	194610593	0.144	0.2618
Haem.HGB		1	189268438	192912107	0.4514	0.2443
Haem.HCT		1	189342185	192912107	0.3334	0.242
Pleth.base.InspiratoryTime		1	189511530	191735358	0.7784	0.1819
Pleth.meta.InspiratoryTime		1	189511530	191852997	0.0086	0.2801
Biochem.LDL		1	191867017	197207784	1.2035	0.1256
Biochem.Tot.Cholesterol		2	10092477	17063948	0.1651	0.2611
Biochem.Triglycerides		2	12943956	22134974	0.4314	0.2464
Biochem.HDL		2	12943956	15231588	-0.1241	0.3074
Biochem.Calcium		2	15227338	20320592	0.3492	0.2431
Biochem.Phosphorous		2	18320591	23676436	-0.5544	0.4424
Imm.PctCD8		2	23390672	26951041	1.0391	0.1411
Pleth.meta.TidalVolume		2	30027541	35478981	0.1191	0.2647
Biochem.Phosphorous		2	33869156	39382387	0.1215	0.2653
Biochem.Tot.Cholesterol		2	36285190	39968989	0.42	0.2497
Context.Mean.Freeze		2	41256631	46522550	0.1847	0.2616
Imm.PctNKTAndOutliers		2	43064411	46047811	-0.4596	0.4054
Cue.Mean.Freeze.Post		2	47061492	53913516	-0.3853	0.3759
Imm.PctB220		2	51289186	54330578	-0.2918	0.3568
Biochem.Phosphorous		2	57511994	63490365	1.4243	0.1001
Biochem.Urea		2	63957107	67805958	0.1501	0.2592
Biochem.Calcium		2	65805957	71827930	0.8751	0.1642
Glucose.AUC		2	65805957	70085304	0.1746	0.26
Glucose.Delta		2	65805957	70085304	0.1295	0.2642
Imm.PctB220		2	66059305	72612397	1.2135	0.1217
OFT.Latency		2	68970051	74133111	-0.2266	0.3385
FN.Latency		2	70612396	76747539	-1.1091	0.6633
EPM.OpenArmLatency		2	71933892	76514789	-1.9053	0.9015
EPM.OpenArmEntries		2	73356255	77934162	0.4182	0.2485
Haem.WBC		2	73719922	78189837	-0.2293	0.3378
Haem.LYMabs		2	75308799	78189837	0.8674	0.1645
Pleth.base.InspiratoryTime		2	90785646	94119635	0.5746	0.224
Pleth.base.BreathFrequency		2	90785646	94260019	0.016	0.2778
End.Weight		2	90849772	95912068	2.4895	0.0342
Pleth.Weight		2	91217421	97158406	2.3365	0.0435
FN.preWeight		2	91814298	97158406	2.8557	0.0598
Start.Weight		2	91814298	94260019	1.6469	0.1031
EPM.ClosedArmDistance		2	92119634	94727033	0.6664	0.212
Glucose.Delta		2	95694603	102541282	-0.3476	0.3672
Glucose_15		2	98342220	103725761	0.3946	0.2439
Glucose_30		2	98342220	103576140	-0.4756	0.41
Imm.PctCD4		2	98665471	103013982	0.8025	0.1821
Haem.RDW		2	100163196	104574678	0.5045	0.2418
Glucose_0		2	106930912	112746950	0.7087	0.2017
Pleth.base.TidalVolume		2	115815215	121056884	-1.2784	0.7229
Insulin.Delta		2	115976518	122095528	0.1114	0.2675
Insulin.AUC		2	115976518	121842474	-0.1199	0.3069
Imm.CD4inCD3XGeoMean		2	116118532	121302546	-0.5895	0.4569
Insulin.75		2	116940961	122731797	0.0468	0.2726
Haem.RDW		2	117992476	124030479	-1.0824	0.6549
AdrenalMeanWeight		2	121144318	126127623	0.2457	0.2468
Imm.PctCD4		2	122128347	126564678	0.3837	0.2449
Imm.PctB220		2	122128347	127557730	0.0995	0.2679
Imm.PctCD3		2	122807930	127967277	0.3992	0.2445
Imm.PctCD8		2	122807930	126123509	0.1194	0.2654
Obesity.BMI		2	125259799	131507288	1.1031	0.1299
Obesity.BodyLength		2	125470819	129383738	0.7387	0.2051
Imm.CD8inCD3YGeoMean		2	129367114	134686867	0.8158	0.18
Start.Weight		2	132006431	137253017	1.8565	0.0911
OFT.TotalActivity		2	138549795	141191732	1.4995	0.0867
EMO		2	138549795	142506452	0.7256	0.2093
OFT.CenterTime		2	140269050	148254465	0.9125	0.1654
Pleth.base.MinuteVolume		2	141006270	145582696	0.2233	0.2565
Imm.CD8inCD3YGeoMean		2	141226461	145636566	0.7931	0.1851
FN.Latency		2	141226461	149357423	-0.5907	0.4571
OFT.Latency		2	141529800	148753900	0.0396	0.2734
Biochem.Creatinine		2	142420471	149230256	-0.2052	0.3304
EPM.OpenArmLatency		2	143582695	151188782	-0.431	0.3888
Cue.Mean.Freeze.Post		2	147232341	153404485	0.3211	0.2397
Imm.PctCD4		2	148561209	154029616	-0.1728	0.3214
Insulin.0		2	149449300	153404823	-1.2759	0.7229
Start.Weight		2	151164596	153404485	2.0147	0.0854
Haem.PCT		2	158087742	165143329	-0.7644	0.5196
Glucose_0		2	158087811	162715340	-0.0713	0.295
Insulin.75		2	160329428	164974742	-0.6266	0.4641
Pleth.base.ExpiratoryTime		2	160566106	164838228	-0.2426	0.3424
EarHoleMeanArea		2	163200111	165779025	-0.9255	0.5919
End.Weight		2	166301481	173294790	0.3205	0.2388
Imm.CD4inCD3XGeoMean		2	166301481	170938615	-0.0598	0.2883
Haem.LYMabs		2	177047152	182454645	0.1184	0.2643
Haem.RDW		3	2382533	6594495	1.9292	0.0897
Imm.PctCD4inCD3		3	6013013	10483989	1.0081	0.1377
EMO		3	13887894	20163174	0.5731	0.2248
Pleth.Weight		3	15033287	20147469	1.7775	0.0897
Imm.PctCD3		3	15350289	73692379	0.0824	0.2698
Biochem.AST		3	22723841	28874494	-0.5785	0.4527
Pleth.meta.TidalVolume		3	28432762	31282055	-0.3927	0.3781
AdrenalMeanWeight		3	28432762	31981391	-1.2102	0.6992
Glucose_15		3	29398239	34964650	-0.3783	0.3759
Haem.NEUabs		3	31480532	39297775	0.4829	0.2417
Haem.LYMabs		3	31985188	36886710	0.7249	0.2077
Haem.WBC		3	32212748	37208029	0.8342	0.1718
End.Weight		3	36572166	39788807	0.5279	0.2341
Pleth.base.InspiratoryTime		3	49655749	54073655	-0.1435	0.3136
Haem.MCHC		3	49733818	56060281	3.0439	0.0399
Pleth.base.BreathFrequency		3	50472603	54093090	-0.6248	0.4648
Pleth.base.BreathFrequency		3	60747397	68349139	0.2522	0.2449
Pleth.base.ExpiratoryTime		3	60878613	66195291	-0.0438	0.2886
Biochem.HDL		3	69146610	72909307	-0.6465	0.4701
Biochem.Triglycerides		3	70644966	76503029	0.2257	0.255
EPM.OpenArmDistance		3	72675197	80004814	-0.3664	0.3734
Pleth.base.ExpiratoryTime		3	74061691	80418976	-0.2743	0.3508
EPM.ClosedArmTime		3	75648946	80418976	-0.2118	0.332
PAS.Ambulatory1		3	76261245	80137270	0.2707	0.2438
FPS.Bang.Increase		3	77034263	80854727	0.7913	0.1819
End.Weight		3	79170718	85249406	-0.0485	0.2875
Imm.CD8inCD3YGeoMean		3	79170718	82164148	-1.4554	0.7869
Pleth.Weight		3	79437957	83874822	0.6495	0.2176
Imm.PctCD4		3	85884647	92136969	0.3615	0.2487
Insulin.15		3	85996698	89051435	-0.4294	0.3891
Start.Weight		3	88446772	91488442	0.7837	0.1824
Imm.PctCD3		3	92138726	98507256	1.1534	0.1234
BurrowedPelletWeight		3	94999008	99035214	0.5878	0.2278
Biochem.Chloride		3	96788737	99763156	0.9513	0.1564
Imm.CD8inCD3YGeoMean		3	96788737	100356962	0.8087	0.1826
Biochem.Sodium		3	96788737	99131635	0.607	0.2258
Biochem.Calcium		3	96788737	99763156	0.2705	0.2429
Imm.CD4inCD3XGeoMean		3	96788737	102129937	-0.0781	0.2979
Start.Weight		3	97035213	100771975	0.4833	0.2423
FN.preWeight		3	97086968	100771975	1.2462	0.1196
Pleth.Weight		3	97086968	100771975	1.118	0.1302
End.Weight		3	97086968	100536715	1.0227	0.1355
FN.Latency		3	107140144	115527125	-1.2982	0.729
Imm.PctCD8		3	114356289	120424850	0.0671	0.2702
Imm.PctCD4inCD3		3	114415077	119290075	0.1277	0.2634
Imm.CD4CD8Ratio		3	114415077	117483997	0.0704	0.2727
Imm.PctNKTAndOutliers		3	119182096	121296208	-0.5571	0.4426
FPS.Pre.Bang.Mean		3	120323003	125151146	-0.2757	0.3513
Insulin.0		3	125861951	129785691	0.9197	0.1621
Imm.CD4CD8Ratio		3	125952085	128059694	-0.2237	0.3357
Glucose.AUC		3	126059693	130833208	-0.1123	0.3045
Glucose_30		3	127047879	130833208	0.3262	0.242
Glucose_75		3	127047879	130695900	-0.5162	0.4262
Haem.LYMabs		3	138442809	143444659	-0.6214	0.4633
Haem.WBC		3	138662474	143492044	-0.7187	0.4993
EarHoleMeanArea		3	141099644	143297855	-0.0297	0.2869
Biochem.ALT		3	142221105	146932289	-0.9048	0.5822
Imm.CD8inCD3YGeoMean		3	142405391	149608637	0.3107	0.2388
Pleth.meta.InspiratoryTime		3	155250828	160475020	-0.5475	0.44
Cue.Mean.Freeze.Post		4	3788131	8682681	-0.5968	0.4583
Imm.CD4inCD3XGeoMean		4	9826179	12634316	-0.4851	0.4123
Biochem.Sodium		4	11595892	16929741	1.8573	0.0957
Biochem.Chloride		4	12031016	16028639	0.1901	0.2607
Biochem.Calcium		4	13729597	18040951	1.4498	0.0904
Biochem.ALP		4	19215241	26450682	0.0333	0.2735
Insulin.15		4	29648528	32651727	0.0449	0.2718
Haem.LYMabs		4	32372677	35755239	-0.0167	0.2858
Start.Weight		4	35430068	39670361	1.0299	0.1373
Obesity.BodyLength		4	42057806	46985765	-0.5991	0.4577
Start.Weight		4	42562053	47553371	0.3514	0.245
EarHoleMeanArea		4	49695666	54021423	-0.9688	0.6108
Context.Mean.Freeze		4	65474631	71574599	-0.5983	0.4582
EPM.OpenArmEntries		4	71830158	76774918	0.6804	0.2119
Imm.PctCD4		4	74493223	77398139	0.2084	0.2598
Glucose.Delta		4	82755886	87171322	-0.5663	0.4479
Glucose.AUC		4	82755886	87171322	-0.5974	0.4578
Glucose_75		4	83276725	85738620	0.2205	0.258
FPS.Pre.Bang.Mean		4	86055109	90606323	-0.1934	0.3257
FPS.Bang.Increase		4	87039470	91175455	0.256	0.2457
Haem.NEUabs		4	87542077	95080815	0.0738	0.271
Biochem.LDL		4	88978372	93830247	-0.9803	0.6145
Biochem.Tot.Cholesterol		4	101065882	105187379	-0.6664	0.4773
PAS.TotalAmbulatory		4	102839032	108407822	0.2997	0.2401
EarHoleMeanArea		4	103187378	109770906	-0.5828	0.4546
Biochem.LDL		4	103187378	109237104	-0.6071	0.4577
FN.preWeight		4	103778361	108865415	-0.0616	0.2879
PAS.TotalFine		4	105111565	110541549	0.5829	0.2279
Haem.HGB		4	107237103	111787831	0.1295	0.2649
Haem.RBC		4	107310900	111787831	0.1876	0.261
Biochem.HDL		4	108707680	110908297	-0.5646	0.4475
Biochem.Urea		4	114159572	119116039	0.0637	0.2701
Pleth.meta.TidalVolume		4	118467729	124873196	-1.2209	0.7044
PAS.TotalAmbulatory		4	122676434	128074545	1.8552	0.087
Biochem.AST		4	124265632	130807405	-0.2033	0.3289
Imm.PctCD4		4	125150089	128930399	-0.0312	0.2861
Biochem.LDL		4	127200151	131636811	0.0517	0.2716
Biochem.Tot.Cholesterol		4	127200151	129965837	-0.3221	0.3624
Imm.CD4inCD3XGeoMean		4	128775758	131281564	-0.8596	0.5702
FN.preWeight		4	130902287	137436417	-0.7503	0.5126
Start.Weight		4	132563657	137340858	-0.5741	0.4508
Haem.MPV		4	133974346	139566497	0.4345	0.2471
Haem.WBC		4	134911700	137775322	-0.3426	0.3661
Biochem.ALP		4	135775321	139566497	-1.0898	0.6574
EarHoleMeanArea		4	138864618	142210352	-0.2635	0.3483
Pleth.EnhancedDiff		4	139222367	143772319	0.8841	0.1655
Haem.MCHC		4	139222367	142465683	-0.248	0.3431
Pleth.meta.EnhancedPause		4	140262441	144403861	0.7965	0.1862
Imm.PctB220		4	143909560	152017497	0.1426	0.2614
Pleth.meta.EnhancedPause		4	143909560	150136035	-0.3205	0.3638
Pleth.base.BreathFrequency		4	146376406	149561889	0.0336	0.2742
Pleth.base.ExpiratoryTime		4	146376406	149561889	-0.4593	0.406
Biochem.Creatinine		4	147494033	154640658	-1.3388	0.7459
PAS.TotalAmbulatory		4	147738950	152391346	-0.1913	0.3267
EarHoleMeanArea		4	148683529	152391346	-0.2508	0.3445
FN.preWeight		4	149458954	155079632	0.8573	0.1632
Imm.PctNKTAndOutliers		4	149659778	154640658	0.1282	0.2635
Imm.PctCD8		4	149659778	153699720	-0.0438	0.2893
Haem.MCH		5	16366646	22000493	-0.5999	0.4576
Biochem.HDL		5	17961873	22773180	0.0374	0.2742
Pleth.Weight		5	20773179	23148045	-0.1004	0.3017
Haem.MCV		5	20773179	24827219	-0.3035	0.3595
Insulin.75		5	21148044	26161103	-0.3603	0.3707
OFT.TotalActivity		5	22827218	24915347	-1.1464	0.6775
Insulin.15		5	31095141	36251425	0.7266	0.211
Insulin.30		5	31252070	36251425	0.0823	0.2692
FN.Latency		5	31599057	39962311	-0.0942	0.3019
Insulin.Delta		5	31624267	35170400	-0.0293	0.2873
Insulin.AUC		5	31794997	35170400	-0.1344	0.3112
Weight.GrowthSlope		5	32660147	37393187	-0.6232	0.464
OFT.CenterTime		5	49381444	54200019	-0.1171	0.3065
EPM.OpenArmLatency		5	49381444	54667320	-0.9032	0.5817
PAS.TotalFine		5	50888104	56223373	-0.4305	0.389
OFT.Latency		5	51155227	54667320	-1.1693	0.6869
EPM.OpenArmEntries		5	56620744	59567824	0.7107	0.2047
EPM.OpenArmTime		5	56620744	61389645	0.0571	0.2691
Weight.GrowthSlope		5	62556501	67776270	0.1463	0.2612
EPM.ClosedArmTime		5	65098140	70527299	-0.4995	0.4193
Pleth.meta.EnhancedPause		5	73876267	78457001	-0.6343	0.4656
Haem.MCH		5	81934432	86890223	0.0248	0.2748
Imm.PctB220		5	82810838	86502589	-0.1808	0.3233
End.Weight		5	87015289	93539944	-0.5723	0.4502
Context.Mean.Freeze		5	87467835	94586011	-1.0566	0.6424
Biochem.ALP		5	89925271	93539944	0.4333	0.2476
Pleth.base.MinuteVolume		5	92604750	101055412	0.5387	0.227
Biochem.Calcium		5	97407343	103322168	0.5459	0.2243
Biochem.Sodium		5	97407343	103108928	0.0632	0.2684
Biochem.Chloride		5	97940813	102998196	-0.1974	0.3255
Imm.CD4inCD3XGeoMean		5	103572763	108112543	0.2113	0.2595
Pleth.base.EnhancedPause		5	106623393	109746318	-0.7432	0.5107
Weight.GrowthSlope		5	107746317	111483930	0.0796	0.2691
Imm.CD4CD8Ratio		5	111371950	115439672	0.1814	0.2599
Imm.PctCD4inCD3		5	111502680	115439672	0.5528	0.226
Obesity.BodyLength		5	111765105	116167993	-0.3892	0.3768
EPM.OpenArmDistance		5	129849060	135720653	-0.164	0.3169
EPM.OpenArmTime		5	131731308	135520937	0.6321	0.2236
EarHoleMeanArea		5	136009480	142093923	-0.3288	0.3632
Insulin.AUC		5	144769725	151213481	0.1751	0.2607
Insulin.Delta		5	144769725	151213481	-0.1021	0.3017
Start.Weight		5	148410572	152148537	1.5395	0.102
FN.preWeight		5	148410572	152148537	1.3513	0.1066
Pleth.Weight		5	148410572	152022799	0.1906	0.2615
Biochem.HDL		6	2416869	6519461	0.7097	0.2032
FN.Latency		6	3608029	7385777	0.0566	0.2684
Pleth.meta.EnhancedPause		6	15932016	21413492	-0.028	0.2879
End.Weight		6	23899550	29084439	0.4581	0.2444
Biochem.ALT		6	28127420	33256975	0.0701	0.272
Weight.GrowthSlope		6	32247521	34984665	0.3472	0.2416
AdrenalMeanWeight		6	34800912	40066752	0.3183	0.2375
Biochem.ALP		6	45184265	49355275	0.3388	0.2402
FPS.Bang.Increase		6	47500578	52745791	-0.3817	0.3756
Haem.LYMabs		6	50483154	56174278	-0.8609	0.5696
Imm.PctCD8		6	64057794	72018171	-0.0336	0.2858
Imm.CD4CD8Ratio		6	68689623	73333193	0.0906	0.2692
Imm.PctCD4inCD3		6	68689623	73333193	0.0465	0.2719
Haem.BASabs		6	78382120	83353987	-0.5322	0.4332
Imm.CD8inCD3YGeoMean		6	80329580	86204153	-0.0599	0.2876
Haem.MCH		6	82147367	85465161	-0.0314	0.2855
Insulin.75		6	83840295	90615027	0.1832	0.2608
Pleth.meta.EnhancedPause		6	84911007	89111577	0.5777	0.2253
OFT.CenterTime		6	87304258	95255482	-1.1741	0.6877
OFT.TotalActivity		6	87668211	92312032	-0.3433	0.3659
Glucose_75		6	91514677	95633917	-0.0874	0.3024
Imm.PctCD8		6	102550352	104700210	0.6116	0.2271
Imm.CD4CD8Ratio		6	102550352	104700210	-0.1899	0.3265
FPS.Pre.Bang.Mean		6	106736443	112461076	0.2045	0.2565
FN.preWeight		6	109706034	113474455	-0.1844	0.3241
Pleth.Weight		6	109706034	113093706	-0.4041	0.3824
EPM.OpenArmDistance		6	115706746	120361487	-0.3778	0.3757
EPM.OpenArmEntries		6	115706746	120134853	-0.6002	0.457
EPM.OpenArmTime		6	116050639	121289110	-0.5852	0.4558
Imm.CD4inCD3XGeoMean		6	121368125	128954550	0.3298	0.2402
Biochem.Urea		6	128560176	135571805	0.1059	0.2678
Imm.PctB220		6	134928282	137698275	0.7918	0.1835
Imm.PctCD3		6	134928282	137698275	-0.1356	0.3113
Haem.RDW		7	16147280	20149372	1.9284	0.0844
AdrenalMeanWeight		7	24138164	27995487	0.0943	0.2699
PAS.TotalFine		7	24937966	29798369	-0.1931	0.326
FN.preWeight		7	25076272	32505578	0.6924	0.2089
Glucose_75		7	25678979	30617230	0.4437	0.2443
Start.Weight		7	26852865	32291334	-0.0146	0.2856
FPS.Pre.Bang.Mean		7	34018081	39582016	-0.3744	0.3752
Pleth.meta.MinuteVolume		7	38052760	48861154	-0.8173	0.5464
Insulin.0		7	47581739	54172729	-0.0882	0.3014
Glucose_30		7	56048459	59459686	-0.7016	0.4939
Glucose_15		7	56166896	59273971	-0.0821	0.3005
Glucose.AUC		7	56736749	61841199	0.4123	0.2457
Glucose.Delta		7	56736749	61841199	0.3638	0.2483
BurrowedPelletWeight		7	58660322	64232350	-0.0948	0.3015
Haem.MCHC		7	60169282	63761534	-0.3914	0.3777
Start.Weight		7	63362354	69111945	1.9167	0.0797
End.Weight		7	63588628	66717523	0.5692	0.2243
Pleth.Weight		7	63896505	66717523	0.5841	0.2293
FN.preWeight		7	64048043	66964714	0.8775	0.1646
Biochem.Urea		7	65260359	73837813	0.0675	0.2709
Biochem.AST		7	67111944	72349385	0.4783	0.2387
OFT.TotalActivity		7	70484624	74426174	-0.1192	0.3064
Haem.WBC		7	86409821	91633689	-0.0299	0.2863
EarHoleMeanArea		7	88127386	91865515	-0.3972	0.3793
Glucose_15		7	92470483	96847713	1.3411	0.1044
PAS.Ambulatory6		7	92725119	95381203	-0.5177	0.4263
EPM.OpenArmLatency		7	99836130	105540350	2.6238	0.0399
Haem.NEUabs		7	104591757	110164821	2.4839	0.0266
Haem.MCH		7	104869522	110556951	-0.2531	0.3453
Haem.RDW		7	110297535	115369537	0.934	0.1586
EPM.OpenArmLatency		7	110381490	115542347	2.7591	0.0478
AdrenalMeanWeight		7	110745068	116608885	-0.022	0.286
Imm.PctCD3		7	119696710	123276143	-0.5208	0.4265
Imm.CD4CD8Ratio		7	130324951	133349285	-0.3006	0.3591
Biochem.ALP		7	147597491	153367605	0.0634	0.2697
Insulin.15		7	147597491	152676071	-0.5287	0.4307
FN.preWeight		8	7884953	15057810	0.7575	0.1929
End.Weight		8	7884953	10055823	0.4593	0.2456
Haem.MONabs		8	12314068	19632587	1.1257	0.1303
Haem.NEUabs		8	12314068	17233576	-0.2926	0.3566
Haem.WBC		8	12605016	16993378	-0.4614	0.4059
Haem.LYMabs		8	13777301	17233576	1.0315	0.1376
EMO		8	17055928	25559355	0.7175	0.2048
Pleth.meta.MinuteVolume		8	24963094	29002388	0.2034	0.2561
Pleth.meta.ExpiratoryTime		8	25133139	28552605	0.4893	0.2399
Imm.PctCD8		8	28512988	30872349	0.6543	0.2188
Biochem.Creatinine		8	28872348	34621931	1.7798	0.0884
Pleth.base.TidalVolume		8	29344779	32809112	0.5211	0.2317
Pleth.meta.TidalVolume		8	29538182	35226468	-1.008	0.6248
Cue.Boli		8	30698371	34937512	-0.5372	0.4349
Biochem.Urea		8	32386503	36159580	0.5576	0.222
EPM.OpenArmLatency		8	39345443	46897379	0.6522	0.2173
Cue.Mean.Freeze.Post		8	39345443	46897379	-0.1109	0.3056
Biochem.ALT		8	44708317	48379381	1.1472	0.1251
EPM.OpenArmDistance		8	44897378	47649263	0.3078	0.2388
PAS.TotalAmbulatory		8	44897378	49712941	0.4125	0.2468
EPM.OpenArmEntries		8	44897378	49456418	-0.312	0.3613
Biochem.Calcium		8	48351260	53039569	2.365	0.0359
Biochem.HDL		8	49078895	53540258	1.4221	0.0979
BurrowedPelletWeight		8	60429007	67641505	-0.3319	0.3638
Pleth.meta.InspiratoryTime		8	62128327	67481545	0.0753	0.2699
Haem.MCV		8	65039643	70146527	-0.1471	0.3134
Imm.PctNKTAndOutliers		8	65818606	69395872	0.0235	0.2737
Context.Mean.Freeze		8	66369113	71614915	-0.4104	0.3835
Insulin.0		8	74173675	79352527	0.3432	0.2397
FN.Latency		8	75273693	81653715	-1.6766	0.854
Insulin.75		8	78159864	83591106	-0.358	0.3708
Biochem.Phosphorous		8	79549384	85140346	1.3615	0.1063
Haem.MCH		8	82200493	86430281	0.6192	0.2269
Pleth.base.EnhancedPause		8	83140345	87493715	0.2733	0.2434
Biochem.Chloride		8	83235211	87666006	2.4862	0.0299
Pleth.base.MinuteVolume		8	87071459	91183245	-0.2494	0.3436
Haem.MCH		8	87182957	91015615	-0.5002	0.419
Haem.MCV		8	88785659	94965641	0.4863	0.2417
Imm.PctCD4inCD3		8	94053766	98213498	-0.0979	0.3022
Imm.CD4CD8Ratio		8	94053766	98213498	-0.4142	0.3845
Haem.MCHC		8	101254875	109473415	-0.1255	0.3077
Imm.PctCD3		8	109668469	117323746	-1.1891	0.6925
FN.Latency		8	109668469	112611175	-1.9292	0.906
Haem.MCH		8	119564070	127472969	0.415	0.249
Biochem.AST		8	127111892	131601776	0.8647	0.1641
Biochem.ALP		8	129354208	131722487	-0.641	0.4688
EPM.ClosedArmDistance		9	17096536	23210181	-0.6958	0.4907
Glucose_30		9	28886064	35384238	-0.5556	0.4421
Imm.CD8inCD3YGeoMean		9	35242204	39326790	1.6554	0.1108
Imm.PctCD4		9	35754647	38472320	-0.3751	0.3752
Imm.CD4CD8Ratio		9	35944919	40129876	0.0921	0.269
EPM.ClosedArmDistance		9	38517700	44405606	-0.7043	0.4958
BurrowedPelletWeight		9	40482004	45657716	0.5973	0.2227
Biochem.LDL		9	41071145	45429534	-0.7418	0.5104
Pleth.base.MinuteVolume		9	41353246	44090483	1.3067	0.1032
Pleth.base.BreathFrequency		9	41496070	47336655	0.3768	0.2454
FN.preWeight		9	42323164	49414762	-0.8649	0.5707
Cue.Boli		9	42405605	48075467	0.0683	0.2712
OFT.TotalActivity		9	43429533	51175754	0.4792	0.2398
Start.Weight		9	43429533	48592920	-0.7371	0.5087
Pleth.base.InspiratoryTime		9	44405144	47583652	0.9631	0.1515
Weight.GrowthSlope		9	56836654	61099549	-0.3786	0.3757
EMO		9	70798886	76746281	0.0173	0.2768
OFT.TotalActivity		9	73849169	77946061	-0.0037	0.283
Imm.CD4inCD3XGeoMean		9	80674038	83598639	-0.1922	0.3262
Haem.PCT		9	91777193	97134382	-0.3075	0.3607
Cue.Mean.Freeze.Post		9	105187255	108607731	0.3126	0.2392
EPM.OpenArmEntries		9	106440649	112619786	-0.2593	0.3464
Pleth.base.BreathFrequency		9	106473208	109700792	-0.3175	0.3626
Haem.MCHC		9	106607730	110158530	0.7419	0.2048
Haem.MCH		9	106733462	112761261	-0.8667	0.5707
EPM.OpenArmTime		9	106985686	111409055	0.285	0.2409
Pleth.base.MinuteVolume		9	107101095	112095499	0.1762	0.2608
Pleth.base.ExpiratoryTime		9	107417199	114775103	-0.2943	0.357
Pleth.meta.BreathFrequency		9	107585503	111939272	0.6748	0.2114
Haem.MCV		9	107704749	112255665	0.3513	0.244
Pleth.meta.MinuteVolume		9	107704749	112095499	-0.1569	0.315
Haem.RDW		9	107704749	111939272	-0.3602	0.3713
Pleth.meta.ExpiratoryTime		9	107961892	111939272	0.0044	0.2809
Weight.GrowthSlope		9	109930380	113546920	0.1548	0.2591
Glucose_30		9	110095498	112619786	-1.2624	0.7198
Insulin.75		9	110126530	114775103	0.4811	0.241
Insulin.30		9	110255664	113546920	0.2491	0.2468
EPM.ClosedArmTime		10	7189403	14407602	0.859	0.1648
Biochem.Triglycerides		10	7657804	11618796	0.2165	0.2594
Pleth.base.TidalVolume		10	12019941	19243885	0.326	0.2411
Pleth.meta.TidalVolume		10	12131982	15122628	0.3952	0.2444
Glucose_75		10	12407601	15123192	1.2443	0.1174
Biochem.Creatinine		10	14801685	21223588	0.1517	0.259
FN.preWeight		10	16663356	23828233	-0.5523	0.4423
End.Weight		10	18098322	22801884	-0.3046	0.3595
Haem.RDW		10	20119624	24097708	0.2659	0.2425
Biochem.Triglycerides		10	21641084	29624992	0.0311	0.274
Biochem.ALT		10	22097707	26519326	-0.8731	0.5717
Glucose_15		10	29725947	32058215	-0.2484	0.3434
FN.Latency		10	32372828	37136291	3.1615	0
Glucose.AUC		10	34917845	39685357	0.4563	0.2433
Glucose.Delta		10	34917845	39685357	0.3613	0.2476
Pleth.Weight		10	35171185	39907977	0.3531	0.2461
Start.Weight		10	35171185	39685357	0.002	0.2816
End.Weight		10	35171185	39770868	-0.1512	0.3132
Imm.PctCD3		10	39093555	42885461	-0.0516	0.2869
FN.Latency		10	42625923	49870771	-1.172	0.6872
Imm.PctCD4		10	43026224	45739672	0.1414	0.2606
Imm.CD4inCD3XGeoMean		10	43882291	49405529	1.3399	0.1047
AUC.IRI.AUC.G		10	48355573	51990454	0.3907	0.2428
DIRI.DG		10	48468020	51689273	0.5472	0.2261
Insulin.AUC		10	49689272	51990454	0.2406	0.2479
Insulin.Delta		10	49689272	51990454	0.1425	0.2606
Haem.RDW		10	52462954	57329258	1.2051	0.1277
Weight.GrowthSlope		10	62552283	65823643	-0.6577	0.4757
OFT.Latency		10	71243079	75443969	-0.9807	0.6137
OFT.CenterTime		10	71243079	75610791	-1.4061	0.7699
EPM.ClosedArmTime		10	85197003	89365917	-0.3947	0.3786
Insulin.75		10	95984191	100291226	-0.1217	0.3075
Biochem.ALT		10	97321879	100291226	0.2838	0.2405
Pleth.base.ExpiratoryTime		10	97742834	101698236	0.6363	0.2226
EPM.ClosedArmDistance		10	107174848	112745024	-0.3478	0.367
Biochem.Triglycerides		10	107815682	114648044	0.0216	0.2748
Haem.NEUabs		10	113179164	117830927	0.4456	0.2443
Biochem.Tot.Protein		10	117914358	123757077	0.4965	0.2399
BurrowedPelletWeight		10	120298514	127068783	1.0534	0.1352
OFT.TotalActivity		10	122594103	125772407	0.207	0.2598
Imm.CD8inCD3YGeoMean		10	122833687	127891649	0.3299	0.2411
Biochem.AST		10	122833687	128995286	-0.8909	0.5794
Pleth.base.InspiratoryTime		10	125440482	127611872	0.0504	0.2718
PAS.Ambulatory6		11	2023932	6429887	0.4559	0.2427
Pleth.meta.EnhancedPause		11	2023932	6771105	0.1568	0.2603
PAS.TotalAmbulatory		11	2931901	7774748	0.2045	0.2573
OFT.Latency		11	2931901	6333276	0.2128	0.258
FN.Latency		11	2931901	6535238	-0.1826	0.3236
EMO		11	3580334	5932101	-0.6312	0.4652
Haem.MCV		11	3932100	6855128	0.8855	0.1672
Haem.MCH		11	3932100	6855128	0.4928	0.2405
EarHoleMeanArea		11	4855127	9378426	-0.5038	0.4195
Insulin.30		11	5774747	9402197	-0.3154	0.3625
AUC.IRI.AUC.G		11	5774747	9402197	-1.0715	0.6502
DIRI.DG		11	6106275	9402197	-0.9799	0.6152
Insulin.AUC		11	7378425	9585339	-0.6592	0.4749
Insulin.15		11	7378425	9402197	-0.7275	0.5049
Insulin.Delta		11	7378425	9736729	-0.9112	0.5853
Start.Weight		11	11192481	15903307	2.0462	0.0736
Biochem.Sodium		11	13267728	16802780	0.3235	0.2397
Biochem.Chloride		11	13278767	16349557	0.7191	0.208
Biochem.ALP		11	13278767	16802780	-0.856	0.5682
Pleth.meta.InspiratoryTime		11	19127706	23557911	1.5824	0.0935
PAS.Ambulatory1		11	19329767	24392127	-0.0206	0.2859
Pleth.base.ExpiratoryTime		11	19489494	25511216	-0.1915	0.3261
PAS.TotalAmbulatory		11	20470890	25511216	-0.8758	0.5725
Pleth.meta.ExpiratoryTime		11	21376036	26187148	0.0828	0.2706
EPM.OpenArmDistance		11	25186085	33130040	-0.0374	0.2871
EPM.OpenArmEntries		11	26225215	32492522	-0.1547	0.3138
Pleth.meta.InspiratoryTime		11	27095395	31780223	-0.0491	0.2863
EMO		11	28118538	34063297	-0.4644	0.4065
OFT.TotalActivity		11	28619948	33464318	0.6061	0.2244
Imm.PctCD4		11	29958901	35953683	0.4809	0.2398
EPM.ClosedArmTime		11	31464317	35833394	-0.232	0.3374
Imm.CD8inCD3YGeoMean		11	31646221	34786559	0.8864	0.1677
Biochem.AST		11	31646221	34786559	0.1112	0.2668
Imm.PctB220		11	31860937	34063297	-0.0301	0.2859
Biochem.LDL		11	32902123	38219435	0.1817	0.2607
Biochem.Sodium		11	33315728	38583571	1.1929	0.1254
PAS.TotalAmbulatory		11	34291649	39616832	-0.2134	0.333
Biochem.Calcium		11	34291649	38482831	-0.2801	0.3531
Biochem.HDL		11	42683007	49065799	-0.4829	0.4118
EPM.ClosedArmDistance		11	43355050	49690375	-0.7988	0.5393
OFT.CenterTime		11	44290554	48428939	-0.1474	0.3128
OFT.Latency		11	47524312	54868160	3.6383	0
End.Weight		11	51342339	56605599	0.4614	0.2462
Pleth.Weight		11	53135286	57224409	0.7184	0.2064
Biochem.Albumin		11	55224408	60689989	1.3217	0.1029
EPM.OpenArmLatency		11	55791470	61881853	-1.0078	0.6256
Haem.RDW		11	56644775	59232055	-0.2729	0.3508
EarHoleMeanArea		11	58967003	64031075	0.1011	0.2683
Haem.MCHC		11	59256830	63065414	-0.3243	0.3628
Haem.RDW		11	64014319	68158868	-0.3483	0.3666
Haem.WBC		11	66705917	71371167	0.3562	0.2466
Biochem.Phosphorous		11	71150422	77290252	-0.0448	0.287
EPM.OpenArmTime		11	78360700	84719126	0.5244	0.2342
EPM.OpenArmDistance		11	78360700	83676266	0.025	0.2755
Obesity.BodyLength		11	78360700	84226031	-0.011	0.2873
OFT.TotalActivity		11	79484172	84521936	1.4493	0.0883
OFT.Latency		11	79484172	84521936	1.5311	0.0991
EMO		11	79484172	84097012	0.7592	0.1935
Biochem.Creatinine		11	79484172	86397075	0.4682	0.2439
OFT.CenterTime		11	79484172	84521936	-0.2408	0.3413
EPM.OpenArmEntries		11	79484172	83421438	-0.4987	0.419
Pleth.meta.BreathFrequency		11	82732314	87302643	0.1413	0.2598
Imm.CD4inCD3XGeoMean		11	87522933	92891599	-0.4805	0.4106
Haem.NEUabs		11	88402038	95634605	0.6019	0.2225
OFT.Latency		11	91666443	98970260	-0.3682	0.373
EPM.ClosedArmTime		11	91924870	94517065	0.1109	0.2664
Pleth.base.TidalVolume		11	91924870	95797830	-0.101	0.3013
Haem.LYMabs		11	91924870	96706500	-0.4669	0.4073
Pleth.base.ExpiratoryTime		11	92374889	97137511	-0.8808	0.5743
OFT.TotalActivity		11	92517064	98697789	-0.8008	0.5395
EPM.ClosedArmDistance		11	93234187	98697789	-0.1076	0.3051
Imm.PctCD8		11	94489415	96706500	0.1328	0.2648
Obesity.BMI		11	96970259	102026481	-0.2453	0.3429
Imm.CD4inCD3XGeoMean		11	97342841	102540306	0.0244	0.2747
Pleth.meta.MinuteVolume		11	97913418	100591355	0.404	0.2456
Biochem.Phosphorous		11	98105288	104840962	0.427	0.247
AUC.IRI.AUC.G		11	99224673	103655780	0.2157	0.2578
Haem.MCH		11	99625736	104578808	0.6159	0.227
PAS.TotalFine		11	99625736	104462432	-0.0465	0.2873
DIRI.DG		11	100460336	103655780	0.2971	0.2397
Glucose_30		11	101008003	103771750	-0.3923	0.3781
Pleth.base.BreathFrequency		11	101120713	106975641	0.7155	0.2033
Pleth.base.ExpiratoryTime		11	101771749	106975641	-0.8921	0.5792
Insulin.15		11	102578807	106905728	-0.5352	0.4345
AdrenalMeanWeight		11	102840961	106098667	0.073	0.2713
OFT.Latency		11	102872380	107174196	2.0575	0.0797
Pleth.base.MinuteVolume		11	102988823	106905728	-0.9819	0.6141
FPS.Pre.Bang.Mean		11	106825709	110281292	-0.4978	0.4184
Pleth.meta.BreathFrequency		11	107093003	112355360	-0.2139	0.3326
PAS.TotalFine		11	109456690	113147142	0.1603	0.26
FN.Latency		11	110022476	116973113	0.3187	0.2383
Imm.PctCD4inCD3		11	110022476	113095516	-1.3152	0.7372
Insulin.AUC		11	115531883	121289357	-0.4234	0.3873
FPS.Pre.Bang.Mean		11	117205264	121289357	0.989	0.1425
Imm.PctCD4		12	24779735	26988693	-0.2146	0.3324
EPM.OpenArmEntries		12	24988692	27992470	1.0706	0.1324
EPM.OpenArmDistance		12	24988692	28258328	1.0041	0.1375
Imm.PctCD8		12	25165833	29961437	0.0827	0.2699
Imm.PctCD3		12	25165833	30685400	-0.4633	0.4064
Imm.PctB220		12	25165833	28128955	-0.476	0.4095
End.Weight		12	27665583	33159391	-0.6413	0.4681
Imm.CD4CD8Ratio		12	30963377	34238765	0.1774	0.262
Imm.PctCD4inCD3		12	30963377	34238765	0.0986	0.2678
EPM.ClosedArmDistance		12	30963377	36019302	0.0949	0.2702
Imm.PctCD3		12	40183035	45997965	-0.1111	0.305
Imm.PctCD8		12	41060666	43722660	0.0633	0.2691
AdrenalMeanWeight		12	41060666	46279283	-0.6688	0.4775
Pleth.Weight		12	51277609	56550191	-0.2664	0.3487
End.Weight		12	52830688	54969845	0.3509	0.2436
EPM.ClosedArmDistance		12	55422769	59773266	-0.3214	0.3636
Imm.PctNKTAndOutliers		12	57773265	63244235	-0.6591	0.4754
PAS.TotalAmbulatory		12	62390180	68023648	0.0621	0.2683
OFT.CenterTime		12	77153421	83238900	0.1548	0.2599
Biochem.Urea		12	84872821	93995474	-0.7492	0.513
Imm.PctB220		12	85491046	92589325	1.0148	0.1367
Biochem.Tot.Cholesterol		12	86284800	92397268	1.1495	0.1215
Imm.PctCD8		12	91498432	94806462	0.6346	0.2235
EPM.ClosedArmDistance		12	98200774	103997878	0.3734	0.2448
Insulin.30		12	98548751	101038787	0.2478	0.2468
PAS.TotalAmbulatory		12	100102500	102447771	1.52	0.0913
Imm.PctCD3		12	100447770	109071865	0.1994	0.2579
Pleth.EnhancedDiff		12	104957285	110141001	0.3169	0.2379
Biochem.ALP		12	105753155	110136783	1.0375	0.1393
EPM.OpenArmLatency		12	109698473	115730692	0.713	0.2044
Biochem.Tot.Cholesterol		12	109698473	112689957	0.6763	0.2121
Imm.PctCD8		12	111265579	114691047	-0.2268	0.3379
End.Weight		12	112610080	116578793	-1.3797	0.7611
FPS.Bang.Increase		13	3809769	6977104	-0.1117	0.3046
Pleth.Weight		13	5906061	9305114	-0.7484	0.513
Biochem.Sodium		13	8570069	12529289	1.2393	0.1174
Biochem.Chloride		13	8570069	12529289	0.8811	0.1639
Haem.WBC		13	8570069	62540536	-0.3449	0.3664
Biochem.LDL		13	18994021	25202362	-0.6057	0.4577
FPS.Bang.Increase		13	25182379	28773582	0.1435	0.2611
Haem.MCV		13	34965560	41144443	0.29	0.2388
EarHoleMeanArea		13	43979817	47847886	0.2963	0.2405
Context.Mean.Freeze		13	44454656	49107622	-0.0549	0.2871
Imm.PctCD3		13	50770887	55309777	-0.3507	0.3674
Biochem.Sodium		13	56139115	64391591	1.6663	0.1104
Haem.MPV		13	56541800	64809793	-0.0167	0.2852
Biochem.AST		13	75771307	79257417	0.2203	0.2572
Haem.RDW		13	95326337	98057387	-0.3338	0.3642
FN.Latency		13	100266455	104442135	3.0982	0
Insulin.15		13	100631864	104496680	0.2668	0.2429
FPS.Pre.Bang.Mean		13	105904521	109070278	-0.4785	0.41
Imm.CD8inCD3YGeoMean		13	107472544	112432747	0.3752	0.2448
Biochem.Tot.Protein		13	110432746	113673551	-0.0124	0.2865
PAS.Ambulatory1		13	114496484	119580177	0.1616	0.2612
EPM.ClosedArmTime		13	114496484	118450280	-0.1	0.3023
EPM.OpenArmDistance		13	116040318	119645365	-0.0933	0.3028
EPM.OpenArmTime		13	116040318	119645365	-0.1079	0.3048
EPM.OpenArmEntries		13	116040318	119645365	-0.1967	0.3254
Haem.WBC		14	7852063	12494129	-0.3082	0.3607
Biochem.Tot.Protein		14	7852063	12112043	-0.6053	0.4583
Haem.MCV		14	22188998	24917158	-0.1613	0.3163
Pleth.meta.InspiratoryTime		14	29497455	32832137	0.1201	0.2649
Pleth.base.MinuteVolume		14	29497455	34437735	-0.4261	0.3879
PAS.TotalAmbulatory		14	36160010	47320979	1.0121	0.1393
PAS.TotalFine		14	37076098	43000003	0.2931	0.2401
EPM.OpenArmTime		14	38265895	42949362	-0.3048	0.3589
FN.Latency		14	40996422	48011326	-0.1418	0.3137
AdrenalMeanWeight		14	45716367	50282867	-0.2315	0.338
Biochem.Tot.Cholesterol		14	55850516	59197138	-0.4086	0.3837
Haem.MCH		14	56704959	60729143	0.1648	0.2596
Glucose.AUC		14	59980944	65881512	0.0397	0.274
Glucose.Delta		14	60019193	67199588	0.165	0.2604
Glucose.Delta		14	67706168	74363689	0.2134	0.2581
Glucose.AUC		14	67706184	74363689	0.2163	0.2586
Haem.MCV		14	69786690	72177374	0.1842	0.2612
AUC.IRI.AUC.G		14	69921784	73278680	-0.494	0.4167
DIRI.DG		14	69921784	73278680	-0.5688	0.449
Haem.MCH		14	70177373	73168919	-1.1953	0.6937
Haem.RDW		14	82392386	87419639	-0.0458	0.2875
Haem.MCH		14	84687811	87739349	0.4069	0.2478
Haem.MCV		14	84687811	87833411	-0.3245	0.3624
Pleth.base.ExpiratoryTime		14	88925187	95755018	-0.4692	0.4076
Start.Weight		14	89809180	94007408	0.0107	0.2805
Pleth.meta.BreathFrequency		14	91625330	95286905	0.2892	0.2397
Haem.MCV		14	92929572	98112314	-0.0118	0.2869
EPM.OpenArmDistance		14	97076986	101674599	0.3007	0.2406
EPM.OpenArmTime		14	97527073	101674599	0.3249	0.2402
EPM.OpenArmEntries		14	98953390	101005239	0.3074	0.2384
BurrowedPelletWeight		14	98953390	105876947	-0.3013	0.3585
Insulin.0		14	102964366	108663862	0.8891	0.1695
FN.Latency		14	103189669	110988359	1.5149	0.089
Haem.PLT		15	2927909	9043533	0.5599	0.2257
Imm.CD8inCD3YGeoMean		15	7249029	12278911	-0.3398	0.3653
Biochem.Calcium		15	7424278	14149249	-0.3546	0.3698
Haem.PLT		15	9246762	17313616	0.8548	0.1628
Biochem.Sodium		15	11475884	17785988	0.7933	0.1867
Biochem.Chloride		15	11602461	17094380	0.305	0.2388
Biochem.Calcium		15	15937920	22941791	1.3341	0.1025
Imm.CD8inCD3YGeoMean		15	18035010	21245568	0.4069	0.2467
Haem.MCV		15	26734779	34446335	-1.2561	0.7185
Imm.CD8inCD3YGeoMean		15	28961692	34903155	0.6902	0.2091
PAS.TotalAmbulatory		15	28961692	35260988	-0.0995	0.3022
Glucose_30		15	29252034	34903155	1.0869	0.1327
Biochem.Sodium		15	30148622	35447695	1.886	0.1007
PAS.TotalAmbulatory		15	35762379	43456628	-0.2059	0.3303
FN.Latency		15	43507024	47998206	0.7672	0.1922
Biochem.ALP		15	53732921	60003387	0.1603	0.2608
Biochem.Calcium		15	55524578	60908099	-1.1371	0.6746
Biochem.HDL		15	62151781	64349565	-0.5144	0.426
Pleth.meta.EnhancedPause		15	66104113	71046283	-0.8098	0.5421
Pleth.EnhancedDiff		15	67661133	71046283	-0.6689	0.4769
Biochem.Urea		15	68461839	74370669	-0.6248	0.4642
Haem.MCH		15	69982616	75680379	-0.7186	0.4998
Haem.LYMabs		15	71458871	76435472	-1.0922	0.6571
Haem.WBC		15	72523115	76136229	-1.0056	0.6258
Glucose_0		15	74279270	80003501	0.4703	0.244
Biochem.LDL		15	76990181	80207604	0.6116	0.2286
FPS.Pre.Bang.Mean		15	77741347	83049731	-0.2721	0.351
Biochem.HDL		15	78503135	84609704	1.6502	0.1068
Biochem.Urea		15	82409616	88211425	-0.5986	0.4579
Haem.MCH		15	83968202	87803133	1.1966	0.1255
EPM.ClosedArmDistance		15	83968202	91253915	0.1773	0.2612
Pleth.base.MinuteVolume		15	85803132	93839469	0.3586	0.2476
Imm.PctB220		15	86787982	89048036	0.0175	0.2772
Pleth.base.TidalVolume		15	87048035	93673807	0.0685	0.2719
Biochem.Chloride		15	88705711	92889320	1.225	0.1217
Obesity.BMI		15	88705711	91596958	0.454	0.2444
FN.preWeight		15	89253914	96302903	0.0928	0.2694
Cue.Mean.Freeze.Corrected.During		15	90147489	92990495	-2.2837	0.9554
FPS.Pre.Bang.Mean		15	90147489	93378560	-2.6395	0.9825
Biochem.ALP		15	91378559	93458753	0.2433	0.2476
End.Weight		15	91673806	95470494	-0.0875	0.3018
Pleth.Weight		15	91839468	95470494	0.5232	0.2329
Context.Mean.Freeze		16	4888983	9655808	-0.1721	0.3218
OFT.TotalActivity		16	5548996	11421397	-0.9338	0.5958
OFT.CenterTime		16	10750294	11421397	0.2053	0.2589
Biochem.AST		16	11888056	17416923	-0.0986	0.3018
Imm.PctB220		16	21944896	25006276	-0.0136	0.2867
Imm.CD4inCD3XGeoMean		16	30242826	33679564	-0.0937	0.3025
Pleth.meta.TidalVolume		16	31679563	35723518	0.0352	0.274
Haem.MCV		16	32481261	36110655	-0.2901	0.3572
Glucose_0		16	33723517	40187103	-0.322	0.363
Haem.LYMabs		16	38493446	41140354	1.6076	0.0965
Haem.WBC		16	38493446	41144727	1.1003	0.1297
Haem.NEUabs		16	38493446	42340433	-0.044	0.2874
Imm.PctCD4		16	47294106	52548006	-0.3809	0.3758
Imm.CD8inCD3YGeoMean		16	53745356	57982272	0.1519	0.2594
Weight.GrowthSlope		16	55493760	60661529	-0.3729	0.3743
OFT.TotalActivity		16	61797557	67732918	0.0279	0.2748
EPM.OpenArmLatency		16	65327501	71695141	0.578	0.2266
FN.Latency		16	74296782	82106488	1.2359	0.1175
Imm.CD8inCD3YGeoMean		16	77053136	84406630	0.1028	0.2687
Imm.PctCD4		16	82732640	87645142	0.2524	0.2453
Imm.PctB220		16	93891032	96920272	0.0596	0.2686
Context.Mean.Freeze		17	10996762	16465327	-0.9432	0.599
Pleth.meta.InspiratoryTime		17	31078991	37324926	-0.2022	0.3288
Pleth.meta.TidalVolume		17	31598176	36192179	0.5701	0.2249
Imm.CD4CD8Ratio		17	32155341	35518029	-6.191	1.0012
Imm.PctCD4inCD3		17	32517717	35518029	-5.788	1.0024
Imm.PctCD8		17	32517717	35518029	-5.454	1.0036
Imm.PctCD4		17	33518028	40314866	0.559	0.2245
DIRI.DG		17	36015393	40314866	-1.2726	0.7224
AUC.IRI.AUC.G		17	36268627	41980352	-1.1576	0.6828
OFT.TotalActivity		17	42071283	48055071	0.6092	0.2272
Insulin.75		17	42226180	44961586	-0.4235	0.3868
Insulin.15		17	42371975	44922072	0.651	0.2158
Insulin.30		17	42766138	44961586	0.1681	0.262
Imm.CD4CD8Ratio		17	44461962	46877173	-0.1643	0.3165
Pleth.meta.TidalVolume		17	45892980	51872670	1.1033	0.1318
Haem.MONabs		17	46865726	52905143	0.8697	0.1649
Imm.CD4inCD3XGeoMean		17	46865726	53853981	-0.3377	0.3649
Pleth.Weight		17	48108449	52433703	1.5558	0.1051
Imm.PctCD8		17	48562369	51898848	0.1646	0.2595
OFT.TotalActivity		17	48697206	56767784	-0.0279	0.2886
Imm.PctCD4inCD3		17	48978651	51402827	-0.2543	0.3447
Pleth.meta.InspiratoryTime		17	49721150	54184293	0.2931	0.2392
Pleth.EnhancedDiff		17	49721150	53853981	-1.046	0.6398
Haem.MPV		17	50338300	58135692	0.2045	0.2581
Pleth.meta.BreathFrequency		17	51039737	55128429	-0.6334	0.4656
Pleth.base.EnhancedPause		17	51436969	56828739	0.3445	0.2402
FN.Latency		17	60007700	65061791	1.0583	0.1322
Pleth.EnhancedDiff		17	62948053	70149198	-0.1604	0.3166
BurrowedPelletWeight		17	72404024	77632629	0.357	0.2471
FPS.Pre.Bang.Mean		17	74262849	79754732	-0.7116	0.4984
Start.Weight		17	75114343	78344136	-0.1405	0.3139
Pleth.Weight		17	75481464	78344136	-0.9567	0.6067
End.Weight		17	75481464	78344136	-1.6464	0.8462
FN.preWeight		17	75561295	78448216	-0.5193	0.4262
OFT.TotalActivity		17	77754731	83558619	0.8488	0.1646
Haem.RBC		17	78560024	81958158	-0.2802	0.3525
Haem.HGB		17	78734352	81958158	-0.0489	0.2869
Glucose_30		17	81355172	87603470	1.0243	0.1357
Biochem.HDL		17	87118131	92003686	0.0939	0.2692
Pleth.base.EnhancedPause		17	88401317	94843225	0.6673	0.2135
Pleth.base.MinuteVolume		18	5681132	12370614	-0.4719	0.4084
EarHoleMeanArea		18	14454442	18462939	-0.3157	0.3621
End.Weight		18	14454442	18186252	-1.0343	0.635
Pleth.meta.InspiratoryTime		18	27455186	31090864	-0.5014	0.4183
Pleth.base.EnhancedPause		18	28520095	36366160	-0.6917	0.4902
Imm.CD8inCD3YGeoMean		18	29138231	32160697	-1.5604	0.8214
Insulin.0		18	32281575	37279727	0.5467	0.2249
Insulin.15		18	32955610	39945204	-0.8997	0.5826
Pleth.base.TidalVolume		18	39484216	43576128	0.3519	0.2455
PAS.Ambulatory1		18	42542267	48740049	0.3672	0.2478
Pleth.Weight		18	43927087	49483286	-0.1937	0.3245
Biochem.HDL		18	44798161	48432598	-0.1455	0.3133
End.Weight		18	46432597	51847061	1.0756	0.1326
BurrowedPelletWeight		18	48028156	55979295	-0.4278	0.3884
Weight.GrowthSlope		18	54645410	58453544	-0.1452	0.3137
Start.Weight		18	56059678	60371411	0.298	0.2405
FN.preWeight		18	56059678	62201067	-1.1784	0.6883
PAS.Ambulatory1		18	56963868	60371411	-0.1862	0.3248
Haem.MONabs		18	67122363	74797425	-0.0976	0.3028
Biochem.AST		18	67134369	72102942	0.0368	0.2744
PAS.TotalFine		18	68375724	74797425	-0.7132	0.4985
Haem.PLT		18	69854303	73663172	0.5775	0.2239
Glucose_0		18	77929545	85819020	-0.1934	0.3251
Biochem.Phosphorous		18	80387079	86843541	-1.0915	0.6575
Pleth.meta.MinuteVolume		18	84933837	87749672	-0.2299	0.3376
Pleth.meta.TidalVolume		18	86800660	90867434	-0.0138	0.286
EMO		19	2717262	6702819	0.6052	0.2245
Biochem.AST		19	9249020	13128145	0.3462	0.2411
AdrenalMeanWeight		19	13395819	17921455	-0.4937	0.417
Biochem.HDL		19	13870325	17761621	-0.001	0.282
Biochem.Calcium		19	15497186	21999445	0.419	0.2491
Biochem.ALP		19	18963541	25182544	-0.162	0.3159
Pleth.base.EnhancedPause		19	19254767	26425954	-0.07	0.2946
Biochem.Phosphorous		19	25002149	31621659	-0.1267	0.3076
Pleth.meta.ExpiratoryTime		19	29392132	33961545	1.9405	0.0957
Start.Weight		19	37242985	40682640	-0.0909	0.3015
BurrowedPelletWeight		19	43953379	50964680	-0.9358	0.5955
Insulin.75		19	56520771	61565952	-0.0614	0.2885
