# Supplementary material for: The Architecture of Parent-of-Origin Effects in Mice
Source: Cell. 2014 Jan 16;156(1-2):332–42. doi: 10.1016/j.cell.2013.11.043 (PMC3898482; doi:10.1016/j.cell.2013.11.043)
Supplement: Table S4. Raw Phenotypic Data from Reciprocal Cross-Experiments, Related to Figures 3 and 4 — The Excel spreadsheet contains three workbooks. (a) Body weight data for the Man1a2 cross. mouse: identifier of mouse, sex:sex of mouse, parental.genotype: whether mother or father carried the KO allele, F1.genotype: whether mouse carried the KO allele (HET) or was wild-type (WT), age: age in weeks of mouse at weighing, weight: body weight in g. Relates to Figure 3 (b) CD4+ T cells for the H2-ab1 homozygous cross. (c) CD4+ T cells for the H2-ab1 heterozygous cross. Relates to Figure 4. (d) Double cortin (DCX) counts for the H2-ab1 heterozygous cross. [file mmc3.xlsx]

## Sheet: (a) Man1a2.weights
mouse	sex	parental.genotype	F1.genotype	age	weight
Ma1	female	mother.KO	HET	4	16.3
Ma2	female	mother.KO	HET	4	13
Ma3	male	mother.KO	HET	4	15.5
Ma4	male	mother.KO	HET	4	17
Ma5	male	mother.KO	HET	4	14.6
Ma9	female	father.KO	HET	4	16.7
Ma12	female	mother.KO	HET	4	13.5
Ma13	female	mother.KO	HET	4	13.1
Ma16	male	mother.KO	HET	4	14.3
Ma18	female	mother.KO	HET	4	14.1
Ma19	female	mother.KO	HET	4	15.2
Ma21	female	mother.KO	HET	4	11.9
Ma23	male	mother.KO	HET	4	17
Ma25	male	mother.KO	HET	4	17.1
Ma26	male	father.KO	HET	4	17.6
Ma27	male	father.KO	HET	4	16.1
Ma29	female	father.KO	HET	4	16.4
Ma31	female	father.KO	HET	4	15.8
Ma34	female	father.KO	HET	4	14.9
Ma35	female	father.KO	HET	4	15.3
Ma40	female	father.KO	HET	4	14
Ma42	female	father.KO	HET	4	13.9
Ma43	female	father.KO	HET	4	14.4
Ma45	male	mother.KO	HET	4	15.7
Ma46	male	mother.KO	HET	4	15.1
Ma48	female	mother.KO	HET	4	14.1
Ma49	female	mother.KO	HET	4	12.7
Ma50	female	mother.KO	HET	4	12.5
Ma51	female	mother.KO	HET	4	15.4
Ma52	female	mother.KO	HET	4	14.2
Ma53	female	mother.KO	HET	4	16
Ma54	female	mother.KO	HET	4	14.9
Ma59	female	father.KO	HET	4	14.3
Ma62	male	mother.KO	HET	4	19.1
Ma63	male	mother.KO	HET	4	18.4
Ma65	female	mother.KO	HET	4	14.8
Ma67	male	father.KO	HET	4	16.3
Ma68	female	father.KO	HET	4	14.3
Ma71	female	father.KO	HET	4	14.7
Ma73	female	father.KO	HET	4	14.5
Ma74	female	father.KO	HET	4	13.5
Ma75	male	father.KO	HET	4	16.1
Ma76	male	father.KO	HET	4	15.3
Ma78	male	father.KO	HET	4	16.2
Ma79	male	father.KO	HET	4	16.2
Ma81	male	mother.KO	HET	4	17.2
Ma82	male	mother.KO	HET	4	17.1
Ma83	female	father.KO	HET	4	13.9
Ma84	female	father.KO	HET	4	13.6
Ma87	female	mother.KO	HET	4	13.6
Ma88	female	mother.KO	HET	4	13.3
Ma89	female	mother.KO	HET	4	13.9
Ma90	female	mother.KO	HET	4	13.1
Ma107	male	father.KO	HET	4	17.4
Ma110	male	father.KO	HET	4	17.3
Ma111	male	father.KO	HET	4	16.4
Ma1	female	mother.KO	HET	5	17.5
Ma2	female	mother.KO	HET	5	14.5
Ma3	male	mother.KO	HET	5	17.8
Ma4	male	mother.KO	HET	5	20.7
Ma5	male	mother.KO	HET	5	18.3
Ma9	female	father.KO	HET	5	17.4
Ma12	female	mother.KO	HET	5	15
Ma13	female	mother.KO	HET	5	15.6
Ma16	male	mother.KO	HET	5	18.9
Ma18	female	mother.KO	HET	5	15.9
Ma19	female	mother.KO	HET	5	15.9
Ma21	female	mother.KO	HET	5	13.6
Ma23	male	mother.KO	HET	5	20
Ma25	male	mother.KO	HET	5	20.3
Ma26	male	father.KO	HET	5	19.2
Ma27	male	father.KO	HET	5	17.7
Ma29	female	father.KO	HET	5	16.8
Ma31	female	father.KO	HET	5	16
Ma34	female	father.KO	HET	5	15.5
Ma35	female	father.KO	HET	5	16.3
Ma40	female	father.KO	HET	5	14.6
Ma42	female	father.KO	HET	5	13.6
Ma43	female	father.KO	HET	5	14.7
Ma45	male	mother.KO	HET	5	17.5
Ma46	male	mother.KO	HET	5	16.6
Ma48	female	mother.KO	HET	5	15.6
Ma49	female	mother.KO	HET	5	15.6
Ma50	female	mother.KO	HET	5	15.2
Ma51	female	mother.KO	HET	5	16.6
Ma52	female	mother.KO	HET	5	16.3
Ma53	female	mother.KO	HET	5	18.3
Ma54	female	mother.KO	HET	5	17.8
Ma59	female	father.KO	HET	5	15.6
Ma62	male	mother.KO	HET	5	22
Ma63	male	mother.KO	HET	5	19.8
Ma65	female	mother.KO	HET	5	16.8
Ma67	male	father.KO	HET	5	18.3
Ma68	female	father.KO	HET	5	15.1
Ma71	female	father.KO	HET	5	16.1
Ma73	female	father.KO	HET	5	16.4
Ma74	female	father.KO	HET	5	14.6
Ma75	male	father.KO	HET	5	19
Ma76	male	father.KO	HET	5	17.4
Ma78	male	father.KO	HET	5	20.3
Ma79	male	father.KO	HET	5	19.5
Ma81	male	mother.KO	HET	5	20.8
Ma82	male	mother.KO	HET	5	21.4
Ma83	female	father.KO	HET	5	16
Ma84	female	father.KO	HET	5	14.9
Ma87	female	mother.KO	HET	5	16.7
Ma88	female	mother.KO	HET	5	15.6
Ma89	female	mother.KO	HET	5	16
Ma90	female	mother.KO	HET	5	14.4
Ma107	male	father.KO	HET	5	19.5
Ma110	male	father.KO	HET	5	19.3
Ma111	male	father.KO	HET	5	18.4
Ma1	female	mother.KO	HET	6	18.2
Ma2	female	mother.KO	HET	6	16.2
Ma3	male	mother.KO	HET	6	20.9
Ma4	male	mother.KO	HET	6	22.7
Ma5	male	mother.KO	HET	6	20
Ma9	female	father.KO	HET	6	19
Ma12	female	mother.KO	HET	6	16.2
Ma13	female	mother.KO	HET	6	18.1
Ma16	male	mother.KO	HET	6	21
Ma18	female	mother.KO	HET	6	17
Ma19	female	mother.KO	HET	6	16.9
Ma21	female	mother.KO	HET	6	15.4
Ma23	male	mother.KO	HET	6	22.6
Ma25	male	mother.KO	HET	6	23.1
Ma26	male	father.KO	HET	6	20
Ma27	male	father.KO	HET	6	21.1
Ma29	female	father.KO	HET	6	17.7
Ma31	female	father.KO	HET	6	17
Ma34	female	father.KO	HET	6	17.1
Ma35	female	father.KO	HET	6	18.1
Ma40	female	father.KO	HET	6	15.6
Ma42	female	father.KO	HET	6	14.1
Ma43	female	father.KO	HET	6	16.6
Ma45	male	mother.KO	HET	6	19.9
Ma46	male	mother.KO	HET	6	18.3
Ma48	female	mother.KO	HET	6	17.1
Ma49	female	mother.KO	HET	6	17.2
Ma50	female	mother.KO	HET	6	16.8
Ma51	female	mother.KO	HET	6	18.1
Ma52	female	mother.KO	HET	6	18.5
Ma53	female	mother.KO	HET	6	19.5
Ma54	female	mother.KO	HET	6	19.3
Ma59	female	father.KO	HET	6	17.2
Ma62	male	mother.KO	HET	6	23.6
Ma63	male	mother.KO	HET	6	20.7
Ma65	female	mother.KO	HET	6	18.1
Ma67	male	father.KO	HET	6	19.5
Ma68	female	father.KO	HET	6	16
Ma71	female	father.KO	HET	6	15.2
Ma73	female	father.KO	HET	6	17.6
Ma74	female	father.KO	HET	6	16.1
Ma75	male	father.KO	HET	6	21
Ma76	male	father.KO	HET	6	19.3
Ma78	male	father.KO	HET	6	22.1
Ma79	male	father.KO	HET	6	21
Ma81	male	mother.KO	HET	6	21.8
Ma82	male	mother.KO	HET	6	23.2
Ma83	female	father.KO	HET	6	17.3
Ma84	female	father.KO	HET	6	16.2
Ma87	female	mother.KO	HET	6	18.8
Ma88	female	mother.KO	HET	6	16.5
Ma89	female	mother.KO	HET	6	17.2
Ma90	female	mother.KO	HET	6	15.3
Ma107	male	father.KO	HET	6	22.5
Ma110	male	father.KO	HET	6	22.1
Ma111	male	father.KO	HET	6	19.8
Ma1	female	mother.KO	HET	7	19.5
Ma2	female	mother.KO	HET	7	17.9
Ma3	male	mother.KO	HET	7	22.4
Ma4	male	mother.KO	HET	7	24.1
Ma5	male	mother.KO	HET	7	21.2
Ma9	female	father.KO	HET	7	20
Ma12	female	mother.KO	HET	7	18.2
Ma13	female	mother.KO	HET	7	18.7
Ma16	male	mother.KO	HET	7	22.3
Ma18	female	mother.KO	HET	7	18.6
Ma19	female	mother.KO	HET	7	18.2
Ma21	female	mother.KO	HET	7	16
Ma23	male	mother.KO	HET	7	24.1
Ma25	male	mother.KO	HET	7	24.6
Ma26	male	father.KO	HET	7	22.8
Ma27	male	father.KO	HET	7	22.1
Ma29	female	father.KO	HET	7	18.8
Ma31	female	father.KO	HET	7	18
Ma34	female	father.KO	HET	7	17.8
Ma35	female	father.KO	HET	7	18.1
Ma40	female	father.KO	HET	7	17
Ma42	female	father.KO	HET	7	14.9
Ma43	female	father.KO	HET	7	16.9
Ma45	male	mother.KO	HET	7	21.8
Ma46	male	mother.KO	HET	7	19.9
Ma48	female	mother.KO	HET	7	17.8
Ma49	female	mother.KO	HET	7	18.2
Ma50	female	mother.KO	HET	7	17.1
Ma51	female	mother.KO	HET	7	18.5
Ma52	female	mother.KO	HET	7	18.9
Ma53	female	mother.KO	HET	7	19.3
Ma54	female	mother.KO	HET	7	19.4
Ma59	female	father.KO	HET	7	18.1
Ma62	male	mother.KO	HET	7	25.7
Ma63	male	mother.KO	HET	7	22.6
Ma65	female	mother.KO	HET	7	18.6
Ma67	male	father.KO	HET	7	22
Ma68	female	father.KO	HET	7	17.3
Ma71	female	father.KO	HET	7	17.9
Ma73	female	father.KO	HET	7	17.2
Ma74	female	father.KO	HET	7	16.4
Ma75	male	father.KO	HET	7	22
Ma76	male	father.KO	HET	7	22.4
Ma78	male	father.KO	HET	7	23.5
Ma79	male	father.KO	HET	7	21.5
Ma81	male	mother.KO	HET	7	23.6
Ma82	male	mother.KO	HET	7	25
Ma83	female	father.KO	HET	7	18.7
Ma84	female	father.KO	HET	7	17.1
Ma87	female	mother.KO	HET	7	20.1
Ma88	female	mother.KO	HET	7	17.9
Ma89	female	mother.KO	HET	7	18
Ma90	female	mother.KO	HET	7	16.7
Ma107	male	father.KO	HET	7	24.8
Ma110	male	father.KO	HET	7	23.3
Ma111	male	father.KO	HET	7	21.5
Ma1	female	mother.KO	HET	8	20.4
Ma2	female	mother.KO	HET	8	19.3
Ma3	male	mother.KO	HET	8	24.9
Ma4	male	mother.KO	HET	8	26.5
Ma5	male	mother.KO	HET	8	24.1
Ma9	female	father.KO	HET	8	20.1
Ma12	female	mother.KO	HET	8	17.8
Ma13	female	mother.KO	HET	8	19.1
Ma16	male	mother.KO	HET	8	22.9
Ma18	female	mother.KO	HET	8	18.6
Ma19	female	mother.KO	HET	8	18.6
Ma21	female	mother.KO	HET	8	16.6
Ma23	male	mother.KO	HET	8	25.1
Ma25	male	mother.KO	HET	8	25.5
Ma26	male	father.KO	HET	8	23.9
Ma27	male	father.KO	HET	8	23.5
Ma29	female	father.KO	HET	8	19.6
Ma31	female	father.KO	HET	8	18.8
Ma34	female	father.KO	HET	8	18.5
Ma35	female	father.KO	HET	8	19.4
Ma40	female	father.KO	HET	8	17.8
Ma42	female	father.KO	HET	8	16.1
Ma43	female	father.KO	HET	8	17.2
Ma45	male	mother.KO	HET	8	22.8
Ma46	male	mother.KO	HET	8	20.8
Ma48	female	mother.KO	HET	8	18
Ma49	female	mother.KO	HET	8	18.5
Ma50	female	mother.KO	HET	8	18.8
Ma51	female	mother.KO	HET	8	19.3
Ma52	female	mother.KO	HET	8	19.3
Ma53	female	mother.KO	HET	8	20.3
Ma54	female	mother.KO	HET	8	20.2
Ma59	female	father.KO	HET	8	18.8
Ma62	male	mother.KO	HET	8	26.4
Ma63	male	mother.KO	HET	8	24.2
Ma65	female	mother.KO	HET	8	19.7
Ma67	male	father.KO	HET	8	23
Ma68	female	father.KO	HET	8	18.1
Ma71	female	father.KO	HET	8	18.5
Ma73	female	father.KO	HET	8	18.5
Ma74	female	father.KO	HET	8	17.7
Ma75	male	father.KO	HET	8	24.2
Ma76	male	father.KO	HET	8	24.4
Ma78	male	father.KO	HET	8	25.1
Ma79	male	father.KO	HET	8	23.5
Ma81	male	mother.KO	HET	8	24.7
Ma82	male	mother.KO	HET	8	25.7
Ma83	female	father.KO	HET	8	18.7
Ma84	female	father.KO	HET	8	17.9
Ma87	female	mother.KO	HET	8	20.7
Ma88	female	mother.KO	HET	8	17.9
Ma89	female	mother.KO	HET	8	18.1
Ma90	female	mother.KO	HET	8	17
Ma107	male	father.KO	HET	8	25.5
Ma110	male	father.KO	HET	8	24.8
Ma111	male	father.KO	HET	8	23.2
Ma1	female	mother.KO	HET	9	20.8
Ma2	female	mother.KO	HET	9	19.3
Ma3	male	mother.KO	HET	9	26.1
Ma4	male	mother.KO	HET	9	27.8
Ma5	male	mother.KO	HET	9	24.9
Ma9	female	father.KO	HET	9	21.4
Ma12	female	mother.KO	HET	9	19.4
Ma13	female	mother.KO	HET	9	20.2
Ma16	male	mother.KO	HET	9	24.3
Ma18	female	mother.KO	HET	9	19.1
Ma19	female	mother.KO	HET	9	19.9
Ma21	female	mother.KO	HET	9	17.2
Ma23	male	mother.KO	HET	9	26.1
Ma25	male	mother.KO	HET	9	26.9
Ma26	male	father.KO	HET	9	24.1
Ma27	male	father.KO	HET	9	24.3
Ma29	female	father.KO	HET	9	20.5
Ma31	female	father.KO	HET	9	20.1
Ma34	female	father.KO	HET	9	20
Ma35	female	father.KO	HET	9	19.8
Ma40	female	father.KO	HET	9	17.9
Ma42	female	father.KO	HET	9	17
Ma43	female	father.KO	HET	9	18.6
Ma45	male	mother.KO	HET	9	23.7
Ma46	male	mother.KO	HET	9	22.1
Ma48	female	mother.KO	HET	9	19.6
Ma49	female	mother.KO	HET	9	20.1
Ma50	female	mother.KO	HET	9	20.9
Ma51	female	mother.KO	HET	9	20
Ma52	female	mother.KO	HET	9	20.5
Ma53	female	mother.KO	HET	9	20.4
Ma54	female	mother.KO	HET	9	21.2
Ma59	female	father.KO	HET	9	20.6
Ma62	male	mother.KO	HET	9	27.7
Ma63	male	mother.KO	HET	9	25.5
Ma65	female	mother.KO	HET	9	20.6
Ma67	male	father.KO	HET	9	24
Ma68	female	father.KO	HET	9	19.5
Ma71	female	father.KO	HET	9	19.6
Ma73	female	father.KO	HET	9	19.3
Ma74	female	father.KO	HET	9	19
Ma75	male	father.KO	HET	9	25.4
Ma76	male	father.KO	HET	9	25.9
Ma78	male	father.KO	HET	9	25.7
Ma79	male	father.KO	HET	9	24.5
Ma81	male	mother.KO	HET	9	25.3
Ma82	male	mother.KO	HET	9	26.9
Ma83	female	father.KO	HET	9	19.1
Ma84	female	father.KO	HET	9	17.8
Ma87	female	mother.KO	HET	9	19.9
Ma88	female	mother.KO	HET	9	18
Ma89	female	mother.KO	HET	9	19.3
Ma90	female	mother.KO	HET	9	17.9
Ma107	male	father.KO	HET	9	27
Ma110	male	father.KO	HET	9	24.3
Ma111	male	father.KO	HET	9	23.3
Ma1	female	mother.KO	HET	10	22.1
Ma2	female	mother.KO	HET	10	19.7
Ma3	male	mother.KO	HET	10	27.1
Ma4	male	mother.KO	HET	10	28.7
Ma5	male	mother.KO	HET	10	25.5
Ma9	female	father.KO	HET	10	21.9
Ma12	female	mother.KO	HET	10	19.7
Ma13	female	mother.KO	HET	10	20.5
Ma16	male	mother.KO	HET	10	26.4
Ma18	female	mother.KO	HET	10	20.1
Ma19	female	mother.KO	HET	10	20.6
Ma21	female	mother.KO	HET	10	18.3
Ma23	male	mother.KO	HET	10	27.2
Ma25	male	mother.KO	HET	10	28.7
Ma26	male	father.KO	HET	10	25.5
Ma27	male	father.KO	HET	10	25.8
Ma29	female	father.KO	HET	10	20.5
Ma31	female	father.KO	HET	10	20.2
Ma34	female	father.KO	HET	10	20.2
Ma35	female	father.KO	HET	10	20
Ma40	female	father.KO	HET	10	19.1
Ma42	female	father.KO	HET	10	18.3
Ma43	female	father.KO	HET	10	18.5
Ma45	male	mother.KO	HET	10	24.4
Ma46	male	mother.KO	HET	10	23.1
Ma48	female	mother.KO	HET	10	21
Ma49	female	mother.KO	HET	10	20.7
Ma50	female	mother.KO	HET	10	20.8
Ma51	female	mother.KO	HET	10	19.9
Ma52	female	mother.KO	HET	10	20.7
Ma53	female	mother.KO	HET	10	21.3
Ma54	female	mother.KO	HET	10	21.4
Ma59	female	father.KO	HET	10	20.9
Ma62	male	mother.KO	HET	10	27.7
Ma63	male	mother.KO	HET	10	26.2
Ma65	female	mother.KO	HET	10	20.5
Ma67	male	father.KO	HET	10	24.7
Ma68	female	father.KO	HET	10	20
Ma71	female	father.KO	HET	10	20.1
Ma73	female	father.KO	HET	10	20.1
Ma74	female	father.KO	HET	10	19.3
Ma75	male	father.KO	HET	10	26.2
Ma76	male	father.KO	HET	10	27.7
Ma78	male	father.KO	HET	10	27.7
Ma79	male	father.KO	HET	10	26.3
Ma81	male	mother.KO	HET	10	26.8
Ma82	male	mother.KO	HET	10	28.4
Ma83	female	father.KO	HET	10	19.8
Ma84	female	father.KO	HET	10	19.6
Ma87	female	mother.KO	HET	10	20.8
Ma88	female	mother.KO	HET	10	19.2
Ma89	female	mother.KO	HET	10	20.5
Ma90	female	mother.KO	HET	10	18.3
Ma107	male	father.KO	HET	10	26.7
Ma110	male	father.KO	HET	10	25.2
Ma111	male	father.KO	HET	10	23.1
Ma1	female	mother.KO	HET	11	22.8
Ma2	female	mother.KO	HET	11	20.6
Ma3	male	mother.KO	HET	11	28.7
Ma4	male	mother.KO	HET	11	29.9
Ma5	male	mother.KO	HET	11	26.6
Ma9	female	father.KO	HET	11	22.2
Ma12	female	mother.KO	HET	11	20.5
Ma13	female	mother.KO	HET	11	21.2
Ma16	male	mother.KO	HET	11	26.6
Ma18	female	mother.KO	HET	11	20.1
Ma19	female	mother.KO	HET	11	20.1
Ma21	female	mother.KO	HET	11	18.5
Ma23	male	mother.KO	HET	11	28.2
Ma25	male	mother.KO	HET	11	30.2
Ma26	male	father.KO	HET	11	25.8
Ma27	male	father.KO	HET	11	26
Ma29	female	father.KO	HET	11	21.2
Ma31	female	father.KO	HET	11	21.4
Ma34	female	father.KO	HET	11	20.5
Ma35	female	father.KO	HET	11	20.6
Ma40	female	father.KO	HET	11	18.8
Ma42	female	father.KO	HET	11	18.2
Ma43	female	father.KO	HET	11	18.8
Ma45	male	mother.KO	HET	11	26.1
Ma46	male	mother.KO	HET	11	24.6
Ma48	female	mother.KO	HET	11	20.8
Ma49	female	mother.KO	HET	11	21.9
Ma50	female	mother.KO	HET	11	22.2
Ma51	female	mother.KO	HET	11	20
Ma52	female	mother.KO	HET	11	21
Ma53	female	mother.KO	HET	11	22
Ma54	female	mother.KO	HET	11	21.4
Ma59	female	father.KO	HET	11	21.5
Ma62	male	mother.KO	HET	11	28.9
Ma63	male	mother.KO	HET	11	27.8
Ma65	female	mother.KO	HET	11	21.6
Ma67	male	father.KO	HET	11	25.4
Ma68	female	father.KO	HET	11	21.1
Ma71	female	father.KO	HET	11	21.5
Ma78	male	father.KO	HET	11	27.9
Ma79	male	father.KO	HET	11	26.6
Ma81	male	mother.KO	HET	11	27.3
Ma82	male	mother.KO	HET	11	28.7
Ma83	female	father.KO	HET	11	20.9
Ma84	female	father.KO	HET	11	19.5
Ma87	female	mother.KO	HET	11	22.1
Ma88	female	mother.KO	HET	11	19.8
Ma89	female	mother.KO	HET	11	21.3
Ma90	female	mother.KO	HET	11	20.1
Ma107	male	father.KO	HET	11	27.2
Ma110	male	father.KO	HET	11	25.9
Ma111	male	father.KO	HET	11	23.5
Ma6	male	mother.KO	WT	4	14.4
Ma7	female	father.KO	WT	4	14
Ma8	female	father.KO	WT	4	16
Ma10	female	father.KO	WT	4	13.7
Ma11	female	mother.KO	WT	4	12.6
Ma14	female	mother.KO	WT	4	12.1
Ma15	male	mother.KO	WT	4	13.6
Ma17	male	mother.KO	WT	4	14.6
Ma20	female	mother.KO	WT	4	12.8
Ma22	male	mother.KO	WT	4	16.7
Ma24	male	mother.KO	WT	4	16.9
Ma28	female	father.KO	WT	4	14.5
Ma30	female	father.KO	WT	4	15.7
Ma32	female	father.KO	WT	4	15.3
Ma33	female	father.KO	WT	4	16.4
Ma36	male	father.KO	WT	4	18.5
Ma37	male	father.KO	WT	4	19.7
Ma38	male	father.KO	WT	4	19.6
Ma39	male	father.KO	WT	4	18.9
Ma41	female	father.KO	WT	4	14.6
Ma44	female	father.KO	WT	4	14
Ma47	male	mother.KO	WT	4	13.6
Ma55	male	mother.KO	WT	4	15.5
Ma56	male	mother.KO	WT	4	17.2
Ma57	male	father.KO	WT	4	17.5
Ma58	male	father.KO	WT	4	20
Ma60	female	father.KO	WT	4	15.5
Ma61	male	mother.KO	WT	4	19.1
Ma64	female	mother.KO	WT	4	15.7
Ma66	male	father.KO	WT	4	16.9
Ma69	female	father.KO	WT	4	15.7
Ma70	female	father.KO	WT	4	16
Ma72	female	father.KO	WT	4	13.5
Ma77	male	father.KO	WT	4	16
Ma80	male	mother.KO	WT	4	15.9
Ma85	female	father.KO	WT	4	13.8
Ma86	female	father.KO	WT	4	13.5
Ma91	male	mother.KO	WT	4	16
Ma92	male	mother.KO	WT	4	15
Ma93	male	mother.KO	WT	4	15.6
Ma94	male	mother.KO	WT	4	14.9
Ma95	male	mother.KO	WT	4	15.3
Ma96	male	mother.KO	WT	4	16.3
Ma97	male	mother.KO	WT	4	17.1
Ma98	male	father.KO	WT	4	13.3
Ma99	male	father.KO	WT	4	12.6
Ma100	male	father.KO	WT	4	15.7
Ma101	male	father.KO	WT	4	16
Ma102	male	mother.KO	WT	4	19.7
Ma103	male	mother.KO	WT	4	17.5
Ma108	male	father.KO	WT	4	16.8
Ma109	male	father.KO	WT	4	17.2
Ma6	male	mother.KO	WT	5	18.2
Ma7	female	father.KO	WT	5	14.9
Ma8	female	father.KO	WT	5	16.2
Ma10	female	father.KO	WT	5	14.8
Ma11	female	mother.KO	WT	5	15.1
Ma14	female	mother.KO	WT	5	14.9
Ma15	male	mother.KO	WT	5	16.3
Ma17	male	mother.KO	WT	5	18.5
Ma20	female	mother.KO	WT	5	14.2
Ma22	male	mother.KO	WT	5	19.7
Ma24	male	mother.KO	WT	5	20.2
Ma28	female	father.KO	WT	5	15.4
Ma30	female	father.KO	WT	5	16.9
Ma32	female	father.KO	WT	5	16
Ma33	female	father.KO	WT	5	16.7
Ma36	male	father.KO	WT	5	18.9
Ma37	male	father.KO	WT	5	21.1
Ma38	male	father.KO	WT	5	21
Ma39	male	father.KO	WT	5	19.4
Ma41	female	father.KO	WT	5	14.9
Ma44	female	father.KO	WT	5	14.7
Ma47	male	mother.KO	WT	5	17.7
Ma55	male	mother.KO	WT	5	19.1
Ma56	male	mother.KO	WT	5	20.4
Ma57	male	father.KO	WT	5	19.9
Ma58	male	father.KO	WT	5	22.1
Ma60	female	father.KO	WT	5	16.1
Ma61	male	mother.KO	WT	5	22.3
Ma64	female	mother.KO	WT	5	17.4
Ma66	male	father.KO	WT	5	17.6
Ma69	female	father.KO	WT	5	16
Ma70	female	father.KO	WT	5	16.8
Ma72	female	father.KO	WT	5	16.1
Ma77	male	father.KO	WT	5	19.2
Ma80	male	mother.KO	WT	5	19.6
Ma85	female	father.KO	WT	5	14.8
Ma86	female	father.KO	WT	5	15.5
Ma91	male	mother.KO	WT	5	19.8
Ma92	male	mother.KO	WT	5	17.3
Ma93	male	mother.KO	WT	5	18.9
Ma94	male	mother.KO	WT	5	18.4
Ma95	male	mother.KO	WT	5	18.2
Ma96	male	mother.KO	WT	5	18.6
Ma97	male	mother.KO	WT	5	19.9
Ma98	male	father.KO	WT	5	15.9
Ma99	male	father.KO	WT	5	14.7
Ma100	male	father.KO	WT	5	16.4
Ma101	male	father.KO	WT	5	18.2
Ma102	male	mother.KO	WT	5	21.7
Ma103	male	mother.KO	WT	5	20
Ma108	male	father.KO	WT	5	20.1
Ma109	male	father.KO	WT	5	18.8
Ma6	male	mother.KO	WT	6	20.3
Ma7	female	father.KO	WT	6	15.4
Ma8	female	father.KO	WT	6	16.9
Ma10	female	father.KO	WT	6	15.6
Ma11	female	mother.KO	WT	6	16.3
Ma14	female	mother.KO	WT	6	16.4
Ma15	male	mother.KO	WT	6	18.9
Ma17	male	mother.KO	WT	6	20.3
Ma20	female	mother.KO	WT	6	15.7
Ma22	male	mother.KO	WT	6	23.1
Ma24	male	mother.KO	WT	6	23.1
Ma28	female	father.KO	WT	6	16.3
Ma30	female	father.KO	WT	6	18.2
Ma32	female	father.KO	WT	6	17.9
Ma33	female	father.KO	WT	6	18
Ma36	male	father.KO	WT	6	20.9
Ma37	male	father.KO	WT	6	23
Ma38	male	father.KO	WT	6	23.1
Ma39	male	father.KO	WT	6	21.2
Ma41	female	father.KO	WT	6	15.7
Ma44	female	father.KO	WT	6	15.5
Ma47	male	mother.KO	WT	6	20.5
Ma55	male	mother.KO	WT	6	22.5
Ma56	male	mother.KO	WT	6	22.8
Ma57	male	father.KO	WT	6	21.5
Ma58	male	father.KO	WT	6	24.2
Ma60	female	father.KO	WT	6	16.3
Ma61	male	mother.KO	WT	6	23.2
Ma64	female	mother.KO	WT	6	19
Ma66	male	father.KO	WT	6	18.5
Ma69	female	father.KO	WT	6	16.8
Ma70	female	father.KO	WT	6	16.5
Ma72	female	father.KO	WT	6	17.2
Ma77	male	father.KO	WT	6	21.4
Ma80	male	mother.KO	WT	6	20.6
Ma85	female	father.KO	WT	6	15.9
Ma86	female	father.KO	WT	6	17.2
Ma91	male	mother.KO	WT	6	22.3
Ma92	male	mother.KO	WT	6	19.7
Ma93	male	mother.KO	WT	6	21.7
Ma94	male	mother.KO	WT	6	20.9
Ma95	male	mother.KO	WT	6	21
Ma96	male	mother.KO	WT	6	20.8
Ma97	male	mother.KO	WT	6	22.7
Ma98	male	father.KO	WT	6	17.7
Ma99	male	father.KO	WT	6	16.8
Ma100	male	father.KO	WT	6	18.9
Ma101	male	father.KO	WT	6	20.8
Ma102	male	mother.KO	WT	6	24.5
Ma103	male	mother.KO	WT	6	21.2
Ma108	male	father.KO	WT	6	22.1
Ma109	male	father.KO	WT	6	20
Ma6	male	mother.KO	WT	7	21.8
Ma7	female	father.KO	WT	7	16.5
Ma8	female	father.KO	WT	7	18.2
Ma10	female	father.KO	WT	7	15.4
Ma11	female	mother.KO	WT	7	18.1
Ma14	female	mother.KO	WT	7	17
Ma15	male	mother.KO	WT	7	20.4
Ma17	male	mother.KO	WT	7	22.4
Ma20	female	mother.KO	WT	7	16.3
Ma22	male	mother.KO	WT	7	25.1
Ma24	male	mother.KO	WT	7	24.5
Ma28	female	father.KO	WT	7	16.6
Ma30	female	father.KO	WT	7	18
Ma32	female	father.KO	WT	7	18.7
Ma33	female	father.KO	WT	7	18.3
Ma36	male	father.KO	WT	7	21.9
Ma37	male	father.KO	WT	7	24.5
Ma38	male	father.KO	WT	7	25.2
Ma39	male	father.KO	WT	7	23.5
Ma41	female	father.KO	WT	7	16
Ma44	female	father.KO	WT	7	16.2
Ma47	male	mother.KO	WT	7	21.7
Ma55	male	mother.KO	WT	7	24.3
Ma56	male	mother.KO	WT	7	24.7
Ma57	male	father.KO	WT	7	23.4
Ma58	male	father.KO	WT	7	25.5
Ma60	female	father.KO	WT	7	17.3
Ma61	male	mother.KO	WT	7	24.8
Ma64	female	mother.KO	WT	7	19.8
Ma66	male	father.KO	WT	7	20.6
Ma69	female	father.KO	WT	7	17.4
Ma70	female	father.KO	WT	7	18.6
Ma72	female	father.KO	WT	7	17.7
Ma77	male	father.KO	WT	7	23.2
Ma80	male	mother.KO	WT	7	22.3
Ma85	female	father.KO	WT	7	16.3
Ma86	female	father.KO	WT	7	18.1
Ma91	male	mother.KO	WT	7	24.1
Ma92	male	mother.KO	WT	7	21.4
Ma93	male	mother.KO	WT	7	23.4
Ma94	male	mother.KO	WT	7	23
Ma95	male	mother.KO	WT	7	22.7
Ma96	male	mother.KO	WT	7	22.5
Ma97	male	mother.KO	WT	7	24
Ma98	male	father.KO	WT	7	19.3
Ma99	male	father.KO	WT	7	19.3
Ma100	male	father.KO	WT	7	20.8
Ma101	male	father.KO	WT	7	21.7
Ma102	male	mother.KO	WT	7	26.1
Ma103	male	mother.KO	WT	7	24
Ma108	male	father.KO	WT	7	24.1
Ma109	male	father.KO	WT	7	23
Ma6	male	mother.KO	WT	8	24.3
Ma7	female	father.KO	WT	8	16.7
Ma8	female	father.KO	WT	8	18.3
Ma10	female	father.KO	WT	8	15.7
Ma11	female	mother.KO	WT	8	18
Ma14	female	mother.KO	WT	8	17.6
Ma15	male	mother.KO	WT	8	21.3
Ma17	male	mother.KO	WT	8	23.3
Ma20	female	mother.KO	WT	8	16.9
Ma22	male	mother.KO	WT	8	25.8
Ma24	male	mother.KO	WT	8	25.5
Ma28	female	father.KO	WT	8	17.7
Ma30	female	father.KO	WT	8	19.5
Ma32	female	father.KO	WT	8	19.1
Ma33	female	father.KO	WT	8	19.3
Ma36	male	father.KO	WT	8	22.8
Ma37	male	father.KO	WT	8	24.9
Ma38	male	father.KO	WT	8	26.5
Ma39	male	father.KO	WT	8	24.5
Ma41	female	father.KO	WT	8	16.6
Ma44	female	father.KO	WT	8	16.7
Ma47	male	mother.KO	WT	8	22.6
Ma55	male	mother.KO	WT	8	24.6
Ma56	male	mother.KO	WT	8	26.5
Ma57	male	father.KO	WT	8	25.3
Ma58	male	father.KO	WT	8	26.6
Ma60	female	father.KO	WT	8	17.6
Ma61	male	mother.KO	WT	8	26.3
Ma64	female	mother.KO	WT	8	21
Ma66	male	father.KO	WT	8	21.5
Ma69	female	father.KO	WT	8	17.5
Ma70	female	father.KO	WT	8	19.1
Ma72	female	father.KO	WT	8	19.5
Ma77	male	father.KO	WT	8	24.2
Ma80	male	mother.KO	WT	8	24.4
Ma85	female	father.KO	WT	8	16.9
Ma86	female	father.KO	WT	8	18.2
Ma91	male	mother.KO	WT	8	25.1
Ma92	male	mother.KO	WT	8	22.2
Ma93	male	mother.KO	WT	8	24.4
Ma94	male	mother.KO	WT	8	24.1
Ma95	male	mother.KO	WT	8	24
Ma96	male	mother.KO	WT	8	22.7
Ma97	male	mother.KO	WT	8	25
Ma98	male	father.KO	WT	8	21
Ma99	male	father.KO	WT	8	20.6
Ma100	male	father.KO	WT	8	22.1
Ma101	male	father.KO	WT	8	22.6
Ma102	male	mother.KO	WT	8	27.3
Ma103	male	mother.KO	WT	8	24.9
Ma108	male	father.KO	WT	8	24.8
Ma109	male	father.KO	WT	8	24.5
Ma6	male	mother.KO	WT	9	25.4
Ma7	female	father.KO	WT	9	17.3
Ma8	female	father.KO	WT	9	19.1
Ma10	female	father.KO	WT	9	16.6
Ma11	female	mother.KO	WT	9	19
Ma14	female	mother.KO	WT	9	19
Ma15	male	mother.KO	WT	9	22.4
Ma17	male	mother.KO	WT	9	25
Ma20	female	mother.KO	WT	9	16.9
Ma22	male	mother.KO	WT	9	26.6
Ma24	male	mother.KO	WT	9	27.2
Ma28	female	father.KO	WT	9	18.6
Ma30	female	father.KO	WT	9	20
Ma32	female	father.KO	WT	9	19.9
Ma33	female	father.KO	WT	9	19.3
Ma36	male	father.KO	WT	9	24.2
Ma37	male	father.KO	WT	9	26.2
Ma38	male	father.KO	WT	9	28.2
Ma39	male	father.KO	WT	9	26.2
Ma41	female	father.KO	WT	9	18.6
Ma44	female	father.KO	WT	9	17.3
Ma47	male	mother.KO	WT	9	23.4
Ma55	male	mother.KO	WT	9	25.7
Ma56	male	mother.KO	WT	9	27
Ma57	male	father.KO	WT	9	25.5
Ma58	male	father.KO	WT	9	27.3
Ma60	female	father.KO	WT	9	17.6
Ma61	male	mother.KO	WT	9	27.4
Ma64	female	mother.KO	WT	9	20.9
Ma66	male	father.KO	WT	9	21.9
Ma69	female	father.KO	WT	9	18.2
Ma70	female	father.KO	WT	9	20.3
Ma72	female	father.KO	WT	9	20.5
Ma77	male	father.KO	WT	9	25.3
Ma80	male	mother.KO	WT	9	25.5
Ma85	female	father.KO	WT	9	17.8
Ma86	female	father.KO	WT	9	19.2
Ma91	male	mother.KO	WT	9	25.5
Ma92	male	mother.KO	WT	9	22.7
Ma93	male	mother.KO	WT	9	25.5
Ma94	male	mother.KO	WT	9	25.2
Ma95	male	mother.KO	WT	9	24.6
Ma96	male	mother.KO	WT	9	23.1
Ma97	male	mother.KO	WT	9	26.1
Ma98	male	father.KO	WT	9	21.9
Ma99	male	father.KO	WT	9	21.7
Ma100	male	father.KO	WT	9	23.3
Ma101	male	father.KO	WT	9	23.5
Ma102	male	mother.KO	WT	9	27.1
Ma103	male	mother.KO	WT	9	26
Ma108	male	father.KO	WT	9	25.6
Ma109	male	father.KO	WT	9	23.7
Ma6	male	mother.KO	WT	10	26.7
Ma7	female	father.KO	WT	10	18.3
Ma8	female	father.KO	WT	10	20
Ma10	female	father.KO	WT	10	17.7
Ma11	female	mother.KO	WT	10	18.9
Ma14	female	mother.KO	WT	10	19.7
Ma15	male	mother.KO	WT	10	24
Ma17	male	mother.KO	WT	10	26.7
Ma20	female	mother.KO	WT	10	18.3
Ma22	male	mother.KO	WT	10	28.7
Ma24	male	mother.KO	WT	10	28
Ma28	female	father.KO	WT	10	18
Ma30	female	father.KO	WT	10	21.3
Ma32	female	father.KO	WT	10	20.8
Ma33	female	father.KO	WT	10	20.8
Ma36	male	father.KO	WT	10	25.8
Ma37	male	father.KO	WT	10	27.1
Ma38	male	father.KO	WT	10	28.8
Ma39	male	father.KO	WT	10	26.4
Ma41	female	father.KO	WT	10	18.4
Ma44	female	father.KO	WT	10	17.9
Ma47	male	mother.KO	WT	10	24.4
Ma55	male	mother.KO	WT	10	27.6
Ma56	male	mother.KO	WT	10	29.2
Ma57	male	father.KO	WT	10	26.2
Ma58	male	father.KO	WT	10	28.8
Ma60	female	father.KO	WT	10	18.7
Ma61	male	mother.KO	WT	10	28.1
Ma64	female	mother.KO	WT	10	21.4
Ma66	male	father.KO	WT	10	23.1
Ma69	female	father.KO	WT	10	19
Ma70	female	father.KO	WT	10	20.8
Ma72	female	father.KO	WT	10	21.3
Ma77	male	father.KO	WT	10	26.3
Ma80	male	mother.KO	WT	10	26.9
Ma85	female	father.KO	WT	10	19.4
Ma86	female	father.KO	WT	10	20.5
Ma91	male	mother.KO	WT	10	27.3
Ma92	male	mother.KO	WT	10	24.4
Ma93	male	mother.KO	WT	10	27.3
Ma94	male	mother.KO	WT	10	26.6
Ma95	male	mother.KO	WT	10	26.1
Ma96	male	mother.KO	WT	10	24.1
Ma97	male	mother.KO	WT	10	28
Ma98	male	father.KO	WT	10	22.6
Ma99	male	father.KO	WT	10	22.1
Ma100	male	father.KO	WT	10	22.9
Ma101	male	father.KO	WT	10	23.7
Ma108	male	father.KO	WT	10	26
Ma109	male	father.KO	WT	10	24
Ma6	male	mother.KO	WT	11	27.8
Ma7	female	father.KO	WT	11	18.3
Ma8	female	father.KO	WT	11	19.7
Ma10	female	father.KO	WT	11	17.5
Ma11	female	mother.KO	WT	11	19
Ma14	female	mother.KO	WT	11	20
Ma15	male	mother.KO	WT	11	25
Ma17	male	mother.KO	WT	11	27.4
Ma20	female	mother.KO	WT	11	19.1
Ma22	male	mother.KO	WT	11	28.8
Ma24	male	mother.KO	WT	11	28.2
Ma28	female	father.KO	WT	11	22.2
Ma30	female	father.KO	WT	11	21
Ma32	female	father.KO	WT	11	18.6
Ma33	female	father.KO	WT	11	20.5
Ma36	male	father.KO	WT	11	26
Ma37	male	father.KO	WT	11	28.3
Ma38	male	father.KO	WT	11	30.9
Ma39	male	father.KO	WT	11	26
Ma41	female	father.KO	WT	11	18.9
Ma44	female	father.KO	WT	11	19
Ma47	male	mother.KO	WT	11	25.3
Ma55	male	mother.KO	WT	11	28
Ma56	male	mother.KO	WT	11	29.9
Ma57	male	father.KO	WT	11	27.4
Ma58	male	father.KO	WT	11	29.6
Ma60	female	father.KO	WT	11	19.4
Ma61	male	mother.KO	WT	11	30.1
Ma64	female	mother.KO	WT	11	23
Ma66	male	father.KO	WT	11	23.5
Ma69	female	father.KO	WT	11	19.5
Ma70	female	father.KO	WT	11	21.3
Ma77	male	father.KO	WT	11	27.4
Ma80	male	mother.KO	WT	11	28.2
Ma85	female	father.KO	WT	11	19.6
Ma86	female	father.KO	WT	11	20.1
Ma91	male	mother.KO	WT	11	28.5
Ma92	male	mother.KO	WT	11	25.7
Ma93	male	mother.KO	WT	11	28.1
Ma94	male	mother.KO	WT	11	27.2
Ma95	male	mother.KO	WT	11	28.3
Ma96	male	mother.KO	WT	11	24.6
Ma97	male	mother.KO	WT	11	28.5
Ma98	male	father.KO	WT	11	23.4
Ma99	male	father.KO	WT	11	22.9
Ma100	male	father.KO	WT	11	23.1
Ma101	male	father.KO	WT	11	24.7
Ma108	male	father.KO	WT	11	27.4
Ma109	male	father.KO	WT	11	25.2

## Sheet: (b) H2-ab1 CD4 hom
ID	sex	parental.genotype	CD4
AB01	female	mother	53.6
AB02	female	mother	45.9
AB03	female	mother	51.9
AB04	female	mother	54.1
AB05	female	mother	48.2
AB06	female	mother	54.1
AB07	female	father	60.4
AB08	female	father	61.6
AB09	female	father	55.3
AB10	female	father	53.2
AB11	female	father	56.2
AB12	female	father	58.7
AB13	female	father	51.1
AB14	female	father	53.8
AB15	female	father	55
AB16	female	father	56.9
AB17	male	mother	53.8
AB18	male	mother	52
AB19	male	mother	55.5
AB20	male	mother	54.8
AB21	male	mother	57.9
AB22	male	mother	58.4
AB23	male	mother	61.5
AB24	male	mother	61.4
AB25	male	father	60.1
AB26	male	father	63.2
AB27	male	father	52.4
AB28	male	father	64.9
AB29	male	father	58.5
AB30	male	father	57.5
AB31	male	father	59.8
AB32	male	father	58.6
AB33	male	father	60.7
AB34	male	father	56.1
AB35	male	father	59.7
AB36	male	father	57.2
AB37	male	father	60.3
AB38	male	father	57.7

## Sheet: (c) H2-ab1 CD4 het
ID	parential.genotype	F1.genotype	sex	tissue	CD4.blood	tissue	CD4
Ab01	mum	WT	female	Blood	53.5	Spleen	66.1
Ab02	mum	NA	female	Blood	43.7	Spleen	59.4
Ab03	mum	WT	female	Blood	49	Spleen	58.8
Ab04	mum	WT	female	Blood	34.3	Spleen	58.4
Ab05	mum	HET	female	Blood	39.1	Spleen	65.1
Ab06	mum	WT	female	Blood	37.6	Spleen	58.1
Ab07	mum	HET	female	Blood	56.6	Spleen	67.4
Ab08	mum	WT	female	Blood	51.3	Spleen	56.3
Ab09	dad	WT	female	Blood	54.5	Spleen	59
Ab10	dad	HET	female	Blood	62.5	Spleen	66.9
Ab12	mum	HET	female	Blood	54.2	Spleen	62.1
Ab13	mum	HET	male	Blood	57.2	Spleen	66.3
Ab14	mum	HET	male	Blood	61.6	Spleen	67.1
Ab15	mum	HET	male	Blood	54.2	Spleen	65.2
Ab16	mum	HET	male	Blood	65.7	Spleen	64.5
Ab17	mum	HET	male	Blood	31	Spleen	66.9
Ab18	mum	WT	male	Blood	59.2	Spleen	61.1
Ab19	mum	HET	male	Blood	56.9	Spleen	66.5
Ab20	mum	WT	male	Blood	49.4	Spleen	60.6
Ab21	mum	HET	male	Blood	63.8	Spleen	65.2
Ab22	mum	WT	male	Blood	58.6	Spleen	57.5
Ab26	dad	NA	male	Blood	55.8	Spleen	57.9
Ab27	dad	WT	male	Blood	50.5	Spleen	57.9
Ab30	dad	HET	male	Blood	61.7	Spleen	65.5
Ab31	dad	WT	male	Blood	54.2	Spleen	57.2
Ab32	dad	NA	male	Blood	60.1	Spleen	65.4
Ab33	dad	HET	male	Blood	54.7	Spleen	63.4
Ab34	dad	NA	male	Blood	63.7	Spleen	65.1
Ab35	dad	WT	female	Blood	42.2	Spleen	53.5
Ab36	dad	WT	female	Blood	51.2	Spleen	52.7
Ab37	dad	NA	female	Blood	47.2	Spleen	57.6
Ab38	dad	WT	female	Blood	46.7	Spleen	51.9
Ab39	dad	HET	female	Blood	56	Spleen	63.3
Ab40	dad	WT	female	Blood	40.5	Spleen	58
Ab41	dad	HET	female	Blood	56.3	Spleen	62
Ab42	dad	NA	female	Blood	58.5	Spleen	60.7
Ab43	dad	WT	female	Blood	60.1	Spleen	61.4
Ab44	dad	WT	female	Blood	52.5	Spleen	57.3
Ab45	dad	WT	female	Blood	46.6	Spleen	54.2
Ab46	dad	HET	male	Blood	63.9	spleen	67.9
Ab47	dad	WT	male	Blood	57.5	spleen	60.4
Ab48	dad	WT	male	Blood	57.6	spleen	61.6
Ab49	dad	NA	male	Blood	61.6	spleen	66.2
Ab50	dad	WT	male	Blood	57.1	spleen	62.6
Ab51	dad	WT	male	Blood	57.3	spleen	58.6
Ab52	mum	HET	female	Blood	59.4	spleen	67.6
Ab53	mum	WT	female	Blood	55.3	spleen	60.4
Ab54	mum	HET	female	Blood	62	spleen	68.2
Ab55	mum	HET	female	Blood	NA	spleen	65.1
Ab56	mum	WT	male	Blood	58.5	spleen	62.3
Ab57	mum	WT	male	Blood	55.6	spleen	61.6
Ab58	mum	HET	male	Blood	65.5	spleen	68.5
Ab59	mum	WT	male	Blood	57.6	spleen	63.2
Ab60	dad	WT	male	Blood	59.4	spleen	64.7
Ab61	dad	NA	male	Blood	56.9	spleen	63
Ab62	dad	HET	male	Blood	66	spleen	69.5
Ab63	dad	NA	male	Blood	65.1	spleen	NA
Ab64	dad	NA	male	Blood	65.1	spleen	72.8
Ab65	dad	HET	male	Blood	68.4	spleen	71
Ab66	dad	HET	male	Blood	67.4	spleen	67.7
Ab67	mum	WT	female	Blood	55.4	spleen	60.9
Ab68	mum	HET	female	Blood	63.2	spleen	67
Ab69	mum	WT	female	Blood	57.6	spleen	61.4
Ab70	mum	HET	female	Blood	63.6	spleen	64.6
Ab71	dad	HET	female	Blood	64	spleen	66.9
Ab72	dad	HET	female	Blood	63.7	spleen	72.5
Ab73	dad	NA	female	Blood	61.7	spleen	69
Ab74	mum	HET	male	Blood	59.5	spleen	65.7
Ab75	mum	HET	male	Blood	67.1	spleen	66.1
Ab76	mum	NA	male	Blood	62.6	spleen	67.6
Ab77	dad	HET	male	Blood	62.1	spleen	69.1
Ab78	dad	HET	male	Blood	60.2	spleen	64.3
Ab79	dad	WT	male	Blood	59.4	spleen	62.5
Ab80	mum	HET	female	Blood	49.3	spleen	57
Ab81	mum	WT	female	Blood	53.4	spleen	66.1
Ab82	mum	WT	female	Blood	62.4	spleen	61.3
Ab83	dad	WT	female	Blood	54.1	spleen	60.7
Ab84	dad	NA	female	Blood	54.2	spleen	59.6
Ab85	dad	HET	female	Blood	60.9	spleen	61.5
Ab86	dad	HET	female	Blood	62.2	spleen	68.4
Ab87	dad	NA	female	Blood	52.3	spleen	59.7
Ab88	dad	NA	female	Blood	59.4	spleen	57.7
Ab89	dad	WT	female	Blood	53.8	spleen	61.7
Ab90	dad	HET	female	Blood	63.7	spleen	68.1
Ab91	dad	HET	female	Blood	61.9	spleen	66.3
Ab92	dad	WT	female	Blood	56.3	spleen	61.3
Ab93	dad	NA	female	Blood	60.2	spleen	64.8
Ab94	mum	NA	female	Blood	55.3	spleen	56.6
Ab95	mum	NA	female	Blood	62.9	spleen	64.7
Ab96	mum	NA	female	Blood	61.7	spleen	59.7
Ab97	mum	NA	female	Blood	58.1	spleen	61.6
Ab98	mum	NA	female	Blood	63.7	spleen	65.3
Ab99	mum	NA	female	Blood	54.3	spleen	55.9
Ab100	mum	NA	female	Blood	60	spleen	61.6
Ab101	mum	HET	female	Blood	62.8	spleen	63.1
Ab102	mum	HET	female	Blood	58.8	spleen	65.9
Ab103	mum	NA	female	Blood	64.9	spleen	60.5

## Sheet: (d) H2-ab1 DCX het
ID	F1.genotype	Sex	Parental.genotype	DCX
AB46	HET	M	P	134
AB48	WT	M	P	234.5
AB50	WT	M	P	182.5
AB51	WT	M	P	206
AB52	HET	F	M	185
AB53	WT	F	M	240.5
AB54	HET	F	M	187.5
AB55	HET	F	M	117.5
AB56	WT	M	M	158.5
AB57	WT	M	M	145
AB58	HET	M	M	139.5
AB59	WT	M	M	181.5
AB60	WT	M	P	258
AB62	HET	M	P	208.5
AB65	HET	M	P	121.5
AB66	HET	M	P	167.5
AB67	WT	F	M	181
AB68	HET	F	M	193
AB69	WT	F	M	172.5
AB71	HET	F	P	180
AB72	HET	F	P	117.5
AB74	HET	M	M	202
AB75	HET	M	M	232.5
AB81	WT	F	M	210
AB83	WT	F	P	128
AB84	WT	F	P	190
AB85	HET	F	P	179
AB86	HET	F	P	155.5
AB89	WT	F	P	162
AB92	WT	F	P	155
