# Supplementary material for: The Architecture of Parent-of-Origin Effects in Mice
Source: Cell. 2014 Jan 16;156(1-2):332–42. doi: 10.1016/j.cell.2013.11.043 (PMC3898482; doi:10.1016/j.cell.2013.11.043)
Supplement: Table S6. Differential Gene Expression in Lung and Hippocampus in the H2-ab1 Reciprocal Cross, Related to Figures 4E, 5, and 6 — The Excel spreadsheet contains 12 workbooks. For Worksbooks 1-8, each lists those genes differentially expressed at FDR < 5% in a particular combination of tissue (hip = hippocampus or lung), H2-ab1 genotype (KO = heterozygous knockout, WT = wild type), sex (M = Male, F = Female) e.g., hip HET.F means the comparison for female mice heterozygous for the H2-ab1 knockout in the hippocampus, between individuals whose father carries the knockout and those whose mother carried it. Workbooks 9, 11 contain the counts of reads aligned to each Ensembl gene, for lung and hippocampus. Columns are mice, rows are genes. Workbooks 10,12 contain the sample sheets needs to decode the genotype, sex and parental genotypes of the mouse ids in workbooks 9,11. [file mmc4.xlsx]

## Sheet: lung HET.F.05
id	baseMean	baseMeanA	baseMeanB	foldChange	log2FoldChange	pval	padj	mgi_symbol	chromosome_name	start_position	end_position	strand	description
ENSMUSG00000092927	198.977	2.65223	395.302	149.045	7.2196	4.78261e-87	1.30388e-82	NA	NA	NA	NA	NA	NA
ENSMUSG00000073063	11681.6	2540.09	20823.1	8.19775	3.03523	3.91812e-55	5.34099e-51	Hbq1b	11	32286965	32287784	1	hemoglobin, theta 1B [Source:MGI Symbol;Acc:MGI:3613460]
ENSMUSG00000041616	652.85	1199.01	106.686	0.0889784	-3.4904	3.77581e-48	3.43133e-44	Nppa	4	148000722	148002079	1	natriuretic peptide type A [Source:MGI Symbol;Acc:MGI:97367]
ENSMUSG00000086806	385.155	714.361	55.9497	0.0783214	-3.67445	1.01095e-46	6.89037e-43	Gm13054	4	148001091	148004014	-1	predicted gene 13054 [Source:MGI Symbol;Acc:MGI:3702728]
ENSMUSG00000083216	2337.57	834.865	3840.27	4.59987	2.20159	7.71829e-37	3.81311e-33	Hbb-bh3	7	103832631	103833723	-1	hemoglobin beta, pseudogene bh3 [Source:MGI Symbol;Acc:MGI:96026]
ENSMUSG00000083967	2337.76	835.254	3840.27	4.59773	2.20092	8.39184e-37	3.81311e-33	Gm15115	7	103829636	103829899	1	predicted gene 15115 [Source:MGI Symbol;Acc:MGI:3642219]
ENSMUSG00000030046	45.6266	91.2532	0	0	#NAME?	2.24478e-32	8.74276e-29	Bmp10	6	87429002	87434512	1	bone morphogenetic protein 10 [Source:MGI Symbol;Acc:MGI:1338820]
ENSMUSG00000029368	29.6489	53.8195	5.4783	0.10179	-3.29633	1.08236e-20	3.68853e-17	Alb	5	90460889	90476603	1	albumin [Source:MGI Symbol;Acc:MGI:87991]
ENSMUSG00000029816	283.849	131.92	435.778	3.30335	1.72393	7.52819e-18	2.28046e-14	Gpnmb	6	49036518	49058182	1	glycoprotein (transmembrane) nmb [Source:MGI Symbol;Acc:MGI:1934765]
ENSMUSG00000021750	277.141	403.962	150.319	0.372112	-1.42619	4.12378e-14	1.12427e-10	Fam107a	14	8296274	8318023	-1	family with sequence similarity 107, member A [Source:MGI Symbol;Acc:MGI:3041256]
ENSMUSG00000024222	422.514	608.739	236.289	0.388162	-1.36527	5.9189e-14	1.34472e-10	Fkbp5	17	28399095	28517524	-1	FK506 binding protein 5 [Source:MGI Symbol;Acc:MGI:104670]
ENSMUSG00000031710	13.3126	25.9966	0.628706	0.0241842	-5.36979	5.83768e-14	1.34472e-10	Ucp1	8	83290348	83298456	1	uncoupling protein 1 (mitochondrial, proton carrier) [Source:MGI Symbol;Acc:MGI:98894]
ENSMUSG00000052217	125.598	66.7578	184.437	2.76279	1.46612	1.52819e-13	3.20485e-10	Hbb-bh1	7	103841636	103843164	-1	hemoglobin Z, beta-like embryonic chain [Source:MGI Symbol;Acc:MGI:96024]
ENSMUSG00000073842	8.62981	16.7608	0.49881	0.0297604	-5.07046	1.01714e-12	1.98073e-09	Mup7	4	60066469	60070475	-1	major urinary protein 7 [Source:MGI Symbol;Acc:MGI:3709615]
ENSMUSG00000078725	21.8542	7.37333	36.3351	4.9279	2.30097	4.2035e-10	7.64001e-07	NA	NA	NA	NA	NA	NA
ENSMUSG00000078688	10.2307	18.3241	2.13739	0.116644	-3.09982	6.49926e-10	1.10743e-06	Mup2	4	60135932	60154289	-1	major urinary protein 2 [Source:MGI Symbol;Acc:MGI:97234]
ENSMUSG00000032484	73.7561	106.433	41.0793	0.385964	-1.37346	7.08159e-10	1.13568e-06	Ngp	9	110419750	110423010	1	neutrophilic granule protein [Source:MGI Symbol;Acc:MGI:105983]
ENSMUSG00000027513	58.4677	91.2432	25.6922	0.281579	-1.82839	7.81342e-10	1.18343e-06	Pck1	2	173153048	173159273	1	phosphoenolpyruvate carboxykinase 1, cytosolic [Source:MGI Symbol;Acc:MGI:97501]
ENSMUSG00000025889	57.0049	29.1286	84.8812	2.91402	1.54301	8.52828e-10	1.22372e-06	Snca	6	60731573	60829855	-1	synuclein, alpha [Source:MGI Symbol;Acc:MGI:1277151]
ENSMUSG00000024365	34.4947	15.1841	53.8053	3.54354	1.82519	1.15746e-09	1.5778e-06	Cyp21a1	17	34801348	34804561	-1	cytochrome P450, family 21, subfamily a, polypeptide 1 [Source:MGI Symbol;Acc:MGI:88591]
ENSMUSG00000002100	91.8849	137.444	46.326	0.337054	-1.56895	2.98301e-09	3.81825e-06	Mybpc3	2	91118144	91136516	1	myosin binding protein C, cardiac [Source:MGI Symbol;Acc:MGI:102844]
ENSMUSG00000040809	4846.03	3177.93	6514.14	2.04981	1.03549	3.12059e-09	3.81825e-06	Chi3l3	3	106147554	106167564	-1	chitinase 3-like 3 [Source:MGI Symbol;Acc:MGI:1330860]
ENSMUSG00000092543	39.8068	18.8786	60.7351	3.21714	1.68578	3.22121e-09	3.81825e-06	Skiv2l-ps1	17	34769833	34771228	-1	superkiller viralicidic activity 2-like (S. cerevisiae), pseudogene 1 [Source:MGI Symbol;Acc:MGI:2148492]
ENSMUSG00000090889	13.2964	2.18524	24.4075	11.1692	3.48146	4.24844e-09	4.82606e-06	Gm17428	14	54976933	54977025	1	predicted gene, 17428 [Source:MGI Symbol;Acc:MGI:4937062]
ENSMUSG00000020651	61.7571	29.1212	94.3929	3.24138	1.69661	5.28729e-09	5.76589e-06	Slc26a4	12	31519827	31559969	-1	solute carrier family 26, member 4 [Source:MGI Symbol;Acc:MGI:1346029]
ENSMUSG00000040026	22.1847	6.91023	37.4592	5.42082	2.43851	6.36477e-09	6.67395e-06	Saa3	7	46711998	46715676	-1	serum amyloid A 3 [Source:MGI Symbol;Acc:MGI:98223]
ENSMUSG00000063779	697.143	463.098	931.187	2.01078	1.00775	6.7718e-09	6.83776e-06	Chi3l4	3	106201490	106219507	-1	chitinase 3-like 4 [Source:MGI Symbol;Acc:MGI:1341098]
ENSMUSG00000073830	7.30515	13.6746	0.935715	0.0684274	-3.86928	1.03391e-08	9.44906e-06	Mup14	4	61300023	61304000	-1	major urinary protein 14 [Source:MGI Symbol;Acc:MGI:3702005]
ENSMUSG00000076602	39.6774	13.2848	66.07	4.97334	2.31422	1.0691e-08	9.44906e-06	NA	NA	NA	NA	NA	NA
ENSMUSG00000083365	113.624	56.2385	171.009	3.04079	1.60444	1.07443e-08	9.44906e-06	Gm12895	4	122455210	122455435	1	predicted gene 12895 [Source:MGI Symbol;Acc:MGI:3649907]
ENSMUSG00000083558	113.624	56.2385	171.009	3.04079	1.60444	1.07443e-08	9.44906e-06	Gm12896	4	122122847	122123072	1	predicted gene 12896 [Source:MGI Symbol;Acc:MGI:3650312]
ENSMUSG00000089664	41.368	22.3836	60.3523	2.69627	1.43097	1.17208e-08	9.98573e-06	Gm12494	3	107943245	107953436	-1	predicted gene 12494 [Source:MGI Symbol;Acc:MGI:3702525]
ENSMUSG00000076698	23.663	7.31402	40.0119	5.47058	2.45169	1.27543e-08	1.0537e-05	NA	NA	NA	NA	NA	NA
ENSMUSG00000092202	42.0333	20.6254	63.4412	3.07587	1.621	1.67391e-08	1.34223e-05	Stk19-ps1	17	34744753	34747154	-1	serine/threonine kinase 19, pseudogene 1 [Source:MGI Symbol;Acc:MGI:2148500]
ENSMUSG00000066687	941.42	1234.64	648.2	0.525012	-0.929579	2.41944e-08	1.8846e-05	Zbtb16	9	48654311	48835945	-1	zinc finger and BTB domain containing 16 [Source:MGI Symbol;Acc:MGI:103222]
ENSMUSG00000085910	11.7153	3.04707	20.3835	6.68954	2.74191	2.64263e-08	2.00128e-05	Gm12395	4	42736593	42738094	1	predicted gene 12395 [Source:MGI Symbol;Acc:MGI:3650610]
ENSMUSG00000078621	143.334	102.231	184.437	1.80412	0.851294	3.58216e-08	2.63947e-05	Hbb-bh2	7	103839145	103840427	-1	hemoglobin beta, bh2 [Source:MGI Symbol;Acc:MGI:96025]
ENSMUSG00000093149	76.4745	46.4365	106.512	2.29372	1.19769	3.9124e-08	2.80694e-05		16	64918222	64918305	-1
ENSMUSG00000078967	133.12	86.3028	179.936	2.08494	1.06001	4.19914e-08	2.93541e-05	Gm3272	8	92715927	92716928	-1	predicted pseudogene 3272 [Source:MGI Symbol;Acc:MGI:3781450]
ENSMUSG00000089873	7.45006	13.6501	1.25007	0.0915797	-3.44883	4.50931e-08	3.07343e-05	Mup13	4	61224307	61228286	-1	major urinary protein 13 [Source:MGI Symbol;Acc:MGI:3702003]
ENSMUSG00000073832	6.8615	12.2885	1.43452	0.116737	-3.09866	5.91251e-08	3.93153e-05	NA	NA	NA	NA	NA	NA
ENSMUSG00000064569	21.1189	7.29363	34.9441	4.79104	2.26034	6.09188e-08	3.95435e-05		3	108034026	108034156	1	Small nucleolar RNA SNORA71 [Source:RFAM;Acc:RF00056]
ENSMUSG00000029304	730.984	521.319	940.649	1.80436	0.851489	7.54629e-08	4.78452e-05	Spp1	5	104435118	104441050	1	secreted phosphoprotein 1 [Source:MGI Symbol;Acc:MGI:98389]
ENSMUSG00000083726	24.901	11.557	38.245	3.30924	1.7265	7.92666e-08	4.91146e-05	NA	NA	NA	NA	NA	NA
ENSMUSG00000073834	6.18248	11.6467	0.718227	0.0616677	-4.01934	8.7285e-08	5.28811e-05	Mup11	4	60658466	60662411	-1	major urinary protein 11 [Source:MGI Symbol;Acc:MGI:3709617]
ENSMUSG00000049231	50.9944	31.7605	70.2283	2.21118	1.14482	8.97735e-08	5.32064e-05	Gm12497	3	107979632	107979868	1	predicted pseudogene 12497 [Source:MGI Symbol;Acc:MGI:3650111]
ENSMUSG00000040752	1855.25	2439.56	1270.93	0.520969	-0.94073	1.24509e-07	7.22233e-05	Myh6	14	54941921	54966927	-1	myosin, heavy polypeptide 6, cardiac muscle, alpha [Source:MGI Symbol;Acc:MGI:97255]
ENSMUSG00000076553	52.6439	31.592	73.6957	2.33273	1.22202	1.50865e-07	8.56884e-05	NA	NA	NA	NA	NA	NA
ENSMUSG00000073839	4.31861	8.45276	0.184456	0.021822	-5.51807	1.63864e-07	9.11721e-05	NA	NA	NA	NA	NA	NA
ENSMUSG00000076568	21.3278	4.80707	37.8485	7.87351	2.97701	1.80507e-07	9.84232e-05	NA	NA	NA	NA	NA	NA
ENSMUSG00000029245	18.4069	31.105	5.70885	0.183535	-2.44588	2.11986e-07	0.000111142	Epha5	5	84057791	84417382	-1	Eph receptor A5 [Source:MGI Symbol;Acc:MGI:99654]
ENSMUSG00000078731	24.8085	9.93303	39.684	3.99516	1.99825	2.11667e-07	0.000111142	NA	NA	NA	NA	NA	NA
ENSMUSG00000048480	13.8459	3.11675	24.575	7.88479	2.97907	2.20538e-07	0.000113444	Cxcr1	1	74191785	74194631	-1	chemokine (C-X-C motif) receptor 1 [Source:MGI Symbol;Acc:MGI:2448715]
ENSMUSG00000035299	218.824	294.689	142.96	0.485119	-1.04359	2.71305e-07	0.000136974	Mid1	X	169685199	170005736	1	midline 1 [Source:MGI Symbol;Acc:MGI:1100537]
ENSMUSG00000061462	170.133	229.766	110.5	0.480923	-1.05612	3.07174e-07	0.000152263	Obscn	11	58994256	59136402	-1	obscurin, cytoskeletal calmodulin and titin-interacting RhoGEF [Source:MGI Symbol;Acc:MGI:2681862]
ENSMUSG00000045312	78.861	46.8848	110.837	2.36403	1.24125	3.39116e-07	0.000165095	Lhfpl2	13	94057796	94195409	1	lipoma HMGIC fusion partner-like 2 [Source:MGI Symbol;Acc:MGI:2145236]
ENSMUSG00000023067	1302.98	1722.18	883.778	0.513173	-0.962482	6.21489e-07	0.000297257	Cdkn1a	17	29090979	29100722	1	cyclin-dependent kinase inhibitor 1A (P21) [Source:MGI Symbol;Acc:MGI:104556]
ENSMUSG00000026824	37.5582	56.9981	18.1183	0.317875	-1.65347	6.5249e-07	0.000298099	Kcnj3	2	55435970	55598145	1	potassium inwardly-rectifying channel, subfamily J, member 3 [Source:MGI Symbol;Acc:MGI:104742]
ENSMUSG00000069919	111535	67815.3	155255	2.28938	1.19496	6.53091e-07	0.000298099	Hba-a1	11	32283511	32284465	1	hemoglobin alpha, adult chain 1 [Source:MGI Symbol;Acc:MGI:96015]
ENSMUSG00000073871	23.5501	9.91075	37.1894	3.75242	1.90782	6.56052e-07	0.000298099	NA	NA	NA	NA	NA	NA
ENSMUSG00000081700	28.2493	14.3853	42.1132	2.92752	1.54968	6.96198e-07	0.000311155	Gm14337	2	173984482	173984691	-1	predicted gene 14337 [Source:MGI Symbol;Acc:MGI:3649671]
ENSMUSG00000078360	23.8343	10.0403	37.6282	3.74771	1.90601	7.39938e-07	0.00032537	NA	NA	NA	NA	NA	NA
ENSMUSG00000069917	105991	64024.8	147957	2.31093	1.20848	7.98165e-07	0.000345403	Hba-a2	11	32296489	32297298	1	hemoglobin alpha, adult chain 2 [Source:MGI Symbol;Acc:MGI:96016]
ENSMUSG00000026822	1029.37	722.465	1336.28	1.84962	0.887227	9.85389e-07	0.00041976	Lcn2	2	32384633	32387797	-1	lipocalin 2 [Source:MGI Symbol;Acc:MGI:96757]
ENSMUSG00000028111	180.532	122.009	239.056	1.95934	0.970367	1.01217e-06	0.000424533	Ctsk	3	95499286	95509362	1	cathepsin K [Source:MGI Symbol;Acc:MGI:107823]
ENSMUSG00000020848	19.4726	31.6369	7.30827	0.231005	-2.11401	1.03366e-06	0.00042698	Doc2b	11	75768966	75796049	-1	double C2, beta [Source:MGI Symbol;Acc:MGI:1100497]
ENSMUSG00000076564	41.1363	68.8757	13.3969	0.194508	-2.3621	1.28673e-06	0.000523584	Igkv12-46	6	69764523	69764992	-1	immunoglobulin kappa variable 12-46 [Source:MGI Symbol;Acc:MGI:4439773]
ENSMUSG00000043017	34.9704	17.9392	52.0016	2.89877	1.53544	1.59063e-06	0.000628483	Ptgir	7	16906490	16910905	1	prostaglandin I receptor (IP) [Source:MGI Symbol;Acc:MGI:99535]
ENSMUSG00000078687	7.31812	12.6833	1.95293	0.153977	-2.69922	1.57116e-06	0.000628483	Mup8	4	60218621	60222599	-1	major urinary protein 8 [Source:MGI Symbol;Acc:MGI:3709619]
ENSMUSG00000027322	127.18	83.8342	170.526	2.03409	1.02438	2.07956e-06	0.000809929	Siglec1	2	131069220	131086765	-1	sialic acid binding Ig-like lectin 1, sialoadhesin [Source:MGI Symbol;Acc:MGI:99668]
ENSMUSG00000063415	123.485	75.9557	171.015	2.25151	1.17089	2.24646e-06	0.000862607	Cyp26b1	6	84571414	84593908	-1	cytochrome P450, family 26, subfamily b, polypeptide 1 [Source:MGI Symbol;Acc:MGI:2176159]
ENSMUSG00000072432	120.698	85.1634	156.233	1.8345	0.875391	2.3845e-06	0.000902899	Gm10358	8	75405518	75406519	-1	predicted gene 10358 [Source:MGI Symbol;Acc:MGI:3708786]
ENSMUSG00000084058	291.879	219.499	364.26	1.65951	0.730755	2.45093e-06	0.000902968	Gm15263	3	94832977	94833805	1	predicted gene 15263 [Source:MGI Symbol;Acc:MGI:3705753]
ENSMUSG00000087720	292.146	219.628	364.664	1.66037	0.731503	2.44234e-06	0.000902968		3	94920322	94920423	-1	U6 spliceosomal RNA [Source:RFAM;Acc:RF00026]
ENSMUSG00000010066	9.9331	18.2472	1.61898	0.0887248	-3.49452	2.48576e-06	0.000903589	Cacna2d2	9	107399612	107529346	1	calcium channel, voltage-dependent, alpha 2/delta subunit 2 [Source:MGI Symbol;Acc:MGI:1929813]
ENSMUSG00000019577	171.192	234.412	107.972	0.460608	-1.11839	2.65521e-06	0.000940116	Pdk4	6	5483351	5496309	-1	pyruvate dehydrogenase kinase, isoenzyme 4 [Source:MGI Symbol;Acc:MGI:1351481]
ENSMUSG00000081355	319.6	237.936	401.263	1.68643	0.753974	2.635e-06	0.000940116	Gm15264	3	94720023	94758116	-1	predicted gene 15264 [Source:MGI Symbol;Acc:MGI:3705845]
ENSMUSG00000015665	6.91711	0	13.8342	Inf	Inf	2.9468e-06	0.00102998	Awat1	X	100572251	100578205	1	acyl-CoA wax alcohol acyltransferase 1 [Source:MGI Symbol;Acc:MGI:3588200]
ENSMUSG00000038074	123.32	163.881	82.7596	0.504998	-0.985651	3.07739e-06	0.00106201	Fkbp14	6	54577604	54597344	-1	FK506 binding protein 14 [Source:MGI Symbol;Acc:MGI:2387639]
ENSMUSG00000052212	85.7485	50.0178	121.479	2.42872	1.2802	3.25037e-06	0.00110745	Cd177	7	24743985	24760311	-1	CD177 antigen [Source:MGI Symbol;Acc:MGI:1916141]
ENSMUSG00000066363	51.3583	79.2151	23.5015	0.296679	-1.75302	3.2903e-06	0.00110745	Serpina3f	12	104214544	104221129	1	serine (or cysteine) peptidase inhibitor, clade A, member 3F [Source:MGI Symbol;Acc:MGI:2182838]
ENSMUSG00000073873	24.6188	12.2214	37.0161	3.02878	1.59874	3.50524e-06	0.00116541	NA	NA	NA	NA	NA	NA
ENSMUSG00000061086	482.256	623.968	340.544	0.545772	-0.87363	4.05618e-06	0.00133233	Myl4	11	104550663	104595753	1	myosin, light polypeptide 4 [Source:MGI Symbol;Acc:MGI:97267]
ENSMUSG00000042116	71.3759	46.6927	96.0591	2.05726	1.04072	4.38294e-06	0.00142253	Vwa1	4	155768149	155774698	-1	von Willebrand factor A domain containing 1 [Source:MGI Symbol;Acc:MGI:2179729]
ENSMUSG00000078680	7.37193	12.746	1.99784	0.156743	-2.67353	4.46136e-06	0.00143094	Mup10	4	60578260	60582199	-1	major urinary protein 10 [Source:MGI Symbol;Acc:MGI:1924164]
ENSMUSG00000070025	120.945	86.4311	155.458	1.79864	0.846906	4.58986e-06	0.00145504	Gm10284	8	57550299	57551303	1	predicted pseudogene 10284 [Source:MGI Symbol;Acc:MGI:3704311]
ENSMUSG00000079293	302.999	203.334	402.665	1.98032	0.985732	4.6741e-06	0.00146471	Clec7a	6	129461591	129472777	-1	C-type lectin domain family 7, member a [Source:MGI Symbol;Acc:MGI:1861431]
ENSMUSG00000045545	45.0177	26.456	63.5795	2.40321	1.26496	4.99639e-06	0.00154792	Krt14	11	100203162	100207548	-1	keratin 14 [Source:MGI Symbol;Acc:MGI:96688]
ENSMUSG00000051617	44.3989	25.8592	62.9385	2.43389	1.28326	5.23601e-06	0.00160392	Krt9	11	100186781	100193246	-1	keratin 9 [Source:MGI Symbol;Acc:MGI:96696]
ENSMUSG00000078683	6.22667	10.8693	1.58402	0.145733	-2.7786	5.42437e-06	0.00164316	Mup1	4	60498012	60501960	-1	major urinary protein 1 [Source:MGI Symbol;Acc:MGI:97233]
ENSMUSG00000018893	237.34	311.568	163.111	0.523517	-0.933692	5.49784e-06	0.00164712	Mb	15	77015489	77050670	-1	myoglobin [Source:MGI Symbol;Acc:MGI:96922]
ENSMUSG00000020889	557.262	316.964	797.56	2.51625	1.33128	5.57771e-06	0.00165288	Nr1d1	11	98767932	98775333	-1	nuclear receptor subfamily 1, group D, member 1 [Source:MGI Symbol;Acc:MGI:2444210]
ENSMUSG00000018774	336.86	239.094	434.627	1.81781	0.8622	6.15436e-06	0.00180415	Cd68	11	69664213	69666153	-1	CD68 antigen [Source:MGI Symbol;Acc:MGI:88342]
ENSMUSG00000091578	198.426	143.139	253.713	1.7725	0.825784	6.90398e-06	0.00200237	NA	NA	NA	NA	NA	NA
ENSMUSG00000031698	65.4433	91.18	39.7067	0.435476	-1.19933	7.53015e-06	0.002161	Mylk3	8	85324303	85386345	-1	myosin light chain kinase 3 [Source:MGI Symbol;Acc:MGI:2443063]
ENSMUSG00000076556	20.7515	8.25166	33.2514	4.02967	2.01066	7.77296e-06	0.00220744	Igkv4-57	6	69575977	69576500	-1	immunoglobulin kappa variable 4-57 [Source:MGI Symbol;Acc:MGI:2685035]
ENSMUSG00000078686	4.75072	8.57915	0.922281	0.107503	-3.21756	8.30284e-06	0.00233361	Mup9	4	60418046	60421952	-1	major urinary protein 9 [Source:MGI Symbol;Acc:MGI:3782918]
ENSMUSG00000087930	38.6279	23.207	54.0488	2.32899	1.2197	8.46941e-06	0.00235614		1	140003825	140003966	1	Small nucleolar RNA SNORA55 [Source:RFAM;Acc:RF00431]
ENSMUSG00000028862	282.689	354.171	211.207	0.596341	-0.74579	8.81906e-06	0.00242863	Map3k6	4	133240818	133252929	1	mitogen-activated protein kinase kinase kinase 6 [Source:MGI Symbol;Acc:MGI:1855691]
ENSMUSG00000093148	23.2318	12.4277	34.0358	2.7387	1.45349	9.03997e-06	0.00246457		6	133761688	133761770	-1
ENSMUSG00000052374	138.661	184.473	92.8489	0.50332	-0.990452	9.14948e-06	0.00246972	Actn2	13	12269426	12340760	-1	actinin alpha 2 [Source:MGI Symbol;Acc:MGI:109192]
ENSMUSG00000032925	42.806	26.4484	59.1636	2.23694	1.16153	1.21138e-05	0.00323782	Itgbl1	14	123659971	123975618	1	integrin, beta-like 1 [Source:MGI Symbol;Acc:MGI:2443439]
ENSMUSG00000024778	269.667	341.105	198.228	0.581133	-0.78306	1.42328e-05	0.00376726	Fas	19	34290659	34327770	1	Fas (TNF receptor superfamily member 6) [Source:MGI Symbol;Acc:MGI:95484]
ENSMUSG00000059824	62.3189	28.35	96.2878	3.39639	1.764	1.46077e-05	0.00382932	Dbp	7	45705088	45710155	1	D site albumin promoter binding protein [Source:MGI Symbol;Acc:MGI:94866]
ENSMUSG00000038264	707.644	879.602	535.686	0.609009	-0.715465	1.70814e-05	0.00443515	Sema7a	9	57940113	57962864	1	sema domain, immunoglobulin domain (Ig), and GPI membrane anchor, (semaphorin) 7A [Source:MGI Symbol;Acc:MGI:1306826]
ENSMUSG00000007659	1023.71	1300.74	746.675	0.574038	-0.800781	1.74656e-05	0.00449212	Bcl2l1	2	152780668	152831728	-1	BCL2-like 1 [Source:MGI Symbol;Acc:MGI:88139]
ENSMUSG00000091939	16.9824	27.0415	6.92328	0.256024	-1.96565	2.03569e-05	0.00518682	NA	NA	NA	NA	NA	NA
ENSMUSG00000076599	15.0655	6.34678	23.7841	3.74743	1.9059	2.48049e-05	0.00626164	NA	NA	NA	NA	NA	NA
ENSMUSG00000013089	731.86	546.06	917.66	1.68051	0.748899	2.89765e-05	0.00723241	Etv5	16	22381309	22439719	-1	ets variant gene 5 [Source:MGI Symbol;Acc:MGI:1096867]
ENSMUSG00000031461	74.8937	102.412	47.3759	0.462603	-1.11215	2.91811e-05	0.00723241	Myom2	8	15057653	15133541	1	myomesin 2 [Source:MGI Symbol;Acc:MGI:1328358]
ENSMUSG00000047180	127.986	92.9934	162.978	1.75258	0.809478	3.03617e-05	0.00745722	Neurl3	1	36264602	36273425	-1	neuralized homolog 3 homolog (Drosophila) [Source:MGI Symbol;Acc:MGI:2429944]
ENSMUSG00000091561	98.1677	71.6517	124.684	1.74014	0.799202	3.10307e-05	0.00755347	Gm6665	18	31819862	31820413	-1	predicted gene 6665 [Source:MGI Symbol;Acc:MGI:3643253]
ENSMUSG00000005220	37.2869	53.6016	20.9721	0.39126	-1.3538	3.13458e-05	0.00756265	Corin	5	72300025	72504473	-1	corin [Source:MGI Symbol;Acc:MGI:1349451]
ENSMUSG00000035458	195.637	252.067	139.206	0.552258	-0.856586	3.20521e-05	0.00766522	Tnni3	7	4518305	4524229	-1	troponin I, cardiac 3 [Source:MGI Symbol;Acc:MGI:98783]
ENSMUSG00000076686	5.49514	0.331529	10.6588	32.1503	5.00676	3.53964e-05	0.00839141	NA	NA	NA	NA	NA	NA
ENSMUSG00000078674	3.28655	6.25876	0.314353	0.0502262	-4.31542	3.70697e-05	0.00871234	Mup18	4	61670177	61674136	-1	major urinary protein 18 [Source:MGI Symbol;Acc:MGI:3705220]
ENSMUSG00000063730	76.3925	101.763	51.0217	0.501377	-0.996033	3.74813e-05	0.00873378	Hsd3b2	3	98709255	98724576	-1	hydroxy-delta-5-steroid dehydrogenase, 3 beta- and steroid delta-isomerase 2 [Source:MGI Symbol;Acc:MGI:96234]
ENSMUSG00000087580	31.4247	16.5373	46.3121	2.80046	1.48566	4.11785e-05	0.00950241	NA	NA	NA	NA	NA	NA
ENSMUSG00000089942	133.873	96.2791	171.466	1.78093	0.832631	4.1477e-05	0.00950241	Pira2	7	3837057	3845051	-1	paired-Ig-like receptor A2 [Source:MGI Symbol;Acc:MGI:1195970]
ENSMUSG00000090554	205.562	269.065	142.058	0.52797	-0.921473	4.18952e-05	0.00951824	NA	NA	NA	NA	NA	NA
ENSMUSG00000027070	338.422	255.183	421.66	1.65238	0.724546	4.43513e-05	0.00999298	Lrp2	2	69424340	69586065	-1	low density lipoprotein receptor-related protein 2 [Source:MGI Symbol;Acc:MGI:95794]
ENSMUSG00000044338	218.13	163.41	272.851	1.66974	0.73962	4.91887e-05	0.0109921	Aplnr	2	85136360	85139922	1	apelin receptor [Source:MGI Symbol;Acc:MGI:1346086]
ENSMUSG00000026691	442.732	560.623	324.84	0.579427	-0.787302	5.0689e-05	0.011205	Fmo3	1	162953802	162984528	-1	flavin containing monooxygenase 3 [Source:MGI Symbol;Acc:MGI:1100496]
ENSMUSG00000078636	55.8499	37.8531	73.8468	1.95088	0.964125	5.09634e-05	0.011205	Gm3200	7	51746697	51747698	1	predicted pseudogene 3200 [Source:MGI Symbol;Acc:MGI:3781379]
ENSMUSG00000085867	51.0138	33.7316	68.296	2.02469	1.0177	5.37998e-05	0.0117339	Gm5834	1	139939601	139994205	-1	predicted pseudogene 5834 [Source:MGI Symbol;Acc:MGI:3643955]
ENSMUSG00000084257	35.3259	21.2178	49.4339	2.32983	1.22022	5.43825e-05	0.0117669	Gm11597	11	100228845	100232078	-1	predicted gene 11597 [Source:MGI Symbol;Acc:MGI:3652313]
ENSMUSG00000054885	15.0807	7.54708	22.6142	2.99642	1.58324	5.54137e-05	0.0118477	4930578G10Rik	4	42735545	42846248	1	RIKEN cDNA 4930578G10 gene [Source:MGI Symbol;Acc:MGI:1923202]
ENSMUSG00000082034	144.366	117.677	171.055	1.4536	0.539625	5.5625e-05	0.0118477	NA	NA	NA	NA	NA	NA
ENSMUSG00000026535	2.30389	0	4.60778	Inf	Inf	6.78426e-05	0.0143379	Ifi202b	1	173962569	173982844	-1	interferon activated gene 202B [Source:MGI Symbol;Acc:MGI:1347083]
ENSMUSG00000041794	217.917	263.629	172.205	0.653211	-0.61438	6.89152e-05	0.0144526	Myrip	9	120303936	120474841	1	myosin VIIA and Rab interacting protein [Source:MGI Symbol;Acc:MGI:2384407]
ENSMUSG00000011263	13.274	5.82356	20.7245	3.55873	1.83136	7.1916e-05	0.0149668	Exoc3l2	7	19489056	19496760	1	exocyst complex component 3-like 2 [Source:MGI Symbol;Acc:MGI:1921713]
ENSMUSG00000056529	36.0626	22.8985	49.2267	2.14977	1.10418	8.18048e-05	0.0167925	Ptafr	4	132564067	132582683	1	platelet-activating factor receptor [Source:MGI Symbol;Acc:MGI:106066]
ENSMUSG00000076620	15.7208	6.72466	24.717	3.67557	1.87797	8.19204e-05	0.0167925	Ighj2	12	113429514	113429567	-1	immunoglobulin heavy joining 2 [Source:MGI Symbol;Acc:MGI:4439803]
ENSMUSG00000006390	1998.9	1537.55	2460.24	1.60011	0.678171	8.6529e-05	0.0169715	Elovl1	4	118428093	118432953	1	elongation of very long chain fatty acids (FEN1/Elo2, SUR4/Elo3, yeast)-like 1 [Source:MGI Symbol;Acc:MGI:1858959]
ENSMUSG00000042045	97.5717	128.351	66.7927	0.520392	-0.942328	8.55497e-05	0.0169715	Sln	9	53850251	53853844	1	sarcolipin [Source:MGI Symbol;Acc:MGI:1913652]
ENSMUSG00000049723	38.3395	25.9363	50.7426	1.95643	0.968225	8.54368e-05	0.0169715	Mmp12	9	7344381	7369499	1	matrix metallopeptidase 12 [Source:MGI Symbol;Acc:MGI:97005]
ENSMUSG00000078308	39.9184	26.5704	53.2665	2.00473	1.00341	8.59181e-05	0.0169715	Gm7293	9	51621425	51624874	1	predicted gene 7293 [Source:MGI Symbol;Acc:MGI:3779717]
ENSMUSG00000081338	276.693	216.887	336.499	1.55149	0.633657	8.59425e-05	0.0169715	NA	NA	NA	NA	NA	NA
ENSMUSG00000089646	110.842	87.3031	134.381	1.53924	0.622222	8.55058e-05	0.0169715	Gm15796	5	38507463	38507666	1	predicted gene 15796 [Source:MGI Symbol;Acc:MGI:3801844]
ENSMUSG00000021367	221.47	163.683	279.257	1.70608	0.770686	0.000102634	0.0199865	Edn1	13	42301270	42307989	1	endothelin 1 [Source:MGI Symbol;Acc:MGI:95283]
ENSMUSG00000081920	20.8169	12.2003	29.4335	2.41252	1.27054	0.000103685	0.0200479	Gm15359	8	19579942	19580532	1	predicted gene 15359 [Source:MGI Symbol;Acc:MGI:3705375]
ENSMUSG00000082355	134.126	110.182	158.07	1.43463	0.52068	0.000105857	0.0203237	NA	NA	NA	NA	NA	NA
ENSMUSG00000018927	1093.75	833.411	1354.09	1.62476	0.700222	0.000107157	0.0204295	Ccl6	11	83587882	83593087	-1	chemokine (C-C motif) ligand 6 [Source:MGI Symbol;Acc:MGI:98263]
ENSMUSG00000019828	21.9577	31.218	12.6974	0.406734	-1.29784	0.000118467	0.0224289	Grm1	10	10686059	11082356	-1	glutamate receptor, metabotropic 1 [Source:MGI Symbol;Acc:MGI:1351338]
ENSMUSG00000032860	103.44	76.8372	130.042	1.69243	0.759099	0.000120405	0.0226386	P2ry2	7	100996572	101011991	-1	purinergic receptor P2Y, G-protein coupled 2 [Source:MGI Symbol;Acc:MGI:105107]
ENSMUSG00000092257	43.3782	29.5163	57.2401	1.93927	0.955515	0.00012798	0.023898	Gm2308	7	42125200	42126203	-1	predicted gene 2308 [Source:MGI Symbol;Acc:MGI:3780479]
ENSMUSG00000047419	112.432	146.209	78.6542	0.537957	-0.894438	0.000140195	0.0260009	Cmya5	13	93040713	93144724	-1	cardiomyopathy associated 5 [Source:MGI Symbol;Acc:MGI:1923719]
ENSMUSG00000087577	23.0721	14.3985	31.7457	2.20479	1.14064	0.00014974	0.0275835	Gm13299	4	42121613	42153435	-1	predicted gene 13299 [Source:MGI Symbol;Acc:MGI:3701133]
ENSMUSG00000002289	318.74	413.513	223.968	0.541624	-0.884637	0.000150844	0.0276004	Angptl4	17	33773750	33781575	-1	angiopoietin-like 4 [Source:MGI Symbol;Acc:MGI:1888999]
ENSMUSG00000021281	218.923	164.996	272.851	1.65368	0.72568	0.000162222	0.0287186	Tnfaip2	12	111442469	111455018	1	tumor necrosis factor, alpha-induced protein 2 [Source:MGI Symbol;Acc:MGI:104960]
ENSMUSG00000028339	110.329	83.2819	137.375	1.64952	0.722047	0.000161181	0.0287186	Col15a1	4	47208161	47313167	1	collagen, type XV, alpha 1 [Source:MGI Symbol;Acc:MGI:88449]
ENSMUSG00000045149	74.8902	53.2188	96.5616	1.81443	0.859514	0.00015864	0.0287186	Gm8946	7	26071810	26072976	1	predicted gene 8946 [Source:MGI Symbol;Acc:MGI:3645710]
ENSMUSG00000068762	63.6163	45.316	81.9166	1.80768	0.854137	0.000162108	0.0287186	Gstm6	3	107938847	107943749	-1	glutathione S-transferase, mu 6 [Source:MGI Symbol;Acc:MGI:1309467]
ENSMUSG00000082791	63.9772	42.2431	85.7113	2.029	1.02077	0.000161876	0.0287186	Gm4875	6	117997207	117997992	1	predicted gene 4875 [Source:MGI Symbol;Acc:MGI:3648108]
ENSMUSG00000078675	3.7664	6.77961	0.753189	0.111096	-3.17012	0.000166559	0.0292961	Mup16	4	61515592	61519531	-1	major urinary protein 16 [Source:MGI Symbol;Acc:MGI:3780250]
ENSMUSG00000081665	79.7581	54.2956	105.221	1.93792	0.954509	0.000176872	0.0309107	Gm15922	7	3733021	3739861	-1	predicted gene 15922 [Source:MGI Symbol;Acc:MGI:3802148]
ENSMUSG00000061816	20.4041	30.5382	10.27	0.336299	-1.57218	0.00018688	0.0324517	Myl1	1	66924295	66945404	-1	myosin, light polypeptide 1 [Source:MGI Symbol;Acc:MGI:97269]
ENSMUSG00000026712	386.158	297.507	474.809	1.59596	0.674425	0.000190516	0.0328737	Mrc1	2	14229414	14332057	1	mannose receptor, C type 1 [Source:MGI Symbol;Acc:MGI:97142]
ENSMUSG00000007891	5254.94	4206.36	6303.52	1.49857	0.583583	0.000197275	0.0336576	Ctsd	7	142371148	142388038	-1	cathepsin D [Source:MGI Symbol;Acc:MGI:88562]
ENSMUSG00000024986	61.812	40.4667	83.1573	2.05495	1.03911	0.000197528	0.0336576	Hhex	19	37432887	37440728	1	hematopoietically expressed homeobox [Source:MGI Symbol;Acc:MGI:96086]
ENSMUSG00000027338	93.8678	68.6518	119.084	1.73461	0.794608	0.000199813	0.0338355	Prnd	2	131909957	131956130	1	prion protein dublet [Source:MGI Symbol;Acc:MGI:1346999]
ENSMUSG00000031431	1844.78	2266.45	1423.11	0.627903	-0.671386	0.000208413	0.0350739	Tsc22d3	X	140539528	140600659	-1	TSC22 domain family, member 3 [Source:MGI Symbol;Acc:MGI:1196284]
ENSMUSG00000024871	38.5131	53.3252	23.7011	0.444464	-1.16986	0.000215486	0.0360417	Doc2g	19	4003321	4007005	1	double C2, gamma [Source:MGI Symbol;Acc:MGI:1926250]
ENSMUSG00000000794	42.485	27.4334	57.5367	2.09733	1.06855	0.00022914	0.0380918	Kcnn3	3	89520164	89667761	1	potassium intermediate/small conductance calcium-activated channel, subfamily N, member 3 [Source:MGI Symbol;Acc:MGI:2153183]
ENSMUSG00000079255	24.9591	35.669	14.2491	0.399482	-1.3238	0.00023835	0.0393826	NA	NA	NA	NA	NA	NA
ENSMUSG00000031613	2831.07	3361.7	2300.44	0.684307	-0.547285	0.000247194	0.0405979	Hpgd	8	56294552	56321046	1	hydroxyprostaglandin dehydrogenase 15 (NAD) [Source:MGI Symbol;Acc:MGI:108085]
ENSMUSG00000020469	558.127	689.886	426.367	0.618025	-0.694263	0.000255109	0.0416469	Myl7	11	5896637	5898782	-1	myosin, light polypeptide 7, regulatory [Source:MGI Symbol;Acc:MGI:107495]
ENSMUSG00000082401	94.4861	68.6466	120.326	1.75283	0.809685	0.000258334	0.0419224	NA	NA	NA	NA	NA	NA
ENSMUSG00000076520	34.0398	23.8163	44.2634	1.85854	0.894167	0.000269436	0.0434653	NA	NA	NA	NA	NA	NA
ENSMUSG00000053797	30.349	18.8971	41.8008	2.21202	1.14536	0.000272031	0.0436258	Krt16	11	100246091	100248902	-1	keratin 16 [Source:MGI Symbol;Acc:MGI:96690]
ENSMUSG00000076431	216.318	164.985	267.65	1.62227	0.698011	0.000275309	0.0438933	Sox4	13	28948919	28953713	-1	SRY-box containing gene 4 [Source:MGI Symbol;Acc:MGI:98366]
ENSMUSG00000087569	208.284	159.516	257.052	1.61145	0.688356	0.00027813	0.0440852	Gm8464	X	152489661	152491860	-1	predicted pseudogene 8464 [Source:MGI Symbol;Acc:MGI:3645517]
ENSMUSG00000030862	27.5802	17.3696	37.7907	2.17568	1.12147	0.000287172	0.045146	Cpxm2	7	132042816	132154739	-1	carboxypeptidase X 2 (M14 family) [Source:MGI Symbol;Acc:MGI:1926006]
ENSMUSG00000087235	211.973	162.759	261.186	1.60474	0.682343	0.000288134	0.045146	Gm4750	X	152432477	152434676	1	predicted gene 4750 [Source:MGI Symbol;Acc:MGI:3647391]
ENSMUSG00000061331	33.1123	43.5429	22.6818	0.520907	-0.940903	0.000296951	0.0462615	Gm17132	5	127877333	127878490	1	predicted gene 17132 [Source:MGI Symbol;Acc:MGI:4937959]
ENSMUSG00000084153	48.8845	34.8928	62.8763	1.80198	0.849587	0.000309618	0.0479609	Gm12186	11	48996687	48997713	-1	predicted gene 12186 [Source:MGI Symbol;Acc:MGI:3649200]
ENSMUSG00000060187	11.2563	18.086	4.42663	0.244754	-2.03059	0.000314232	0.0484006	Lrrc10	10	117045341	117046768	1	leucine rich repeat containing 10 [Source:MGI Symbol;Acc:MGI:2448063]
ENSMUSG00000073874	29.7115	16.8192	42.6038	2.53304	1.34087	0.000324812	0.0497491	NA	NA	NA	NA	NA	NA

## Sheet: lung HET.M.05
id	baseMean	baseMeanA	baseMeanB	foldChange	log2FoldChange	pval	padj	mgi_symbol	chromosome_name	start_position	end_position	strand	description
ENSMUSG00000026180	52.4601	87.8505	25.9173	0.295016	-1.76114	2.26699e-07	0.00035417	Cxcr2	1	74153989	74161238	1	chemokine (C-X-C motif) receptor 2 [Source:MGI Symbol;Acc:MGI:105303]
ENSMUSG00000026950	19.4481	35.1809	7.64846	0.217404	-2.20155	2.27625e-05	0.0127657	Neb	2	52136647	52338798	-1	nebulin [Source:MGI Symbol;Acc:MGI:97292]
ENSMUSG00000027483	2227.2	1606.43	2692.78	1.67625	0.745233	6.37718e-05	0.0313651	Bpifa1	2	154142880	154149219	1	BPI fold containing family A, member 1 [Source:MGI Symbol;Acc:MGI:1338036]
ENSMUSG00000001403	31.5957	53.2049	15.3888	0.289236	-1.78968	4.12302e-06	0.00353237	Ube2c	2	164769898	164778822	1	ubiquitin-conjugating enzyme E2C [Source:MGI Symbol;Acc:MGI:1915862]
ENSMUSG00000017300	17.1933	40.1178	0	0	#NAME?	7.62165e-16	5.06058e-12	Tnnc2	2	164777161	164779967	-1	troponin C2, fast [Source:MGI Symbol;Acc:MGI:98780]
ENSMUSG00000027513	86.3507	132.394	51.8183	0.391395	-1.3533	3.17409e-06	0.00312224	Pck1	2	173153048	173159273	1	phosphoenolpyruvate carboxykinase 1, cytosolic [Source:MGI Symbol;Acc:MGI:97501]
ENSMUSG00000056054	218.149	338.057	128.217	0.379277	-1.39868	1.491e-09	4.39994e-06	S100a8	3	90669071	90670034	1	S100 calcium binding protein A8 (calgranulin A) [Source:MGI Symbol;Acc:MGI:88244]
ENSMUSG00000056071	446.094	673.399	275.615	0.40929	-1.28881	3.56792e-09	9.47604e-06	S100a9	3	90692632	90695721	-1	S100 calcium binding protein A9 (calgranulin B) [Source:MGI Symbol;Acc:MGI:1338947]
ENSMUSG00000041991	3.61179	8.4275	0	0	#NAME?	9.79668e-06	0.0063461	Hrnr	3	93319749	93333570	1	hornerin [Source:MGI Symbol;Acc:MGI:3046938]
ENSMUSG00000028255	71.8018	43.4932	93.0333	2.13903	1.09696	2.30714e-05	0.0127657	Clca3	3	145004537	145032776	-1	chloride channel calcium activated 3 [Source:MGI Symbol;Acc:MGI:1346342]
ENSMUSG00000028195	686.087	452.247	861.467	1.90486	0.929685	9.53469e-06	0.0063461	Cyr61	3	145646971	145649985	-1	cysteine rich protein 61 [Source:MGI Symbol;Acc:MGI:88613]
ENSMUSG00000028859	121.548	201.212	61.8003	0.30714	-1.70303	1.41517e-10	4.6982e-07	Csf3r	4	126024550	126044440	1	colony stimulating factor 3 receptor (granulocyte) [Source:MGI Symbol;Acc:MGI:1339755]
ENSMUSG00000069720	5.96386	0.686258	9.92205	14.4582	3.85382	0.00010403	0.0468295	4930572O03Rik	5	15652286	15657059	-1	RIKEN cDNA 4930572O03 gene [Source:MGI Symbol;Acc:MGI:2441686]
ENSMUSG00000029371	40.683	5.61053	66.9874	11.9396	3.57768	5.55881e-17	7.38182e-13	Cxcl5	5	90759299	90761625	1	chemokine (C-X-C motif) ligand 5 [Source:MGI Symbol;Acc:MGI:1096868]
ENSMUSG00000076501	5.49474	0.337124	9.36294	27.773	4.79561	6.66304e-05	0.0321752	Igkv2-137	6	67555636	67556216	1	immunoglobulin kappa chain variable 2-137 [Source:MGI Symbol;Acc:MGI:4439879]
ENSMUSG00000030017	522.235	363.594	641.217	1.76355	0.818485	6.05469e-05	0.0303408	Reg3g	6	78466269	78468872	-1	regenerating islet-derived 3 gamma [Source:MGI Symbol;Acc:MGI:109406]
ENSMUSG00000030144	21.5557	37.6229	9.5053	0.252647	-1.98481	2.27412e-05	0.0127657	Clec4d	6	123262107	123275268	1	C-type lectin domain family 4, member d [Source:MGI Symbol;Acc:MGI:1298389]
ENSMUSG00000030142	15.4938	28.4669	5.76397	0.202479	-2.30415	3.44301e-05	0.0182886	Clec4e	6	123281789	123289870	-1	C-type lectin domain family 4, member e [Source:MGI Symbol;Acc:MGI:1861232]
ENSMUSG00000047228	217.575	130.16	283.136	2.17529	1.12121	4.64561e-07	0.000616914	BC048546	6	128539822	128581606	-1	cDNA sequence BC048546 [Source:MGI Symbol;Acc:MGI:3039594]
ENSMUSG00000030399	101.922	150.812	65.254	0.432684	-1.20862	9.57559e-06	0.0063461	Ckm	7	19411094	19421583	1	creatine kinase, muscle [Source:MGI Symbol;Acc:MGI:88413]
ENSMUSG00000030730	42.2253	70.8618	20.7479	0.292793	-1.77205	5.8979e-06	0.00461728	Atp2a1	7	126445858	126463108	-1	ATPase, Ca++ transporting, cardiac muscle, fast twitch 1 [Source:MGI Symbol;Acc:MGI:105058]
ENSMUSG00000030672	14.4058	29.4559	3.11824	0.105861	-3.23975	1.95501e-07	0.000324519	Mylpf	7	127211608	127214298	1	myosin light chain, phosphorylatable, fast skeletal muscle [Source:MGI Symbol;Acc:MGI:97273]
ENSMUSG00000047517	7.19278	0.337124	12.3345	36.5875	5.19328	2.00161e-05	0.0118135	Dmbt1	7	131032076	131121626	1	deleted in malignant brain tumors 1 [Source:MGI Symbol;Acc:MGI:106210]
ENSMUSG00000061723	24.5299	46.5649	8.0036	0.17188	-2.54052	3.94474e-07	0.000551413	Tnnt3	7	142498836	142516009	1	troponin T3, skeletal, fast [Source:MGI Symbol;Acc:MGI:109550]
ENSMUSG00000000031	23.1875	41.7671	9.25271	0.221531	-2.17442	3.88084e-06	0.00343571	H19	7	142575529	142578143	-1	H19 fetal liver mRNA [Source:MGI Symbol;Acc:MGI:95891]
ENSMUSG00000025044	11.9714	22.7242	3.90678	0.171921	-2.54018	7.08944e-06	0.00537967	Msr1	8	39581700	39642678	-1	macrophage scavenger receptor 1 [Source:MGI Symbol;Acc:MGI:98257]
ENSMUSG00000031972	209.816	325.186	123.289	0.379133	-1.39922	4.28297e-09	1.0341e-05	Acta1	8	123891767	123894736	-1	actin, alpha 1, skeletal muscle [Source:MGI Symbol;Acc:MGI:87902]
ENSMUSG00000005800	28.4531	49.6017	12.5915	0.253853	-1.97794	1.16791e-06	0.00140994	Mmp8	9	7558429	7568486	1	matrix metallopeptidase 8 [Source:MGI Symbol;Acc:MGI:1202395]
ENSMUSG00000032496	499.852	296.575	652.31	2.19948	1.13716	1.35186e-07	0.000243261	Ltf	9	111019292	111042766	1	lactotransferrin [Source:MGI Symbol;Acc:MGI:96837]
ENSMUSG00000049103	151.105	214.156	103.816	0.484771	-1.04463	7.13297e-05	0.0337553	Ccr2	9	124101950	124113557	1	chemokine (C-C motif) receptor 2 [Source:MGI Symbol;Acc:MGI:106185]
ENSMUSG00000020061	7.07961	16.5191	0	0	#NAME?	4.69077e-06	0.00389319	Mybpc1	10	88518279	88605152	-1	myosin binding protein C, slow-type [Source:MGI Symbol;Acc:MGI:1336213]
ENSMUSG00000064057	1225.08	845.857	1509.5	1.78458	0.835587	5.60725e-05	0.028639	Scgb3a1	11	49663610	49665118	1	secretoglobin, family 3A, member 1 [Source:MGI Symbol;Acc:MGI:1915912]
ENSMUSG00000033196	9.16165	21.3772	0	0	#NAME?	1.12271e-08	2.48485e-05	Myh2	11	67171027	67197517	1	myosin, heavy polypeptide 2, skeletal muscle, adult [Source:MGI Symbol;Acc:MGI:1339710]
ENSMUSG00000056328	32.7575	71.8253	3.45675	0.0481272	-4.377	1.07422e-16	9.51009e-13	Myh1	11	67200052	67224575	1	myosin, heavy polypeptide 1, skeletal muscle, adult [Source:MGI Symbol;Acc:MGI:1339711]
ENSMUSG00000057003	12.9672	30.2569	0	0	#NAME?	2.44812e-11	1.08366e-07	Myh4	11	67238029	67260446	1	myosin, heavy polypeptide 4, skeletal muscle [Source:MGI Symbol;Acc:MGI:1339713]
ENSMUSG00000055775	64.5198	144.445	4.57567	0.0316775	-4.9804	1.01759e-29	2.70262e-25	Myh8	11	67277124	67308634	1	myosin, heavy polypeptide 8, skeletal muscle, perinatal [Source:MGI Symbol;Acc:MGI:1339712]
ENSMUSG00000091523	213.307	132.574	273.857	2.06569	1.04663	9.73167e-06	0.0063461	AU040972	11	79481719	79484031	-1	expressed sequence AU040972 [Source:MGI Symbol;Acc:MGI:2144426]
ENSMUSG00000021250	162.014	102.95	206.311	2.00398	1.00287	3.52754e-05	0.0183702	Fos	12	85473890	85477273	1	FBJ osteosarcoma oncogene [Source:MGI Symbol;Acc:MGI:95574]
ENSMUSG00000022206	1224.92	1668.39	892.312	0.534833	-0.902838	1.14552e-05	0.00724375	Npr3	15	11839896	11905674	-1	natriuretic peptide receptor 3 [Source:MGI Symbol;Acc:MGI:97373]
ENSMUSG00000023034	212.332	121.099	280.756	2.3184	1.21313	1.37389e-07	0.000243261	Nr4a1	15	101266846	101274792	1	nuclear receptor subfamily 4, group A, member 1 [Source:MGI Symbol;Acc:MGI:1352454]
ENSMUSG00000063011	160.207	94.0722	209.807	2.23028	1.15723	3.00703e-06	0.00312224	Msln	17	25748614	25754327	-1	mesothelin [Source:MGI Symbol;Acc:MGI:1888992]
ENSMUSG00000092202	95.5625	45.9791	132.75	2.88718	1.52966	3.14445e-06	0.00312224	Stk19-ps1	17	34744753	34747154	-1	serine/threonine kinase 19, pseudogene 1 [Source:MGI Symbol;Acc:MGI:2148500]
ENSMUSG00000092543	94.0465	45.1725	130.702	2.8934	1.53276	3.68107e-06	0.00337122	Skiv2l-ps1	17	34769833	34771228	-1	superkiller viralicidic activity 2-like (S. cerevisiae), pseudogene 1 [Source:MGI Symbol;Acc:MGI:2148492]
ENSMUSG00000024365	86.3039	38.7253	121.988	3.15008	1.65539	9.7875e-07	0.00123784	Cyp21a1	17	34801348	34804561	-1	cytochrome P450, family 21, subfamily a, polypeptide 1 [Source:MGI Symbol;Acc:MGI:88591]
ENSMUSG00000090877	1301.49	843.658	1644.86	1.94968	0.963237	2.92792e-06	0.00312224	Hspa1b	17	34956436	34959238	-1	heat shock protein 1B [Source:MGI Symbol;Acc:MGI:99517]
ENSMUSG00000091971	1103.41	713.215	1396.06	1.95741	0.968949	2.59134e-06	0.00299232	Hspa1a	17	34969199	34972154	-1	heat shock protein 1A [Source:MGI Symbol;Acc:MGI:96244]
ENSMUSG00000092609	203.913	132.292	257.628	1.94742	0.961566	2.57859e-05	0.0139765	Gm20481	17	34969912	34972136	1	predicted gene 20481 [Source:MGI Symbol;Acc:MGI:5141946]
ENSMUSG00000092444	70.7325	105.72	44.4923	0.420852	-1.24862	1.31702e-07	0.000243261	Gm18733	17	35278176	35279414	-1	predicted gene, 18733 [Source:MGI Symbol;Acc:MGI:5010918]
ENSMUSG00000092438	72.716	107.429	46.6812	0.43453	-1.20247	2.56083e-07	0.00037785	Gm18734	17	35304206	35306317	-1	predicted gene, 18734 [Source:MGI Symbol;Acc:MGI:5010919]
ENSMUSG00000092198	18.6208	38.8577	3.44316	0.0886095	-3.49639	8.85151e-12	4.70175e-08	Gm20527	17	35465455	35466482	-1	predicted gene 20527 [Source:MGI Symbol;Acc:MGI:5141992]
ENSMUSG00000092277	9.69961	18.1978	3.32597	0.182768	-2.45191	5.9109e-06	0.00461728	Gm19684	17	36121678	36129692	1	predicted gene, 19684 [Source:MGI Symbol;Acc:MGI:5011869]
ENSMUSG00000092630	4.2825	9.48118	0.383482	0.0404466	-4.62784	8.35995e-06	0.00600086	Gm9574	17	36138597	36138843	-1	predicted gene 9574 [Source:MGI Symbol;Acc:MGI:3809525]
ENSMUSG00000038418	233.06	110.801	324.755	2.93098	1.55139	9.10394e-11	3.45416e-07	Egr1	18	34859823	34864984	1	early growth response 1 [Source:MGI Symbol;Acc:MGI:95295]
ENSMUSG00000076521	8.98303	0.349133	15.4584	44.2766	5.46847	3.35858e-06	0.00318573	NA	NA	NA	NA	NA	NA
ENSMUSG00000076600	14.5851	28.1618	4.40262	0.156333	-2.67731	8.30688e-06	0.00600086	NA	NA	NA	NA	NA	NA
ENSMUSG00000076520	31.0227	14.4118	43.4809	3.01704	1.59313	1.4192e-05	0.00876572	NA	NA	NA	NA	NA	NA
ENSMUSG00000076516	37.5412	17.8671	52.2967	2.92698	1.54941	1.58775e-05	0.0095839	NA	NA	NA	NA	NA	NA
ENSMUSG00000076519	13.3543	4.04549	20.3359	5.02681	2.32964	7.24444e-05	0.0337553	NA	NA	NA	NA	NA	NA
ENSMUSG00000076602	34.7091	56.8533	18.101	0.31838	-1.65118	7.60601e-05	0.034829	NA	NA	NA	NA	NA	NA

## Sheet: lung WT.F.05
id	baseMean	baseMeanA	baseMeanB	foldChange	log2FoldChange	pval	padj	mgi_symbol	chromosome_name	start_position	end_position	strand	description
ENSMUSG00000076135	10.8104	0.324141	21.2967	65.7018	6.03786	1.36523e-14	2.04379e-12		1	8816138	8816247	1
ENSMUSG00000042501	11.2373	18.2112	4.26335	0.234105	-2.09477	0.000144364	0.0045203	Cpa6	1	10324720	10719945	-1	carboxypeptidase A6 [Source:MGI Symbol;Acc:MGI:3045348]
ENSMUSG00000073737	387.999	514.099	261.9	0.509435	-0.973029	6.60089e-07	3.47197e-05	Gm10566	1	15268799	15269797	-1	predicted gene 10566 [Source:MGI Symbol;Acc:MGI:3642220]
ENSMUSG00000043716	2078	2631.58	1524.43	0.579284	-0.787657	2.38693e-05	0.000909572	Rpl7	1	16101295	16104662	-1	ribosomal protein L7 [Source:MGI Symbol;Acc:MGI:98073]
ENSMUSG00000067780	79.2318	104.267	54.1961	0.51978	-0.944027	0.000132897	0.00419573	Pi15	1	17601901	17630938	1	peptidase inhibitor 15 [Source:MGI Symbol;Acc:MGI:1934659]
ENSMUSG00000060128	385.57	519.14	251.999	0.485416	-1.04271	2.18159e-07	1.28657e-05	Gm10075	1	19153310	19153966	-1	predicted gene 10075 [Source:MGI Symbol;Acc:MGI:3710521]
ENSMUSG00000082935	133.391	94.0788	172.702	1.83572	0.876346	5.96366e-05	0.00203616	Gm7658	1	21511870	21513127	-1	predicted gene 7658 [Source:MGI Symbol;Acc:MGI:3648029]
ENSMUSG00000080849	42.5827	56.6909	28.4746	0.502278	-0.993442	0.00079478	0.0199581	Gm15702	1	25223730	25224173	1	predicted gene 15702 [Source:MGI Symbol;Acc:MGI:3783142]
ENSMUSG00000061518	378.581	500.021	257.14	0.514259	-0.959432	2.60827e-06	0.000122738	Cox5b	1	36691487	36693385	1	cytochrome c oxidase, subunit Vb [Source:MGI Symbol;Acc:MGI:88475]
ENSMUSG00000092563	36.026	13.9891	58.0629	4.15059	2.05332	1.9953e-09	1.63235e-07	Gm3617	1	39314899	39315453	1	predicted gene 3617 [Source:MGI Symbol;Acc:MGI:3781793]
ENSMUSG00000073702	1559.99	2118.95	1001.03	0.472418	-1.08186	7.97025e-09	6.06585e-07	Rpl31	1	39367851	39371908	1	ribosomal protein L31 [Source:MGI Symbol;Acc:MGI:2149632]
ENSMUSG00000046828	48.9216	67.5446	30.2987	0.448573	-1.15659	3.15654e-05	0.00116377	4832428D23Rik	1	44204070	44218961	-1	RIKEN cDNA 4832428D23 gene [Source:MGI Symbol;Acc:MGI:2685837]
ENSMUSG00000084817	1116.61	828.09	1405.12	1.69682	0.762835	9.9185e-05	0.00321331	Gm5526	1	45857332	45857787	-1	predicted pseudogene 5526 [Source:MGI Symbol;Acc:MGI:3643066]
ENSMUSG00000089670	47.547	34.2771	60.8168	1.77427	0.827225	0.00175726	0.0395035	Gm16581	1	55127297	55128287	1	predicted gene 16581 [Source:MGI Symbol;Acc:MGI:4415001]
ENSMUSG00000084333	337.929	442.872	232.986	0.526081	-0.926645	3.48531e-06	0.000160678	Gm11599	1	62660839	62661716	1	predicted gene 11599 [Source:MGI Symbol;Acc:MGI:3651840]
ENSMUSG00000081643	74.1774	41.386	106.969	2.58466	1.36998	7.93088e-08	5.08435e-06	Gm11605	1	63364720	63365365	-1	predicted gene 11605 [Source:MGI Symbol;Acc:MGI:3651339]
ENSMUSG00000082774	11.1548	0.491027	21.8185	44.4344	5.47361	3.21314e-14	4.60765e-12	Gm8805	1	65552682	65552994	1	predicted gene 8805 [Source:MGI Symbol;Acc:MGI:3643512]
ENSMUSG00000061816	12.3757	18.4047	6.34669	0.34484	-1.536	0.000429511	0.0117259	Myl1	1	66924295	66945404	-1	myosin, light polypeptide 1 [Source:MGI Symbol;Acc:MGI:97269]
ENSMUSG00000059483	131.266	166.456	96.0758	0.577185	-0.792894	0.000740865	0.018725	Rpl21-ps1	1	72004288	72004770	1	ribosomal protein 21, pseudogene 1 [Source:MGI Symbol;Acc:MGI:3647596]
ENSMUSG00000046330	1152.21	1581.4	723.016	0.4572	-1.1291	2.12785e-09	1.72545e-07	Rpl37a	1	72711260	72713809	1	ribosomal protein L37a [Source:MGI Symbol;Acc:MGI:98068]
ENSMUSG00000082012	76.286	105.419	47.153	0.447291	-1.16071	5.93524e-06	0.000261669	Gm5257	1	75636390	75637179	1	predicted gene 5257 [Source:MGI Symbol;Acc:MGI:3647791]
ENSMUSG00000004872	10.0565	15.3167	4.79627	0.31314	-1.67512	0.00231759	0.0492936	Pax3	1	78101267	78197134	-1	paired box gene 3 [Source:MGI Symbol;Acc:MGI:97487]
ENSMUSG00000072978	57.69	36.2286	79.1514	2.18478	1.12749	4.35474e-05	0.00153691	Gm5830	1	78967637	78968079	-1	predicted pseudogene 5830 [Source:MGI Symbol;Acc:MGI:3647375]
ENSMUSG00000054702	80.4261	103.1	57.752	0.560155	-0.836103	0.0016842	0.0382397	Ap1s3	1	79606876	79671972	-1	adaptor-related protein complex AP-1, sigma 3 [Source:MGI Symbol;Acc:MGI:1891304]
ENSMUSG00000079140	7.13151	2.48038	11.7826	4.75034	2.24803	0.000607177	0.0156807	Gm6374	1	83314513	83315300	1	predicted gene 6374 [Source:MGI Symbol;Acc:MGI:3647016]
ENSMUSG00000064823	8.50953	14.4013	2.61774	0.181771	-2.4598	5.81149e-05	0.00198919	Snord82	1	86356261	86356330	-1	small nucleolar RNA, C/D box 82 [Source:MGI Symbol;Acc:MGI:1931502]
ENSMUSG00000026238	4100.8	4893.88	3307.73	0.67589	-0.56514	0.00175531	0.0394923	Ptma	1	86526736	86530698	1	prothymosin alpha [Source:MGI Symbol;Acc:MGI:97803]
ENSMUSG00000090994	152.802	191.553	114.051	0.595398	-0.748073	0.000558832	0.0146122	Gm6153	1	87543635	87544692	-1	predicted gene 6153 [Source:MGI Symbol;Acc:MGI:3645798]
ENSMUSG00000056055	23.7797	33.4377	14.1217	0.422328	-1.24356	0.00040224	0.0110478	Sag	1	87803680	87845158	1	retinal S-antigen [Source:MGI Symbol;Acc:MGI:98227]
ENSMUSG00000084195	12.3002	19.2517	5.34877	0.277834	-1.8477	0.000158186	0.00492001	Gm15372	1	88126776	88127609	1	predicted gene 15372 [Source:MGI Symbol;Acc:MGI:3707469]
ENSMUSG00000081261	12.114	19.0989	5.12916	0.268559	-1.89669	0.000118938	0.00379906	Gm15370	1	88129581	88129833	1	predicted gene 15370 [Source:MGI Symbol;Acc:MGI:3707467]
ENSMUSG00000090489	204.323	255.325	153.322	0.600496	-0.735774	0.000435697	0.0118523	Gm17415	1	93421682	93422488	1	predicted gene, 17415 [Source:MGI Symbol;Acc:MGI:4937049]
ENSMUSG00000089782	479.481	362.356	596.605	1.64646	0.719368	0.000585293	0.0151945	Gm3531	1	97948901	97949389	-1	predicted pseudogene 3531 [Source:MGI Symbol;Acc:MGI:3781708]
ENSMUSG00000089706	22.1065	30.7138	13.4991	0.439513	-1.18602	0.000964441	0.0235458	B230216N24Rik	1	98031116	98057680	-1	RIKEN cDNA B230216N24 gene [Source:MGI Symbol;Acc:MGI:1925853]
ENSMUSG00000026312	5.9229	10.0072	1.83863	0.183732	-2.44433	0.000681498	0.0173534	Cdh7	1	109982431	110140157	1	cadherin 7, type 2 [Source:MGI Symbol;Acc:MGI:2442792]
ENSMUSG00000087691	21.123	12.4329	29.8131	2.39792	1.26179	0.000501442	0.0133291	Gm15674	1	130422824	130437914	1	predicted gene 15674 [Source:MGI Symbol;Acc:MGI:3783116]
ENSMUSG00000053024	12.2004	18.8785	5.52221	0.292513	-1.77343	0.000431011	0.0117551	Cntn2	1	132509425	132542940	-1	contactin 2 [Source:MGI Symbol;Acc:MGI:104518]
ENSMUSG00000026414	347.965	436.534	259.396	0.594218	-0.750936	3.16821e-05	0.0011665	Tnnt2	1	135836386	135852260	1	troponin T2, cardiac [Source:MGI Symbol;Acc:MGI:104597]
ENSMUSG00000085867	58.5572	6.91111	110.203	15.9458	3.99511	1.11245e-33	7.39266e-31	Gm5834	1	139939601	139994205	-1	predicted pseudogene 5834 [Source:MGI Symbol;Acc:MGI:3643955]
ENSMUSG00000087930	44.4661	0.768035	88.1642	114.792	6.84288	4.19089e-45	3.80617e-42		1	140003825	140003966	1	Small nucleolar RNA SNORA55 [Source:RFAM;Acc:RF00431]
ENSMUSG00000026473	2294.35	2808.66	1780.03	0.633763	-0.657985	0.000344151	0.00970677	Glul	1	153899944	153909723	1	glutamate-ammonia ligase (glutamine synthetase) [Source:MGI Symbol;Acc:MGI:95739]
ENSMUSG00000078493	27.4878	48.1384	6.8372	0.142032	-2.81571	2.09769e-13	2.73463e-11	A930039A15Rik	1	153905301	153916910	1	RIKEN cDNA A930039A15 gene [Source:MGI Symbol;Acc:MGI:3641728]
ENSMUSG00000040782	213.943	267.185	160.7	0.601454	-0.733474	0.000376953	0.0104908	Rfwd2	1	159232326	159347580	1	ring finger and WD repeat domain 2 [Source:MGI Symbol;Acc:MGI:1347046]
ENSMUSG00000084667	35.304	56.1719	14.4362	0.257001	-1.96016	1.11943e-08	8.3106e-07		1	161036682	161036741	1	Small nucleolar RNA SNORD44 [Source:RFAM;Acc:RF00287]
ENSMUSG00000064968	16.9396	23.9225	9.95683	0.416213	-1.26461	0.00145885	0.0338279	Snord47	1	161038082	161038158	1	small nucleolar RNA, C/D box 47 [Source:MGI Symbol;Acc:MGI:3819537]
ENSMUSG00000084093	57.9524	14.8904	101.014	6.78389	2.76211	1.18984e-19	3.11715e-17	Gm16418	1	166431705	166431875	-1	predicted pseudogene 16418 [Source:MGI Symbol;Acc:MGI:3644548]
ENSMUSG00000059058	28.1722	13.4386	42.9057	3.19272	1.67479	1.9462e-06	9.57151e-05	Gm15431	1	171711077	171711500	1	predicted gene 15431 [Source:MGI Symbol;Acc:MGI:3705453]
ENSMUSG00000073492	22.1753	33.5016	10.8489	0.323831	-1.62669	4.69115e-05	0.00164287	Gm10521	1	171895664	171898237	1	predicted gene 10521 [Source:MGI Symbol;Acc:MGI:3642358]
ENSMUSG00000037995	28.9698	39.4722	18.4673	0.467857	-1.09586	0.00141796	0.0330202	Igsf9	1	172481788	172498878	1	immunoglobulin superfamily, member 9 [Source:MGI Symbol;Acc:MGI:2135283]
ENSMUSG00000026535	8.77449	0.162071	17.3869	107.28	6.74523	4.04647e-10	3.62665e-08	Ifi202b	1	173962569	173982844	-1	interferon activated gene 202B [Source:MGI Symbol;Acc:MGI:1347083]
ENSMUSG00000078184	59.8223	38.3614	81.2833	2.11888	1.0833	0.000101324	0.00327484	B020018G12Rik	1	175977777	175979114	-1	RIKEN cDNA B020018G12 gene [Source:MGI Symbol;Acc:MGI:3612447]
ENSMUSG00000055676	122.41	156.988	87.8327	0.559485	-0.837827	0.000257388	0.00751153	Gm5069	1	180326971	180330550	-1	predicted pseudogene 5069 [Source:MGI Symbol;Acc:MGI:3644516]
ENSMUSG00000062510	21.7924	31.949	11.6357	0.364197	-1.45721	0.000364643	0.0102108	Nsl1	1	191063012	191084558	1	NSL1, MIND kinetochore complex component, homolog (S. cerevisiae) [Source:MGI Symbol;Acc:MGI:2685830]
ENSMUSG00000081070	15.4973	6.87	24.1247	3.51159	1.81213	0.000172201	0.00527166	Gm13181	2	3686362	3687430	1	predicted gene 13181 [Source:MGI Symbol;Acc:MGI:3650464]
ENSMUSG00000083378	38.8648	24.2799	53.4496	2.20139	1.13841	0.000290124	0.00839141	Gm13196	2	4700238	4700639	1	predicted gene 13196 [Source:MGI Symbol;Acc:MGI:3651918]
ENSMUSG00000065824	3085.27	2299.72	3870.82	1.68317	0.751179	4.41223e-05	0.00155317		2	7076094	7076414	-1	7SK RNA [Source:RFAM;Acc:RF00100]
ENSMUSG00000082424	865.33	1132.18	598.48	0.528609	-0.919728	1.14298e-06	5.86471e-05	Gm13292	2	11409030	11410031	-1	predicted gene 13292 [Source:MGI Symbol;Acc:MGI:3649470]
ENSMUSG00000083545	59.9458	42.4212	77.4703	1.82622	0.868857	0.0021482	0.0466744	Gm13320	2	14189609	14189938	-1	predicted gene 13320 [Source:MGI Symbol;Acc:MGI:3649935]
ENSMUSG00000070271	355.45	190.018	520.883	2.74123	1.45482	4.73053e-12	5.37034e-10	Gm13268	2	14626880	14627323	-1	predicted gene 13268 [Source:MGI Symbol;Acc:MGI:3651947]
ENSMUSG00000083305	6.09414	2.4788	9.70949	3.91701	1.96975	0.000948856	0.0232906	Gm13315	2	14721133	14722121	1	predicted gene 13315 [Source:MGI Symbol;Acc:MGI:3651096]
ENSMUSG00000082632	4.66932	0.152806	9.18584	60.1143	5.90964	2.04555e-06	9.98798e-05	Gm13365	2	15396750	15397716	1	predicted gene 13365 [Source:MGI Symbol;Acc:MGI:3651225]
ENSMUSG00000086882	3.5322	0	7.0644	Inf	Inf	2.50745e-05	0.000947545	Gm13352	2	18649085	18649346	-1	predicted gene 13352 [Source:MGI Symbol;Acc:MGI:3651070]
ENSMUSG00000089576	1.76757	3.53513	0	0	#NAME?	0.00203328	0.0447425		2	21197690	21197866	-1	7SK RNA [Source:RFAM;Acc:RF00100]
ENSMUSG00000080846	29.2093	43.4826	14.936	0.343493	-1.54165	7.28985e-06	0.000310828	Gm13379	2	21442909	21443529	-1	predicted gene 13379 [Source:MGI Symbol;Acc:MGI:3649905]
ENSMUSG00000082516	29.6206	13.6994	45.5418	3.32437	1.73308	4.6958e-07	2.56397e-05	Gm13342	2	22410525	22410731	-1	predicted gene 13342 [Source:MGI Symbol;Acc:MGI:3650441]
ENSMUSG00000084098	46.8796	19.6206	74.1385	3.7786	1.91785	5.39066e-10	4.7532e-08	Gm13422	2	23235236	23235739	1	predicted gene 13422 [Source:MGI Symbol;Acc:MGI:3650167]
ENSMUSG00000083116	54.6825	35.9516	73.4134	2.04201	1.02999	0.000309798	0.00884775	Gm13410	2	24178834	24180317	1	predicted gene 13410 [Source:MGI Symbol;Acc:MGI:3650681]
ENSMUSG00000084241	49.683	27.0701	72.296	2.67069	1.41721	5.4595e-07	2.92814e-05	Gm13416	2	24592902	24594513	-1	predicted gene 13416 [Source:MGI Symbol;Acc:MGI:3652158]
ENSMUSG00000062647	1826.94	2551.56	1102.32	0.43202	-1.21083	9.99346e-11	9.79431e-09	Rpl7a	2	26910764	26913318	1	ribosomal protein L7A [Source:MGI Symbol;Acc:MGI:1353472]
ENSMUSG00000065258	151.468	237.427	65.508	0.275908	-1.85774	1.87797e-16	3.60333e-14		2	26911261	26911334	1	Small nucleolar RNA SNORD24 [Source:RFAM;Acc:RF00069]
ENSMUSG00000064829	73.9498	117.09	30.8093	0.263124	-1.92619	2.64074e-13	3.40993e-11		2	26912231	26912287	1	Small nucleolar RNA SNORD36 [Source:RFAM;Acc:RF00049]
ENSMUSG00000065295	76.8472	116.197	37.4973	0.322704	-1.63172	9.89311e-11	9.73096e-09		2	26912530	26912600	1	Small nucleolar RNA SNORD36 [Source:RFAM;Acc:RF00049]
ENSMUSG00000065146	126.909	190.961	62.8578	0.329166	-1.60311	9.24613e-13	1.1556e-10		2	26912848	26912915	1	Small nucleolar RNA SNORD36 [Source:RFAM;Acc:RF00049]
ENSMUSG00000014852	48.2412	67.1154	29.3671	0.437561	-1.19244	1.595e-05	0.000636271	Adamts13	2	26973416	27009628	1	a disintegrin-like and metallopeptidase (reprolysin type) with thrombospondin type 1 motif, 13 [Source:MGI Symbol;Acc:MGI:2685556]
ENSMUSG00000085008	13.9891	20.5642	7.41401	0.36053	-1.47181	0.001611	0.0368233	Gm13399	2	27144898	27162703	-1	predicted gene 13399 [Source:MGI Symbol;Acc:MGI:3652314]
ENSMUSG00000083773	1568.24	2069.42	1067.06	0.515632	-0.955587	3.77293e-07	2.11517e-05	Gm13394	2	28933475	28934652	-1	predicted gene 13394 [Source:MGI Symbol;Acc:MGI:3651848]
ENSMUSG00000038900	1106.15	1557.41	654.89	0.420498	-1.24983	3.54532e-11	3.65893e-09	Rpl12	2	32961559	32964496	1	ribosomal protein L12 [Source:MGI Symbol;Acc:MGI:98002]
ENSMUSG00000065124	127.586	201.794	53.3785	0.264519	-1.91855	5.47242e-16	9.74519e-14	Snora65	2	32963291	32963420	1	small nucleolar RNA, H/ACA box 65 [Source:MGI Symbol;Acc:MGI:2148176]
ENSMUSG00000084124	6.78198	0.205076	13.3589	65.1411	6.0255	1.5521e-08	1.13071e-06	Gm13588	2	38490104	38490238	1	predicted gene 13588 [Source:MGI Symbol;Acc:MGI:3650686]
ENSMUSG00000062997	872.386	1115.6	629.175	0.56398	-0.826283	1.52832e-05	0.000614168	Rpl35	2	39001580	39005624	-1	ribosomal protein L35 [Source:MGI Symbol;Acc:MGI:1913739]
ENSMUSG00000083240	132.859	96.1805	169.538	1.76271	0.817796	0.000474021	0.0127746	Gm13453	2	40127504	40127860	-1	predicted gene 13453 [Source:MGI Symbol;Acc:MGI:3651618]
ENSMUSG00000082536	8072.83	6413.5	9732.15	1.51745	0.601647	0.00193619	0.0429939	Gm13456	2	40555752	40557116	1	predicted gene 13456 [Source:MGI Symbol;Acc:MGI:3651389]
ENSMUSG00000080994	445.857	555.528	336.187	0.605168	-0.724593	0.000267145	0.00775974	Gm13464	2	43518466	43519398	-1	predicted gene 13464 [Source:MGI Symbol;Acc:MGI:3649845]
ENSMUSG00000036890	58.7107	76.6954	40.726	0.531009	-0.913191	0.00100405	0.0243384	Gtdc1	2	44564412	44927657	-1	glycosyltransferase-like domain containing 1 [Source:MGI Symbol;Acc:MGI:2444269]
ENSMUSG00000083270	80.9142	56.65	105.178	1.85664	0.89269	0.000573058	0.0149269	Gm13498	2	50909684	50911849	1	predicted gene 13498 [Source:MGI Symbol;Acc:MGI:3650381]
ENSMUSG00000082301	1.82548	0	3.65097	Inf	Inf	0.00145779	0.0338279	Gm14032	2	55292065	55293090	1	predicted gene 14032 [Source:MGI Symbol;Acc:MGI:3650861]
ENSMUSG00000080982	8.90075	4.13438	13.6671	3.30572	1.72497	0.00162728	0.0370893	Gm13549	2	59398986	59399781	-1	predicted gene 13549 [Source:MGI Symbol;Acc:MGI:3651027]
ENSMUSG00000084104	124.575	88.6418	160.508	1.81074	0.856582	0.000161867	0.00502304	Gm13578	2	64867999	64868588	-1	predicted gene 13578 [Source:MGI Symbol;Acc:MGI:3649303]
ENSMUSG00000027022	28.2992	38.7944	17.8041	0.458934	-1.12364	7.69711e-05	0.00257213	Xirp2	2	67446002	67526614	1	xin actin-binding repeat containing 2 [Source:MGI Symbol;Acc:MGI:2685198]
ENSMUSG00000075276	530.779	644.369	417.189	0.647438	-0.627186	0.00125735	0.0297369	Gm13653	2	75192277	75192759	1	predicted gene 13653 [Source:MGI Symbol;Acc:MGI:3649358]
ENSMUSG00000093242	30.6741	49.0829	12.2653	0.24989	-2.00064	3.25284e-08	2.22681e-06		2	75659244	75659317	1
ENSMUSG00000059005	2051.65	2693.41	1409.89	0.523457	-0.933857	1.44783e-06	7.31864e-05	Hnrnpa3	2	75659261	75669407	1	heterogeneous nuclear ribonucleoprotein A3 [Source:MGI Symbol;Acc:MGI:1917171]
ENSMUSG00000081833	86.9788	63.9233	110.034	1.72135	0.783542	0.001568	0.0361176	Gm13669	2	75808358	75808814	1	predicted gene 13669 [Source:MGI Symbol;Acc:MGI:3651174]
ENSMUSG00000051747	250.616	296.436	204.795	0.690857	-0.53354	0.0017418	0.0392857	Ttn	2	76703980	76982547	-1	titin [Source:MGI Symbol;Acc:MGI:98864]
ENSMUSG00000050114	41.9682	6.10775	77.8286	12.7426	3.67159	2.57846e-25	1.01816e-22	Prdx6b	2	80292470	80295358	1	peroxiredoxin 6B [Source:MGI Symbol;Acc:MGI:1336888]
ENSMUSG00000086436	97.4711	71.1775	123.765	1.73882	0.798108	0.000716061	0.0181825	Gm13690	2	80629281	80629568	-1	predicted gene 13690 [Source:MGI Symbol;Acc:MGI:3652065]
ENSMUSG00000081400	656.231	498.18	814.282	1.63451	0.708861	0.000224354	0.00669392	Gm13680	2	83353157	83353949	-1	predicted gene 13680 [Source:MGI Symbol;Acc:MGI:3652285]
ENSMUSG00000083594	104.224	159.199	49.2481	0.309349	-1.69269	4.39116e-12	5.04817e-10	Gm13722	2	86090336	86093401	-1	predicted gene 13722 [Source:MGI Symbol;Acc:MGI:3651668]
ENSMUSG00000083864	10.1925	4.11727	16.2678	3.95112	1.98226	0.000187215	0.00568657	Gm13719	2	86325641	86328569	-1	predicted gene 13719 [Source:MGI Symbol;Acc:MGI:3649492]
ENSMUSG00000075189	7.23792	11.8113	2.66459	0.225598	-2.14818	0.00081773	0.0204778	Olfr1055	2	86346724	86347764	-1	olfactory receptor 1055 [Source:MGI Symbol;Acc:MGI:3030889]
ENSMUSG00000082028	107.225	63.2798	151.171	2.38893	1.25637	2.53072e-07	1.46706e-05	Gm1826	2	87393483	87394644	1	predicted gene 1826 [Source:MGI Symbol;Acc:MGI:3037684]
ENSMUSG00000083688	7.64039	3.15233	12.1284	3.84746	1.94391	0.00194738	0.0432054	Gm13743	2	87562997	87563720	-1	predicted gene 13743 [Source:MGI Symbol;Acc:MGI:3650802]
ENSMUSG00000085547	23.5431	12.7832	34.3031	2.68344	1.42408	6.83783e-05	0.00230349	Gm13767	2	90358178	90383163	-1	predicted gene 13767 [Source:MGI Symbol;Acc:MGI:3651237]
ENSMUSG00000082980	2.56246	0	5.12492	Inf	Inf	7.70787e-05	0.00257213	Olfr1274-ps	2	90400640	90401674	1	olfactory receptor 1274, pseudogene [Source:MGI Symbol;Acc:MGI:3031108]
ENSMUSG00000002100	49.3743	61.917	36.8316	0.594855	-0.74939	0.00084729	0.0210824	Mybpc3	2	91118144	91136516	1	myosin binding protein C, cardiac [Source:MGI Symbol;Acc:MGI:102844]
ENSMUSG00000083832	4.83963	0	9.67927	Inf	Inf	7.91203e-09	6.03841e-07	Gm13771	2	91641685	91641922	-1	predicted gene 13771 [Source:MGI Symbol;Acc:MGI:3650181]
ENSMUSG00000083306	11.2646	17.4932	5.03614	0.287892	-1.7964	0.000326945	0.00925982	Gm13868	2	102311914	102312207	-1	predicted gene 13868 [Source:MGI Symbol;Acc:MGI:3651789]
ENSMUSG00000075012	23.5678	32.2432	14.8924	0.461878	-1.11442	0.00138109	0.0323276	Fjx1	2	102449368	102451792	-1	four jointed box 1 (Drosophila) [Source:MGI Symbol;Acc:MGI:1341907]
ENSMUSG00000068686	18.9386	27.3714	10.5058	0.383822	-1.38149	0.000566872	0.0148082	Cd59b	2	104069849	104091187	1	CD59b antigen [Source:MGI Symbol;Acc:MGI:1888996]
ENSMUSG00000081721	228.966	302.059	155.874	0.516037	-0.954453	6.98963e-06	0.000298963	Gm13882	2	104291574	104292575	1	predicted gene 13882 [Source:MGI Symbol;Acc:MGI:3650052]
ENSMUSG00000027170	221.33	287.857	154.804	0.537781	-0.894909	2.1276e-05	0.000823417	Eif3m	2	104999656	105017080	-1	eukaryotic translation initiation factor 3, subunit M [Source:MGI Symbol;Acc:MGI:1351744]
ENSMUSG00000042670	59.7832	80.9271	38.6393	0.477458	-1.06656	6.07327e-05	0.00207099	Immp1l	2	105904638	105965558	1	IMP1 inner mitochondrial membrane peptidase-like (S. cerevisiae) [Source:MGI Symbol;Acc:MGI:1913791]
ENSMUSG00000052005	57.727	81.7199	33.734	0.4128	-1.27648	2.48649e-06	0.000117821	Gm9864	2	107595630	107600539	-1	predicted gene 9864 [Source:MGI Symbol;Acc:MGI:3708663]
ENSMUSG00000083424	790.618	618.924	962.313	1.55482	0.636744	0.000975155	0.0237206	Rpl35a-ps4	2	108874926	108875258	-1	ribosomal protein 35A, pseudogene 4 [Source:MGI Symbol;Acc:MGI:3650995]
ENSMUSG00000065845	2.31015	0	4.6203	Inf	Inf	0.000456914	0.0123871		2	117248271	117248434	1	U1 spliceosomal RNA [Source:RFAM;Acc:RF00003]
ENSMUSG00000080747	5.72385	0.848909	10.5988	12.4852	3.64215	9.24296e-06	0.000387436	Gm14016	2	118594079	118594564	1	predicted gene 14016 [Source:MGI Symbol;Acc:MGI:3650953]
ENSMUSG00000081416	59.3753	33.4509	85.2997	2.55	1.3505	3.10778e-07	1.77888e-05	Gm14383	2	119669159	119669544	1	predicted gene 14383 [Source:MGI Symbol;Acc:MGI:3650547]
ENSMUSG00000080374	205.98	263.471	148.488	0.563585	-0.827295	3.52215e-05	0.00127474		2	121450670	121450770	-1
ENSMUSG00000090353	69.8777	105.646	34.1097	0.322869	-1.63098	1.91357e-09	1.57039e-07	Gm17555	2	126215100	126216212	1	predicted gene, 17555 [Source:MGI Symbol;Acc:MGI:4937189]
ENSMUSG00000089662	13.8196	5.25998	22.3792	4.25463	2.08903	6.24368e-06	0.00027175	Gm14057	2	130803501	130803982	-1	predicted gene 14057 [Source:MGI Symbol;Acc:MGI:3705433]
ENSMUSG00000085566	116.001	87.3672	144.635	1.65549	0.727254	0.00219529	0.0473752	A730017L22Rik	2	130873059	130906396	-1	RIKEN cDNA A730017L22 gene [Source:MGI Symbol;Acc:MGI:3584452]
ENSMUSG00000080989	62.7324	41.3127	84.152	2.03695	1.02641	9.59265e-05	0.00311887	Gm14048	2	130880866	130882133	1	predicted gene 14048 [Source:MGI Symbol;Acc:MGI:3650660]
ENSMUSG00000083953	41.3672	56.795	25.9394	0.456719	-1.13062	0.0002039	0.00614543	Gm14049	2	130987984	130988619	1	predicted gene 14049 [Source:MGI Symbol;Acc:MGI:3650777]
ENSMUSG00000043110	59.8783	44.1035	75.6531	1.71535	0.778507	0.000397043	0.0109271	Lrrn4	2	132868305	132880891	-1	leucine rich repeat neuronal 4 [Source:MGI Symbol;Acc:MGI:2445154]
ENSMUSG00000081731	17.3325	6.37481	28.2903	4.43782	2.14985	3.65866e-07	2.06813e-05	Gm14078	2	140955765	140956249	-1	predicted gene 14078 [Source:MGI Symbol;Acc:MGI:3651104]
ENSMUSG00000080895	9.65263	14.6413	4.66391	0.318544	-1.65043	0.00191017	0.0424854	Gm11645	2	143506411	143507059	-1	predicted gene 11645 [Source:MGI Symbol;Acc:MGI:3652133]
ENSMUSG00000080844	6.43455	0.357882	12.5112	34.959	5.12759	3.69251e-08	2.49025e-06	Gm14107	2	147642848	147643177	-1	predicted gene 14107 [Source:MGI Symbol;Acc:MGI:3651301]
ENSMUSG00000081494	48.696	22.9612	74.4308	3.2416	1.6967	1.70256e-08	1.23045e-06	Gm14130	2	149743175	149744161	1	predicted gene 14130 [Source:MGI Symbol;Acc:MGI:3652217]
ENSMUSG00000083391	27.5738	14.4673	40.6802	2.81186	1.49153	6.57921e-06	0.000283635	Gm14148	2	151374008	151375047	1	predicted gene 14148 [Source:MGI Symbol;Acc:MGI:3651554]
ENSMUSG00000081087	520.124	408.603	631.645	1.54586	0.628414	0.00160782	0.0367815	Rps15a-ps7	2	152185291	152185682	-1	ribosomal protein S15A, pseudogene 7 [Source:MGI Symbol;Acc:MGI:3650538]
ENSMUSG00000081434	412.385	199.247	625.523	3.13943	1.6505	4.73954e-15	7.46437e-13	Gm14165	2	152353615	152354566	1	predicted gene 14165 [Source:MGI Symbol;Acc:MGI:3650537]
ENSMUSG00000007659	875.843	1081.81	669.878	0.61922	-0.691475	0.000166856	0.00514577	Bcl2l1	2	152780668	152831728	-1	BCL2-like 1 [Source:MGI Symbol;Acc:MGI:88139]
ENSMUSG00000027483	1850.53	2308.44	1392.62	0.603273	-0.729117	4.68141e-06	0.000210826	Bpifa1	2	154142880	154149219	1	BPI fold containing family A, member 1 [Source:MGI Symbol;Acc:MGI:1338036]
ENSMUSG00000027485	1306.36	1668.53	944.184	0.565878	-0.821438	2.25209e-05	0.000867899	Bpifb1	2	154190818	154220369	1	BPI fold containing family B, member 1 [Source:MGI Symbol;Acc:MGI:2137431]
ENSMUSG00000038085	129.29	163.667	94.9132	0.579917	-0.786083	0.000313177	0.00893489	4921517L17Rik	2	156312299	156375638	1	RIKEN cDNA 4921517L17 gene [Source:MGI Symbol;Acc:MGI:1918123]
ENSMUSG00000081751	104.033	72.8415	135.224	1.85642	0.892521	0.000238626	0.00703638	Gm14251	2	156322402	156322680	1	predicted gene 14251 [Source:MGI Symbol;Acc:MGI:3650992]
ENSMUSG00000061272	226.727	164.152	289.303	1.76241	0.817549	0.00012043	0.00384221	Gm14173	2	156410896	156411174	-1	predicted gene 14173 [Source:MGI Symbol;Acc:MGI:3650930]
ENSMUSG00000076230	122.432	92.7776	152.086	1.63925	0.71304	0.00157471	0.036237		2	156410929	156411024	-1
ENSMUSG00000084113	23.1479	10.5441	35.7516	3.39069	1.76158	6.76477e-06	0.000290317	Gm14277	2	157168820	157169179	1	predicted gene 14277 [Source:MGI Symbol;Acc:MGI:3650350]
ENSMUSG00000081740	409.358	306.649	512.067	1.66988	0.739743	0.000220397	0.00658437	Gm14279	2	157521696	157522028	-1	predicted gene 14279 [Source:MGI Symbol;Acc:MGI:3650107]
ENSMUSG00000082329	42.6374	28.1816	57.0931	2.0259	1.01857	0.000586121	0.0151945	Gm14287	2	157528869	157528985	-1	predicted gene 14287 [Source:MGI Symbol;Acc:MGI:3650189]
ENSMUSG00000081099	11.1512	2.59944	19.703	7.57971	2.92214	1.70891e-07	1.03699e-05	Gm5270	2	161254459	161255457	-1	predicted gene 5270 [Source:MGI Symbol;Acc:MGI:3647658]
ENSMUSG00000080962	6.52639	1.08659	11.9662	11.0126	3.46108	1.5597e-06	7.76884e-05	Gm11453	2	162982255	162983261	-1	predicted gene 11453 [Source:MGI Symbol;Acc:MGI:3650734]
ENSMUSG00000077999	14.9377	26.6779	3.19751	0.119856	-3.06063	1.19406e-09	1.00722e-07		2	167626315	167626403	-1
ENSMUSG00000083793	6.84474	0.458419	13.2311	28.8624	4.85112	6.95567e-08	4.52301e-06	Gm14274	2	172100621	172101235	1	predicted gene 14274 [Source:MGI Symbol;Acc:MGI:3649603]
ENSMUSG00000081344	1317.79	555.847	2079.74	3.74157	1.90364	6.13091e-21	1.79616e-18	Gm14303	2	172509432	172509697	-1	predicted gene 14303 [Source:MGI Symbol;Acc:MGI:3651379]
ENSMUSG00000027510	103.078	74.2759	131.881	1.77555	0.828267	0.00095145	0.0233332	Rbm38	2	173020498	173034734	1	RNA binding motif protein 38 [Source:MGI Symbol;Acc:MGI:1889294]
ENSMUSG00000027513	48.2508	60.4218	36.0799	0.597135	-0.743871	0.00147597	0.0341668	Pck1	2	173153048	173159273	1	phosphoenolpyruvate carboxykinase 1, cytosolic [Source:MGI Symbol;Acc:MGI:97501]
ENSMUSG00000081700	26.3109	0.500292	52.1216	104.182	6.70297	2.15013e-30	1.12659e-27	Gm14337	2	173984482	173984691	-1	predicted gene 14337 [Source:MGI Symbol;Acc:MGI:3649671]
ENSMUSG00000082641	11.0871	2.03122	20.1429	9.91665	3.30985	3.5893e-08	2.43269e-06	Rpl30-ps5	2	174440929	174441289	-1	ribosomal protein L30, pseudogene 5 [Source:MGI Symbol;Acc:MGI:1929159]
ENSMUSG00000084050	50.1292	29.5108	70.7476	2.39735	1.26144	9.0258e-06	0.000380088	Gm14439	2	175062433	175062879	1	predicted gene 14439 [Source:MGI Symbol;Acc:MGI:3652090]
ENSMUSG00000078899	305.351	384.278	226.423	0.589217	-0.763128	0.000236183	0.00697945	Gm4631	2	175321955	175338197	-1	predicted gene 4631 [Source:MGI Symbol;Acc:MGI:3782813]
ENSMUSG00000082023	56.3904	35.1557	77.6251	2.20804	1.14276	2.15924e-05	0.000833294	Gm14407	2	177085356	177085802	-1	predicted gene 14407 [Source:MGI Symbol;Acc:MGI:3649809]
ENSMUSG00000039041	273.528	333.469	213.586	0.640498	-0.642735	0.00137411	0.0322195	Adrm1	2	180171485	180176286	1	adhesion regulating molecule 1 [Source:MGI Symbol;Acc:MGI:1929289]
ENSMUSG00000039001	1186.66	1660.37	712.948	0.429392	-1.21963	1.19432e-10	1.15802e-08	Rps21	2	180257377	180258445	1	ribosomal protein S21 [Source:MGI Symbol;Acc:MGI:1913731]
ENSMUSG00000092827	183.912	281.48	86.3433	0.306747	-1.70488	3.18168e-15	5.04001e-13	Mir3091	2	180257536	180257611	1	microRNA 3091 [Source:MGI Symbol;Acc:MGI:4834305]
ENSMUSG00000016349	49.2173	61.0998	37.3349	0.611049	-0.710641	0.00169542	0.0384304	Eef1a2	2	181147653	181157014	-1	eukaryotic translation elongation factor 1 alpha 2 [Source:MGI Symbol;Acc:MGI:1096317]
ENSMUSG00000027559	428.577	512.229	344.925	0.673381	-0.570504	0.00043372	0.0118171	Car3	3	14863538	14872351	1	carbonic anhydrase 3 [Source:MGI Symbol;Acc:MGI:88270]
ENSMUSG00000086189	17.5883	25.4602	9.71632	0.381628	-1.38976	0.00125071	0.0296064	Gm15462	3	30686085	30692366	1	predicted gene 15462 [Source:MGI Symbol;Acc:MGI:3705271]
ENSMUSG00000044434	109.038	69.9132	148.162	2.11923	1.08354	1.12573e-05	0.000466432	Gm9791	3	34004779	34005511	-1	predicted pseudogene 9791 [Source:MGI Symbol;Acc:MGI:3642317]
ENSMUSG00000081705	2.70352	0.491027	4.91602	10.0117	3.32362	0.00214767	0.0466744	Gm12582	3	37077655	37078351	1	predicted gene 12582 [Source:MGI Symbol;Acc:MGI:3651489]
ENSMUSG00000045031	50.0419	64.8871	35.1966	0.542429	-0.882495	0.00175059	0.0394187	Cetn4	3	37307749	37312708	-1	centrin 4 [Source:MGI Symbol;Acc:MGI:2677454]
ENSMUSG00000023087	772.763	1175.7	369.828	0.314561	-1.66859	1.30238e-17	2.8949e-15	Ccrn4l	3	51224447	51251644	1	CCR4 carbon catabolite repression 4-like (S. cerevisiae) [Source:MGI Symbol;Acc:MGI:109382]
ENSMUSG00000037152	80.598	104.157	57.0392	0.547629	-0.86873	0.000571427	0.0148987	Ndufc1	3	51404677	51408988	-1	NADH dehydrogenase (ubiquinone) 1, subcomplex unknown, 1 [Source:MGI Symbol;Acc:MGI:1913627]
ENSMUSG00000070490	359.976	454.779	265.173	0.583082	-0.77823	7.69105e-05	0.00257213	Gm10293	3	52612835	52613836	1	predicted pseudogene 10293 [Source:MGI Symbol;Acc:MGI:3704216]
ENSMUSG00000058360	63.2752	92.4407	34.1097	0.36899	-1.43834	6.33834e-08	4.15131e-06	Gm10040	3	68733137	68738077	1	predicted gene 10040 [Source:MGI Symbol;Acc:MGI:3708676]
ENSMUSG00000027835	118.961	152.951	84.9716	0.555549	-0.848013	0.000393845	0.0108501	Pdcd10	3	75516490	75556856	-1	programmed cell death 10 [Source:MGI Symbol;Acc:MGI:1928396]
ENSMUSG00000070443	260.941	333.397	188.484	0.565346	-0.822794	9.46455e-05	0.00308458	Gm10291	3	78917258	78918259	1	predicted pseudogene 10291 [Source:MGI Symbol;Acc:MGI:3641638]
ENSMUSG00000028003	390.246	313.449	467.042	1.49001	0.575321	0.00224516	0.0480532	Lrat	3	82892579	82903973	-1	lecithin-retinol acyltransferase (phosphatidylcholine-retinol-O-acyltransferase) [Source:MGI Symbol;Acc:MGI:1891259]
ENSMUSG00000044330	46.6123	23.237	69.9877	3.01191	1.59068	7.80567e-08	5.02774e-06	Gm9790	3	85915722	85916163	1	predicted gene 9790 [Source:MGI Symbol;Acc:MGI:3704221]
ENSMUSG00000028081	2077.33	2716.41	1438.25	0.529467	-0.917387	1.2143e-06	6.21896e-05	Rps3a	3	86137940	86142702	-1	ribosomal protein S3A [Source:MGI Symbol;Acc:MGI:1202063]
ENSMUSG00000064984	74.5385	120.033	29.0441	0.241967	-2.04712	1.1223e-14	1.69878e-12	Snord73a	3	86138791	86138858	-1	small nucleolar RNA, C/D box U73A [Source:MGI Symbol;Acc:MGI:1321388]
ENSMUSG00000064390	138.474	217.841	59.1071	0.271331	-1.88188	1.47247e-16	2.88626e-14	Rnu73b	3	86140618	86140688	-1	U73B small nuclear RNA [Source:MGI Symbol;Acc:MGI:1321387]
ENSMUSG00000074479	93.8659	51.4481	136.284	2.64896	1.40542	1.37189e-08	1.0048e-06	Gm10704	3	88576245	88577208	-1	predicted pseudogene 10704 [Source:MGI Symbol;Acc:MGI:3642446]
ENSMUSG00000064738	10.9563	2.60345	19.3092	7.41678	2.89079	4.51526e-07	2.47637e-05		3	88862919	88863080	1	U1 spliceosomal RNA [Source:RFAM;Acc:RF00003]
ENSMUSG00000059743	168.412	220.319	116.506	0.528804	-0.919194	1.78249e-05	0.000702831	Fdps	3	89093592	89101967	-1	farnesyl diphosphate synthetase [Source:MGI Symbol;Acc:MGI:104888]
ENSMUSG00000090733	1089.81	1547.41	632.219	0.408567	-1.29136	1.28041e-11	1.39544e-09	Rps27	3	90212725	90213615	-1	ribosomal protein S27 [Source:MGI Symbol;Acc:MGI:1888676]
ENSMUSG00000056071	286.319	231.412	341.226	1.47454	0.560264	0.000966481	0.0235739	S100a9	3	90692632	90695721	-1	S100 calcium binding protein A9 (calgranulin B) [Source:MGI Symbol;Acc:MGI:1338947]
ENSMUSG00000082826	3.96458	0.410152	7.51901	18.3322	4.19631	4.04645e-05	0.00144875	Gm6097	3	92024567	92024911	1	predicted pseudogene 6097 [Source:MGI Symbol;Acc:MGI:3648400]
ENSMUSG00000042165	156.028	107.341	204.715	1.90715	0.931422	3.14025e-05	0.00116054	Gm9774	3	92428066	92429423	-1	predicted pseudogene 9774 [Source:MGI Symbol;Acc:MGI:3642386]
ENSMUSG00000081640	248.021	182.548	313.495	1.71733	0.780166	0.000234131	0.00694896	Rplp0-ps1	3	93278141	93279073	1	ribosomal protein, large, P0, pseudogene 1 [Source:MGI Symbol;Acc:MGI:3648599]
ENSMUSG00000027907	1619.43	1968.95	1269.91	0.644969	-0.632698	0.000827227	0.0206776	S100a11	3	93520488	93526287	1	S100 calcium binding protein A11 (calgizzarin) [Source:MGI Symbol;Acc:MGI:1338798]
ENSMUSG00000085250	4.62654	0.324141	8.92893	27.5464	4.78379	1.01762e-05	0.000423944	Gm15234	3	94658961	94660115	1	predicted gene 15234 [Source:MGI Symbol;Acc:MGI:3705137]
ENSMUSG00000081355	295.679	16.2276	575.131	35.4416	5.14737	3.11979e-84	8.50019e-81	Gm15264	3	94720023	94758116	-1	predicted gene 15264 [Source:MGI Symbol;Acc:MGI:3705845]
ENSMUSG00000068876	879.211	631.445	1126.98	1.78476	0.835731	8.74727e-06	0.000368929	Cgn	3	94760069	94786492	-1	cingulin [Source:MGI Symbol;Acc:MGI:1927237]
ENSMUSG00000084058	263.041	0.338221	525.744	1554.44	10.6022	5.74977e-129	5.22194e-125	Gm15263	3	94832977	94833805	1	predicted gene 15263 [Source:MGI Symbol;Acc:MGI:3705753]
ENSMUSG00000038902	479.597	208.746	750.449	3.59504	1.84601	5.39235e-20	1.48404e-17	Pogz	3	94837567	94882326	1	pogo transposable element with ZNF domain [Source:MGI Symbol;Acc:MGI:2442117]
ENSMUSG00000005779	730.735	483.456	978.014	2.02296	1.01647	3.53671e-07	2.01172e-05	Psmb4	3	94884093	94886961	-1	proteasome (prosome, macropain) subunit, beta type 4 [Source:MGI Symbol;Acc:MGI:1098257]
ENSMUSG00000087720	263.548	1.08659	526.01	484.091	8.91913	2.03741e-124	1.38778e-120		3	94920322	94920423	-1	U6 spliceosomal RNA [Source:RFAM;Acc:RF00026]
ENSMUSG00000083822	115.165	144.864	85.4666	0.589978	-0.761267	0.000846394	0.0210794	Hmgb1-ps5	3	95530418	95530974	1	high mobility group box 1, pseudogene 5 [Source:MGI Symbol;Acc:MGI:3776505]
ENSMUSG00000060438	489.348	354.224	624.472	1.76293	0.817974	3.4543e-05	0.00125655	Rps10-ps1	3	95622278	95622775	1	ribosomal protein S10, pseudogene 1 [Source:MGI Symbol;Acc:MGI:3644167]
ENSMUSG00000063730	75.9802	111.004	40.9562	0.368961	-1.43846	1.78764e-08	1.28852e-06	Hsd3b2	3	98709255	98724576	-1	hydroxy-delta-5-steroid dehydrogenase, 3 beta- and steroid delta-isomerase 2 [Source:MGI Symbol;Acc:MGI:96234]
ENSMUSG00000082185	190.69	147.959	233.421	1.57761	0.657738	0.00189614	0.042262	Gm12428	3	98821038	98821764	1	predicted gene 12428 [Source:MGI Symbol;Acc:MGI:3650848]
ENSMUSG00000089999	244.409	178.535	310.284	1.73795	0.797384	0.000152104	0.00474711	Gm6485	3	104752727	104753165	-1	predicted gene 6485 [Source:MGI Symbol;Acc:MGI:3644007]
ENSMUSG00000068798	446.872	543.997	349.747	0.642921	-0.637286	0.000891871	0.0220308	Rap1a	3	105727267	105801330	-1	RAS-related protein-1a [Source:MGI Symbol;Acc:MGI:97852]
ENSMUSG00000043873	9.48143	0.901179	18.0617	20.0423	4.32497	6.04959e-09	4.69593e-07	Chi3l7	3	106016919	106024916	-1	chitinase 3-like 7 [Source:MGI Symbol;Acc:MGI:2676649]
ENSMUSG00000063779	422.286	339.591	504.98	1.48702	0.572428	0.00217998	0.047113	Chi3l4	3	106201490	106219507	-1	chitinase 3-like 4 [Source:MGI Symbol;Acc:MGI:1341098]
ENSMUSG00000068762	75.8423	26.5736	125.111	4.70809	2.23514	6.46111e-17	1.31373e-14	Gstm6	3	107938847	107943749	-1	glutathione S-transferase, mu 6 [Source:MGI Symbol;Acc:MGI:1309467]
ENSMUSG00000089664	51.341	4.85427	97.8276	20.1529	4.33291	1.19128e-32	7.54827e-30	Gm12494	3	107943245	107953436	-1	predicted gene 12494 [Source:MGI Symbol;Acc:MGI:3702525]
ENSMUSG00000049231	59.6345	0.816301	118.453	145.109	7.181	2.88676e-52	3.27719e-49	Gm12497	3	107979632	107979868	1	predicted pseudogene 12497 [Source:MGI Symbol;Acc:MGI:3650111]
ENSMUSG00000083627	56.3392	40.0597	72.6188	1.81276	0.858191	0.00174994	0.0394187	Gm12502	3	108019885	108020328	1	predicted gene 12502 [Source:MGI Symbol;Acc:MGI:3650307]
ENSMUSG00000064569	15.2435	0.324141	30.1628	93.0543	6.54	1.18005e-19	3.11715e-17		3	108034026	108034156	1	Small nucleolar RNA SNORA71 [Source:RFAM;Acc:RF00056]
ENSMUSG00000083462	4.37018	1.14044	7.59993	6.66402	2.73639	0.0016237	0.0370514	Gm12501	3	108239383	108239911	-1	predicted gene 12501 [Source:MGI Symbol;Acc:MGI:3649307]
ENSMUSG00000068749	155.903	204.574	107.232	0.524172	-0.931889	1.38125e-05	0.00055919	Psma5	3	108256926	108279974	1	proteasome (prosome, macropain) subunit, alpha type 5 [Source:MGI Symbol;Acc:MGI:1347009]
ENSMUSG00000088185	135.782	104.804	166.76	1.59116	0.670083	0.0022806	0.0486415	Scarna2	3	108554338	108554751	-1	small Cajal body-specific RNA 2 [Source:MGI Symbol;Acc:MGI:3819484]
ENSMUSG00000082394	44.3325	27.2503	61.4147	2.25372	1.17231	0.000158078	0.00492001	Gm4596	3	116528137	116528578	-1	predicted gene 4596 [Source:MGI Symbol;Acc:MGI:3782779]
ENSMUSG00000034437	102.479	69.021	135.937	1.96951	0.977835	2.80673e-05	0.00105044	Gm9761	3	116561085	116561426	-1	predicted gene 9761 [Source:MGI Symbol;Acc:MGI:3708640]
ENSMUSG00000028128	228.366	277.352	179.381	0.646763	-0.628691	0.00127965	0.0301865	F3	3	121723537	121735052	1	coagulation factor III [Source:MGI Symbol;Acc:MGI:88381]
ENSMUSG00000074236	26.0367	8.05042	44.023	5.46841	2.45112	5.18727e-10	4.58871e-08	Gm9387	3	128953782	128955098	-1	predicted pseudogene 9387 [Source:MGI Symbol;Acc:MGI:3643269]
ENSMUSG00000041220	73.6452	94.0606	53.2299	0.565911	-0.821354	0.00061068	0.0157413	Elovl6	3	129532386	129638495	1	ELOVL family member 6, elongation of long chain fatty acids (yeast) [Source:MGI Symbol;Acc:MGI:2156528]
ENSMUSG00000062006	841.313	1150.7	531.926	0.462263	-1.11322	4.78988e-09	3.75015e-07	Rpl34	3	130726831	130730398	-1	ribosomal protein L34 [Source:MGI Symbol;Acc:MGI:1915686]
ENSMUSG00000083610	154.936	80.0207	229.851	2.87239	1.52225	2.81247e-11	2.94725e-09	Oaz2-ps	3	135525964	135526532	-1	ornithine decarboxylase antizyme 2, pseudogene [Source:MGI Symbol;Acc:MGI:3644634]
ENSMUSG00000037894	468.556	597.964	339.147	0.567169	-0.818148	1.95133e-05	0.000760758	H2afz	3	137864487	137866922	1	H2A histone family, member Z [Source:MGI Symbol;Acc:MGI:1888388]
ENSMUSG00000053054	3.86386	0	7.72771	Inf	Inf	2.94593e-05	0.00109651	Adh6a	3	138313286	138331134	1	alcohol dehydrogenase 6A (class V) [Source:MGI Symbol;Acc:MGI:1916367]
ENSMUSG00000087752	3.86386	0	7.72771	Inf	Inf	2.94593e-05	0.00109651		3	138343138	138343296	1	U1 spliceosomal RNA [Source:RFAM;Acc:RF00003]
ENSMUSG00000074206	4.75805	1.19639	8.31971	6.95398	2.79784	0.00189703	0.042262	Adh6b	3	138352378	138358861	1	alcohol dehydrogenase 6B (class V) [Source:MGI Symbol;Acc:MGI:2446626]
ENSMUSG00000090306	4.23556	0.476948	7.99417	16.7611	4.06705	0.00060537	0.0156489	Adh6-ps1	3	138374121	138388291	1	alcohol dehydrogenase 6 (class V), pseudogene 1 [Source:MGI Symbol;Acc:MGI:1918999]
ENSMUSG00000065130	6.10084	10.6029	1.59876	0.150784	-2.72944	0.000521924	0.0137928		3	142772972	142773076	-1	U6 spliceosomal RNA [Source:RFAM;Acc:RF00026]
ENSMUSG00000078162	644.565	831.554	457.577	0.550268	-0.861794	1.22062e-05	0.000500972	Gm2574	3	142962611	142963612	1	predicted pseudogene 2574 [Source:MGI Symbol;Acc:MGI:3780741]
ENSMUSG00000028255	241.393	381.943	100.843	0.264025	-1.92125	2.42233e-13	3.14279e-11	Clca3	3	145004537	145032776	-1	chloride channel calcium activated 3 [Source:MGI Symbol;Acc:MGI:1346342]
ENSMUSG00000068523	360.598	444.582	276.615	0.622191	-0.684571	0.00096732	0.0235739	Gng5	3	146499834	146505572	1	guanine nucleotide binding protein (G protein), gamma 5 [Source:MGI Symbol;Acc:MGI:109164]
ENSMUSG00000005493	13.371	19.5476	7.1944	0.368044	-1.44205	0.000991992	0.0240675	Msh4	3	153857147	153906138	-1	mutS homolog 4 (E. coli) [Source:MGI Symbol;Acc:MGI:1860077]
ENSMUSG00000065463	4.6447	8.37043	0.918977	0.109789	-3.1872	0.000325208	0.0092202	Snord45c	3	153912125	153912204	-1	small nucleolar RNA, C/D box 45C [Source:MGI Symbol;Acc:MGI:3819536]
ENSMUSG00000028234	1143.8	1469.36	818.251	0.556876	-0.844571	1.13918e-05	0.000470987	Rps20	4	3831334	3835665	-1	ribosomal protein S20 [Source:MGI Symbol;Acc:MGI:1914677]
ENSMUSG00000088351	101.808	161.8	41.8168	0.258447	-1.95206	2.26801e-15	3.70025e-13		4	3835079	3835146	-1	Small nucleolar RNA U54 [Source:RFAM;Acc:RF01277]
ENSMUSG00000084215	44.3265	23.1522	65.5008	2.82914	1.50036	2.35925e-06	0.000113369	Gm11814	4	10438815	10439743	-1	predicted gene 11814 [Source:MGI Symbol;Acc:MGI:3650512]
ENSMUSG00000081715	54.4476	12.3439	96.5513	7.8218	2.9675	8.40664e-21	2.43667e-18	Gm11828	4	10946608	10947093	1	predicted gene 11828 [Source:MGI Symbol;Acc:MGI:3649802]
ENSMUSG00000081239	213.144	163.134	263.154	1.61311	0.689846	0.00203464	0.0447425	Gm11836	4	14433891	14434331	1	predicted gene 11836 [Source:MGI Symbol;Acc:MGI:3650063]
ENSMUSG00000083280	3.60765	0.324141	6.89116	21.2597	4.41005	6.99091e-05	0.00235154	Gm11838	4	14766335	14766565	1	predicted gene 11838 [Source:MGI Symbol;Acc:MGI:3650938]
ENSMUSG00000050550	62.2736	44.1032	80.444	1.824	0.867103	0.00104557	0.0252549	Gm11868	4	18844202	18845679	-1	predicted gene 11868 [Source:MGI Symbol;Acc:MGI:3650507]
ENSMUSG00000082709	6.31855	1.22532	11.4118	9.31329	3.21929	6.68968e-06	0.000287942	Gm12362	4	34941008	34941349	-1	predicted gene 12362 [Source:MGI Symbol;Acc:MGI:3652292]
ENSMUSG00000065452	11.009	18.1009	3.91714	0.216406	-2.20818	2.2788e-05	0.000873253	Mir207	4	40722917	40722995	1	microRNA 207 [Source:MGI Symbol;Acc:MGI:2676882]
ENSMUSG00000056412	85.0935	56.8893	113.298	1.99155	0.99389	0.00012362	0.00392558	Gm12396	4	40775133	40775725	-1	predicted gene 12396 [Source:MGI Symbol;Acc:MGI:3649201]
ENSMUSG00000028438	63.1898	87.1336	39.246	0.450413	-1.15068	1.12645e-05	0.000466432	Kif24	4	41390745	41464887	-1	kinesin family member 24 [Source:MGI Symbol;Acc:MGI:1918345]
ENSMUSG00000085730	43.367	15.283	71.451	4.6752	2.22503	2.1509e-11	2.28029e-09	Gm13307	4	41893278	41942092	-1	predicted gene 13307 [Source:MGI Symbol;Acc:MGI:3701135]
ENSMUSG00000082902	34.9189	4.13038	65.7073	15.9083	3.99171	1.73342e-22	5.7596e-20	Ccl19-ps1	4	41921405	41923020	1	chemokine (C-C motif) ligand 19, pseudogene 1 [Source:MGI Symbol;Acc:MGI:1891387]
ENSMUSG00000078747	47.7965	18.979	76.6139	4.03678	2.0132	1.12373e-11	1.23956e-09	Gm13308	4	41941572	41943124	1	predicted gene 13308 [Source:MGI Symbol;Acc:MGI:3650431]
ENSMUSG00000078746	48.4729	13.2766	83.6693	6.30203	2.65582	7.32593e-16	1.26331e-13	Gm13298	4	41966058	41971856	1	predicted gene 13298 [Source:MGI Symbol;Acc:MGI:3701946]
ENSMUSG00000082414	40.3326	14.589	66.0762	4.52917	2.17925	7.67736e-12	8.57284e-10	Gm13303	4	42025429	42026712	-1	predicted gene 13303 [Source:MGI Symbol;Acc:MGI:3705775]
ENSMUSG00000087577	32.8232	1.49832	64.148	42.8132	5.41998	4.38601e-29	2.13395e-26	Gm13299	4	42121613	42153435	-1	predicted gene 13299 [Source:MGI Symbol;Acc:MGI:3701133]
ENSMUSG00000073877	40.3275	9.52912	71.1259	7.46406	2.89996	9.24176e-18	2.11598e-15	Gm13306	4	42153436	42158839	1	predicted gene 13306 [Source:MGI Symbol;Acc:MGI:3713752]
ENSMUSG00000073879	53.6148	31.7651	75.4646	2.37571	1.24836	2.68357e-06	0.000126063	Gm5859	4	42236859	42239182	1	predicted pseudogene 5859 [Source:MGI Symbol;Acc:MGI:3704096]
ENSMUSG00000090338	34.5458	3.85292	65.2387	16.9323	4.0817	1.18802e-24	4.62411e-22	Gm17081	4	42239725	42240202	1	predicted gene 17081 [Source:MGI Symbol;Acc:MGI:4937908]
ENSMUSG00000083929	54.1998	27.9101	80.4896	2.88389	1.52801	7.18118e-08	4.64747e-06	Gm13301	4	42240639	42242685	1	predicted gene 13301 [Source:MGI Symbol;Acc:MGI:3707230]
ENSMUSG00000091938	50.7361	27.2509	74.2212	2.72362	1.44552	1.54965e-06	7.73293e-05	Gm2442	4	42629719	42631714	1	predicted gene 2442 [Source:MGI Symbol;Acc:MGI:3780609]
ENSMUSG00000054885	22.2061	3.86664	40.5457	10.486	3.3904	8.78474e-14	1.17328e-11	4930578G10Rik	4	42735545	42846248	1	RIKEN cDNA 4930578G10 gene [Source:MGI Symbol;Acc:MGI:1923202]
ENSMUSG00000085910	20.0243	0.682024	39.3665	57.7202	5.851	5.27228e-20	1.48091e-17	Gm12395	4	42736593	42738094	1	predicted gene 12395 [Source:MGI Symbol;Acc:MGI:3650610]
ENSMUSG00000071005	36.6611	23.4091	49.913	2.1322	1.09234	0.00121017	0.0287233	Ccl19	4	42754525	42756577	-1	chemokine (C-C motif) ligand 19 [Source:MGI Symbol;Acc:MGI:1346316]
ENSMUSG00000028452	1374.56	1670.73	1078.4	0.645466	-0.631588	0.000902305	0.0222481	Vcp	4	42979963	43000507	-1	valosin containing protein [Source:MGI Symbol;Acc:MGI:99919]
ENSMUSG00000082194	22.1122	9.04695	35.1775	3.88832	1.95915	1.59971e-06	7.95361e-05	Gm12444	4	46243014	46243890	-1	predicted gene 12444 [Source:MGI Symbol;Acc:MGI:3650375]
ENSMUSG00000080816	53.5564	36.7781	70.3348	1.91241	0.935392	0.00038653	0.0106809	Gm12447	4	46327296	46327765	1	predicted gene 12447 [Source:MGI Symbol;Acc:MGI:3650247]
ENSMUSG00000081152	55.5257	35.779	75.2725	2.10382	1.07301	0.000171165	0.00524585	Gm12430	4	47453632	47454953	1	predicted gene 12430 [Source:MGI Symbol;Acc:MGI:3651061]
ENSMUSG00000083937	11.264	3.49581	19.0322	5.44429	2.44474	1.45675e-05	0.000587138	Cct3-ps1	4	52900599	52902683	1	chaperonin containing Tcp1, subunit 3 (gamma) pseudogene 1 [Source:MGI Symbol;Acc:MGI:109293]
ENSMUSG00000081516	9.22526	2.79044	15.6601	5.61205	2.48853	7.76153e-05	0.00258522	Gm12470	4	53662296	53663344	1	predicted gene 12470 [Source:MGI Symbol;Acc:MGI:3652113]
ENSMUSG00000084403	42.5862	22.3621	62.8103	2.80879	1.48995	5.06634e-07	2.73884e-05	Rps15a-ps8	4	53791070	53791456	-1	ribosomal protein S15A, pseudogene 8 [Source:MGI Symbol;Acc:MGI:3652112]
ENSMUSG00000081540	14.4688	6.94258	21.995	3.16813	1.66363	0.000208994	0.0062712	Gm12538	4	57413711	57414196	-1	predicted gene 12538 [Source:MGI Symbol;Acc:MGI:3650715]
ENSMUSG00000028391	79.2944	109.749	48.8397	0.445012	-1.16808	6.27087e-06	0.000272498	Wdr31	4	62448653	62470896	-1	WD repeat domain 31 [Source:MGI Symbol;Acc:MGI:1918604]
ENSMUSG00000083087	356.644	446.258	267.03	0.598376	-0.740876	0.000155239	0.00483939	Gm11249	4	67930881	67931739	1	predicted gene 11249 [Source:MGI Symbol;Acc:MGI:3650834]
ENSMUSG00000085627	18.2549	5.7529	30.7569	5.34633	2.41855	1.00427e-07	6.31926e-06	Gm11222	4	69853947	69854684	1	predicted gene 11222 [Source:MGI Symbol;Acc:MGI:3651632]
ENSMUSG00000083372	8.54796	2.93766	14.1583	4.81956	2.2689	0.000302988	0.0086897	Gm11235	4	72542666	72542998	1	predicted gene 11235 [Source:MGI Symbol;Acc:MGI:3651442]
ENSMUSG00000059343	108.543	79.6692	137.417	1.72484	0.786462	0.000961347	0.0235125	Aldoart1	4	72850583	72852634	-1	aldolase 1 A retrogene 1 [Source:MGI Symbol;Acc:MGI:2447811]
ENSMUSG00000083767	33.505	21.9522	45.0579	2.05255	1.03742	0.00208822	0.0458096	Gm11405	4	74228197	74229752	1	predicted gene 11405 [Source:MGI Symbol;Acc:MGI:3651226]
ENSMUSG00000081656	12.1206	5.25998	18.9813	3.60862	1.85145	0.000231729	0.00688514	Gm11246	4	76927311	76927655	1	predicted gene 11246 [Source:MGI Symbol;Acc:MGI:3651881]
ENSMUSG00000082697	4601.52	6151.53	3051.5	0.496056	-1.01143	2.00104e-09	1.63235e-07	Gm12913	4	78773677	78774221	-1	predicted gene 12913 [Source:MGI Symbol;Acc:MGI:3650682]
ENSMUSG00000083044	53.3471	30.949	75.7451	2.44741	1.29126	4.65975e-06	0.000210198	Gm12416	4	84104895	84105902	1	predicted gene 12416 [Source:MGI Symbol;Acc:MGI:3650588]
ENSMUSG00000083743	7.99416	0.338221	15.6501	46.2718	5.53206	2.83297e-11	2.95736e-09	Gm12421	4	84428818	84429124	-1	predicted gene 12421 [Source:MGI Symbol;Acc:MGI:3650591]
ENSMUSG00000081775	19.8608	5.59864	34.123	6.09487	2.6076	5.09589e-09	3.9783e-07	Gm12420	4	84697863	84698910	1	predicted gene 12420 [Source:MGI Symbol;Acc:MGI:3652148]
ENSMUSG00000080303	15.0414	2.77478	27.308	9.84148	3.29888	2.61629e-10	2.40011e-08	Gm12419	4	84923554	84924189	-1	predicted gene 12419 [Source:MGI Symbol;Acc:MGI:3650581]
ENSMUSG00000028495	2199.26	2666.72	1731.8	0.649411	-0.622796	0.000484529	0.0129808	Rps6	4	86854660	86857412	-1	ribosomal protein S6 [Source:MGI Symbol;Acc:MGI:98159]
ENSMUSG00000078480	39.7312	26.0092	53.4532	2.05516	1.03925	0.000778359	0.0195819	Mrpl48-ps	4	88599175	88599810	-1	mitochondrial ribosomal protein L48 pseudogene [Source:MGI Symbol;Acc:MGI:3050089]
ENSMUSG00000084159	168.876	123.691	214.06	1.73061	0.791279	0.000608038	0.0156881	Gm12696	4	97521428	97522332	-1	predicted gene 12696 [Source:MGI Symbol;Acc:MGI:3649288]
ENSMUSG00000028563	59.7517	77.1406	42.3628	0.549164	-0.864691	0.00138002	0.0323276	Tm2d1	4	98355370	98383306	-1	TM2 domain containing 1 [Source:MGI Symbol;Acc:MGI:2137022]
ENSMUSG00000081553	24.8923	14.9981	34.7864	2.31938	1.21374	0.000856307	0.0212679	Gm12699	4	100567108	100568048	-1	predicted gene 12699 [Source:MGI Symbol;Acc:MGI:3651098]
ENSMUSG00000028524	150.631	197.694	103.568	0.523878	-0.932697	1.87247e-05	0.000735897	Sgip1	4	102741297	102973628	1	SH3-domain GRB2-like (endophilin) interacting protein 1 [Source:MGI Symbol;Acc:MGI:1920344]
ENSMUSG00000083512	15.3207	8.68786	21.9535	2.52692	1.33738	0.0021961	0.0473752	Gm12749	4	109373701	109374859	-1	predicted gene 12749 [Source:MGI Symbol;Acc:MGI:3652196]
ENSMUSG00000060887	569.433	757.2	381.666	0.504049	-0.988365	5.36055e-07	2.88074e-05	Gm12960	4	111807358	111808426	-1	predicted gene 12960 [Source:MGI Symbol;Acc:MGI:3651525]
ENSMUSG00000081138	9.62366	3.73718	15.5101	4.15023	2.05319	6.61218e-05	0.00224074	Gm12834	4	115238754	115241582	-1	predicted gene 12834 [Source:MGI Symbol;Acc:MGI:3649428]
ENSMUSG00000078597	30.8984	42.4528	19.344	0.45566	-1.13397	0.000591848	0.0153284	Cyp4a12b	4	115411624	115439034	1	cytochrome P450, family 4, subfamily a, polypeptide 12B [Source:MGI Symbol;Acc:MGI:3611747]
ENSMUSG00000028712	12.6357	3.89111	21.3803	5.49465	2.45803	2.88095e-06	0.000134408	Cyp4a31	4	115563649	115579015	1	cytochrome P450, family 4, subfamily a, polypeptide 31 [Source:MGI Symbol;Acc:MGI:3028580]
ENSMUSG00000083457	171.709	78.4921	264.926	3.3752	1.75497	4.89638e-14	6.80647e-12	Gm12839	4	115582286	115583144	-1	predicted gene 12839 [Source:MGI Symbol;Acc:MGI:3649236]
ENSMUSG00000063929	86.3764	4.00536	168.747	42.1304	5.39679	4.84119e-54	5.73492e-51	Cyp4a32	4	115600969	115621602	1	cytochrome P450, family 4, subfamily a, polypeptide 32 [Source:MGI Symbol;Acc:MGI:3717148]
ENSMUSG00000047675	1856.95	2412.63	1301.27	0.539358	-0.890686	1.26212e-06	6.41561e-05	Rps8	4	117153827	117156243	-1	ribosomal protein S8 [Source:MGI Symbol;Acc:MGI:98166]
ENSMUSG00000064542	102.992	166.281	39.7024	0.238767	-2.06633	4.86631e-17	1.00445e-14		4	117154093	117154162	-1	Small nucleolar RNA SNORD38 [Source:RFAM;Acc:RF00212]
ENSMUSG00000065680	83.4656	131.729	35.2022	0.267231	-1.90384	5.13293e-14	7.09908e-12	Snord38a	4	117154514	117154584	-1	small nucleolar RNA, C/D box 38A [Source:MGI Symbol;Acc:MGI:3819531]
ENSMUSG00000064751	146.206	227.367	65.0456	0.286081	-1.8055	7.1863e-16	1.24712e-13		4	117155186	117155289	-1	Small nucleolar RNA SNORD46 [Source:RFAM;Acc:RF00218]
ENSMUSG00000092680	102.698	160.898	44.4987	0.276564	-1.85431	2.01714e-14	2.93898e-12	Snord55	4	117155770	117155848	-1	small nucleolar RNA, C/D box 55 [Source:MGI Symbol;Acc:MGI:3819543]
ENSMUSG00000086320	312.568	493.44	131.696	0.266894	-1.90566	4.02769e-19	9.97622e-17	Gm12840	4	117700188	117700923	1	predicted gene 12840 [Source:MGI Symbol;Acc:MGI:3650917]
ENSMUSG00000084260	289.833	211.657	368.009	1.7387	0.798011	0.000150527	0.00470327	Gm12844	4	117728718	117729299	-1	predicted gene 12844 [Source:MGI Symbol;Acc:MGI:3651053]
ENSMUSG00000083836	65.6202	43.4301	87.8103	2.02188	1.0157	0.000299201	0.00860826	Ldha-ps2	4	119334389	119335445	-1	lactate dehydrogenase A, pseudogene 2 [Source:MGI Symbol;Acc:MGI:96761]
ENSMUSG00000083558	117.46	67.8955	167.025	2.46003	1.29868	2.08126e-06	0.00010108	Gm12896	4	122122847	122123072	1	predicted gene 12896 [Source:MGI Symbol;Acc:MGI:3650312]
ENSMUSG00000083365	117.46	67.8955	167.025	2.46003	1.29868	2.08126e-06	0.00010108	Gm12895	4	122455210	122455435	1	predicted gene 12895 [Source:MGI Symbol;Acc:MGI:3649907]
ENSMUSG00000028648	168.306	208.804	127.808	0.612095	-0.708173	0.000885325	0.0219088	Ndufs5	4	123712710	123718202	-1	NADH dehydrogenase (ubiquinone) Fe-S protein 5 [Source:MGI Symbol;Acc:MGI:1890889]
ENSMUSG00000084011	6.59479	0.152806	13.0368	85.3158	6.41474	3.4726e-08	2.35946e-06	Gm12969	4	128868393	128869396	-1	predicted gene 12969 [Source:MGI Symbol;Acc:MGI:3650134]
ENSMUSG00000087575	2.73204	5.19763	0.266459	0.0512655	-4.28587	0.00221022	0.0475292	Gm12976	4	129261965	129265010	1	predicted gene 12976 [Source:MGI Symbol;Acc:MGI:3650499]
ENSMUSG00000057572	105.095	132.693	77.497	0.584031	-0.775884	0.00116631	0.0278015	Zbtb8os	4	129335695	129354547	1	zinc finger and BTB domain containing 8 opposite strand [Source:MGI Symbol;Acc:MGI:1914356]
ENSMUSG00000028800	278.181	352.399	203.962	0.578783	-0.788906	0.000159433	0.00495315	Hdac1	4	129516104	129542713	-1	histone deacetylase 1 [Source:MGI Symbol;Acc:MGI:108086]
ENSMUSG00000070729	173.404	114.667	232.141	2.02447	1.01754	2.00707e-06	9.83538e-05	Gm12966	4	129899093	129899902	1	predicted gene 12966 [Source:MGI Symbol;Acc:MGI:3652043]
ENSMUSG00000081394	170.795	113.452	228.139	2.01088	1.00783	4.31219e-06	0.000195817	Gm13215	4	132148413	132148884	-1	predicted gene 13215 [Source:MGI Symbol;Acc:MGI:3650813]
ENSMUSG00000083757	226.225	162.44	290.01	1.78534	0.836199	8.05754e-05	0.00266751	Rps15a-ps4	4	132220046	132220437	-1	ribosomal protein S15A, pseudogene 4 [Source:MGI Symbol;Acc:MGI:3652187]
ENSMUSG00000065623	14.8389	23.2829	6.39502	0.274666	-1.86425	3.935e-05	0.00141255		4	132547104	132547207	-1	U6 spliceosomal RNA [Source:RFAM;Acc:RF00026]
ENSMUSG00000028862	227.086	291.327	162.845	0.558977	-0.839138	1.39634e-05	0.000564462	Map3k6	4	133240818	133252929	1	mitogen-activated protein kinase kinase kinase 6 [Source:MGI Symbol;Acc:MGI:1855691]
ENSMUSG00000046694	126.365	162.002	90.7276	0.56004	-0.836399	0.000105842	0.0034047	Fam46b	4	133480132	133487938	1	family with sequence similarity 46, member B [Source:MGI Symbol;Acc:MGI:2140500]
ENSMUSG00000003038	321.391	431.766	211.016	0.488729	-1.03289	6.25656e-07	3.31647e-05	Hmgn2	4	133964738	133968650	-1	high mobility group nucleosomal binding domain 2 [Source:MGI Symbol;Acc:MGI:96136]
ENSMUSG00000037443	172.677	229.614	115.739	0.50406	-0.988332	4.71091e-06	0.000211805	Ccdc21	4	134129858	134187112	-1	coiled-coil domain containing 21 [Source:MGI Symbol;Acc:MGI:1917262]
ENSMUSG00000081136	5.97233	0.458419	11.4862	25.0562	4.6471	1.30317e-06	6.61197e-05	Gm12990	4	135403189	135403656	-1	predicted gene 12990 [Source:MGI Symbol;Acc:MGI:3651107]
ENSMUSG00000082743	17.3498	10.0511	24.6485	2.45232	1.29415	0.000874058	0.0216693	Gm12988	4	135756218	135756695	-1	predicted gene 12988 [Source:MGI Symbol;Acc:MGI:3650876]
ENSMUSG00000059291	1231.13	1700.57	761.688	0.447901	-1.15875	1.27263e-09	1.0669e-07	Rpl11	4	136028265	136053428	-1	ribosomal protein L11 [Source:MGI Symbol;Acc:MGI:1914275]
ENSMUSG00000089199	24.0503	39.1346	8.96592	0.229104	-2.12592	1.67285e-08	1.21219e-06		4	137325559	137325614	1	U6 spliceosomal RNA [Source:RFAM;Acc:RF00026]
ENSMUSG00000083326	176.581	105.643	247.519	2.34297	1.22834	8.65691e-08	5.5238e-06	Rpl38-ps1	4	138425788	138426002	1	ribosomal protein L38, pseudogene 1 [Source:MGI Symbol;Acc:MGI:3649580]
ENSMUSG00000080708	60.8264	29.8464	91.8064	3.07596	1.62104	1.29285e-08	9.5461e-07	Ccnd3-ps	4	139345300	139346180	-1	cyclin D3, pseudogene [Source:MGI Symbol;Acc:MGI:1100505]
ENSMUSG00000006221	79.362	98.9204	59.8036	0.604563	-0.726036	0.00116068	0.0276916	Hspb7	4	141420779	141425311	1	heat shock protein family, member 7 (cardiovascular) [Source:MGI Symbol;Acc:MGI:1352494]
ENSMUSG00000082575	751.363	402.556	1100.17	2.73296	1.45047	5.75789e-13	7.29672e-11	Gm13050	4	143242024	143243368	-1	predicted gene 13050 [Source:MGI Symbol;Acc:MGI:3650664]
ENSMUSG00000083930	4.13257	0.867438	7.39769	8.52821	3.09224	0.000729324	0.0184848	Gm13042	4	143458378	143460538	-1	predicted gene 13042 [Source:MGI Symbol;Acc:MGI:3651155]
ENSMUSG00000081227	24.0347	10.4012	37.6682	3.62152	1.8566	2.69099e-07	1.55461e-05	Gm13082	4	143671124	143671684	1	predicted gene 13082 [Source:MGI Symbol;Acc:MGI:3650233]
ENSMUSG00000081448	24.7813	39.0891	10.4735	0.26794	-1.90002	8.36386e-08	5.34934e-06	Gm13086	4	143685016	143687052	1	predicted gene 13086 [Source:MGI Symbol;Acc:MGI:3649969]
ENSMUSG00000083360	9.2918	15.4097	3.17389	0.205967	-2.27952	0.000143997	0.00451478	Gm13105	4	144131848	144133881	1	predicted gene 13105 [Source:MGI Symbol;Acc:MGI:3650201]
ENSMUSG00000083562	4.91559	0.662362	9.16881	13.8426	3.79104	5.74105e-05	0.00197003	Gm13234	4	145632504	145633250	1	predicted gene 13234 [Source:MGI Symbol;Acc:MGI:3649926]
ENSMUSG00000082334	44.8165	21.7196	67.9133	3.12682	1.6447	2.56473e-08	1.801e-06	Gm13244	4	145745746	145747401	1	predicted gene 13244 [Source:MGI Symbol;Acc:MGI:3650036]
ENSMUSG00000084127	60.0823	29.2964	90.8683	3.10169	1.63305	2.66484e-09	2.14177e-07	Gm13169	4	146239954	146241633	1	predicted gene 13169 [Source:MGI Symbol;Acc:MGI:3651793]
ENSMUSG00000083038	45.6025	21.7196	69.4853	3.1992	1.67771	1.36937e-08	1.0048e-06	Gm13233	4	146580629	146582312	1	predicted gene 13233 [Source:MGI Symbol;Acc:MGI:3649253]
ENSMUSG00000081405	59.0896	40.6128	77.5663	1.9099	0.933497	0.000635439	0.0162718	Gm13142	4	147102327	147103981	1	predicted gene 13142 [Source:MGI Symbol;Acc:MGI:3651745]
ENSMUSG00000086130	57.4504	91.2656	23.6351	0.258971	-1.94914	5.78685e-12	6.51522e-10	Gm16211	4	147668518	147670854	-1	predicted gene 16211 [Source:MGI Symbol;Acc:MGI:3802078]
ENSMUSG00000041616	79.9382	98.1256	61.7507	0.629303	-0.668173	0.000850104	0.0211332	Nppa	4	148000722	148002079	1	natriuretic peptide type A [Source:MGI Symbol;Acc:MGI:97367]
ENSMUSG00000081544	25.2041	14.1319	36.2762	2.56697	1.36007	0.000585611	0.0151945	Gm13077	4	152157007	152157490	-1	predicted gene 13077 [Source:MGI Symbol;Acc:MGI:3649703]
ENSMUSG00000081071	68.0024	45.341	90.6637	1.9996	0.999709	0.000265722	0.00772664	Gm9836	5	24256822	24257037	1	predicted pseudogene 9836 [Source:MGI Symbol;Acc:MGI:3642194]
ENSMUSG00000067719	505.375	327.174	683.576	2.08933	1.06304	2.69315e-07	1.55461e-05	Gm10221	5	24581458	24581879	-1	predicted gene 10221 [Source:MGI Symbol;Acc:MGI:3708709]
ENSMUSG00000025747	84.6836	114.083	55.2843	0.484597	-1.04514	2.26365e-05	0.00087008	Tyms	5	30058202	30073617	-1	thymidylate synthase [Source:MGI Symbol;Acc:MGI:98878]
ENSMUSG00000059447	283.325	363.129	203.52	0.560462	-0.835312	2.67217e-05	0.001007	Hadhb	5	30155248	30184593	1	hydroxyacyl-Coenzyme A dehydrogenase/3-ketoacyl-Coenzyme A thiolase/enoyl-Coenzyme A hydratase (trifunctional protein), beta subunit [Source:MGI Symbol;Acc:MGI:2136381]
ENSMUSG00000059064	405.908	167.65	644.165	3.84232	1.94198	1.22681e-20	3.51848e-18	Gm10059	5	33759366	33759536	1	predicted pseudogene 10059 [Source:MGI Symbol;Acc:MGI:3642158]
ENSMUSG00000089646	89.7866	1.91774	177.655	92.6379	6.53353	2.40407e-65	4.09384e-62	Gm15796	5	38507463	38507666	1	predicted gene 15796 [Source:MGI Symbol;Acc:MGI:3801844]
ENSMUSG00000067321	41.5177	27.282	55.7533	2.04359	1.03111	0.00114314	0.027321	Gm7931	5	46414344	46414616	1	predicted pseudogene 7931 [Source:MGI Symbol;Acc:MGI:3643448]
ENSMUSG00000083477	101.592	70.9023	132.282	1.86569	0.89971	0.000254506	0.00745622	Gm5555	5	49552257	49553270	1	predicted pseudogene 5555 [Source:MGI Symbol;Acc:MGI:3648970]
ENSMUSG00000047215	1491.38	2134.91	847.861	0.397142	-1.33227	1.7892e-12	2.17628e-10	Rpl9	5	65388364	65391443	-1	ribosomal protein L9 [Source:MGI Symbol;Acc:MGI:1298373]
ENSMUSG00000082420	149.062	67.7721	230.351	3.3989	1.76507	2.24564e-14	3.2545e-12	Gm6517	5	66890364	66890884	1	predicted gene 6517 [Source:MGI Symbol;Acc:MGI:3643656]
ENSMUSG00000043484	12.2512	3.40935	21.093	6.18682	2.6292	9.38025e-08	5.95744e-06	Gm5867	5	69461151	69461741	1	predicted gene 5867 [Source:MGI Symbol;Acc:MGI:3644922]
ENSMUSG00000082039	5.30156	0	10.6031	Inf	Inf	3.09613e-08	2.12486e-06	Gm15653	5	73476444	73477353	-1	predicted gene 15653 [Source:MGI Symbol;Acc:MGI:3783097]
ENSMUSG00000080700	6.91583	1.06964	12.762	11.9311	3.57665	9.18134e-06	0.000385447	Gm15981	5	74316566	74317029	-1	predicted gene 15981 [Source:MGI Symbol;Acc:MGI:3801723]
ENSMUSG00000083829	32.7769	18.3803	47.1735	2.56652	1.35981	6.29177e-06	0.000272537	Gm2199	5	80900750	80901623	-1	predicted gene 2199 [Source:MGI Symbol;Acc:MGI:3780369]
ENSMUSG00000029273	71.7573	92.0114	51.5032	0.559748	-0.837152	0.000483713	0.0129717	Sult1d1	5	87554645	87569027	-1	sulfotransferase family 1D, member 1 [Source:MGI Symbol;Acc:MGI:1926341]
ENSMUSG00000082389	21.995	8.08703	35.903	4.43958	2.15042	6.43496e-09	4.98088e-07	Mkrn1-ps1	5	88838009	88839402	-1	makorin, ring finger protein 1, pseudogene 1 [Source:MGI Symbol;Acc:MGI:2663191]
ENSMUSG00000043618	95.6527	46.8384	144.467	3.08437	1.62498	1.23876e-10	1.19686e-08	Eif5al3-ps	5	90132229	90132675	1	eukaryotic translation initiation factor 5A-like 3, pseudogene [Source:MGI Symbol;Acc:MGI:3643585]
ENSMUSG00000029368	19.089	5.00226	33.1758	6.63216	2.72948	1.08501e-11	1.20171e-09	Alb	5	90460889	90476603	1	albumin [Source:MGI Symbol;Acc:MGI:87991]
ENSMUSG00000029417	11.4987	17.5184	5.47896	0.312754	-1.6769	0.00178502	0.0399956	Cxcl9	5	92321331	92328079	-1	chemokine (C-X-C motif) ligand 9 [Source:MGI Symbol;Acc:MGI:1352449]
ENSMUSG00000083700	17.1666	25.2307	9.10242	0.360767	-1.47086	0.000358647	0.0100635	Gm2986	5	93195798	93196179	1	predicted gene 2986 [Source:MGI Symbol;Acc:MGI:3781164]
ENSMUSG00000092021	27.7246	17.5747	37.8745	2.15506	1.10773	0.000482345	0.0129478	Gbp11	5	105323042	105346472	-1	guanylate binding protein 11 [Source:MGI Symbol;Acc:MGI:3646307]
ENSMUSG00000044060	62.6917	85.0703	40.313	0.473879	-1.07741	4.90568e-05	0.00171359	A830010M20Rik	5	107497378	107580596	1	RIKEN cDNA A830010M20 gene [Source:MGI Symbol;Acc:MGI:2445097]
ENSMUSG00000058558	2378.12	2993.46	1762.78	0.588876	-0.763964	3.08512e-05	0.00114453	Rpl5	5	107900502	107909005	1	ribosomal protein L5 [Source:MGI Symbol;Acc:MGI:102854]
ENSMUSG00000064453	120.826	189.306	52.3456	0.276513	-1.85458	2.44113e-15	3.95899e-13	Snord21	5	107904555	107904648	1	small nucleolar RNA, C/D box 21 [Source:MGI Symbol;Acc:MGI:102855]
ENSMUSG00000077222	91.6968	137.632	45.7613	0.33249	-1.58862	4.9713e-11	5.05404e-09		5	107905177	107905308	1	Small nucleolar RNA SNORA66 [Source:RFAM;Acc:RF00155]
ENSMUSG00000077426	87.6807	142.88	32.4814	0.227334	-2.13712	7.24714e-17	1.45188e-14		5	107907345	107907476	1	Small nucleolar RNA SNORA66 [Source:RFAM;Acc:RF00155]
ENSMUSG00000050856	187.191	242.869	131.514	0.541502	-0.884962	2.91719e-05	0.00108879	Atp5k	5	108433244	108434448	-1	ATP synthase, H+ transporting, mitochondrial F1F0 complex, subunit e [Source:MGI Symbol;Acc:MGI:106636]
ENSMUSG00000081865	95.2623	68.4376	122.087	1.78392	0.83505	0.00101617	0.0246103	Gm15484	5	110118022	110118849	-1	predicted gene 15484 [Source:MGI Symbol;Acc:MGI:3705726]
ENSMUSG00000082052	29.4956	13.2365	45.7546	3.4567	1.78939	1.34416e-07	8.24842e-06	Gm13819	5	114828573	114829215	-1	predicted gene 13819 [Source:MGI Symbol;Acc:MGI:3650308]
ENSMUSG00000072692	1614.93	1216.4	2013.46	1.65526	0.727057	0.000235726	0.00697945	Gm13826	5	115102922	115110268	-1	predicted pseudogene 13826 [Source:MGI Symbol;Acc:MGI:3651519]
ENSMUSG00000083833	350.77	455.789	245.752	0.539178	-0.891166	9.93816e-06	0.000415937	Gm13841	5	115801559	115802194	-1	predicted gene 13841 [Source:MGI Symbol;Acc:MGI:3650890]
ENSMUSG00000029614	1589.93	2026.92	1152.94	0.568814	-0.813971	1.67241e-05	0.000665204	Rpl6	5	121204481	121209241	1	ribosomal protein L6 [Source:MGI Symbol;Acc:MGI:108057]
ENSMUSG00000064841	16.1123	28.5382	3.68654	0.129179	-2.95255	2.08987e-09	1.69972e-07		5	121205010	121205143	1	Small nucleolar RNA SNORA42/SNORA80 family [Source:RFAM;Acc:RF00406]
ENSMUSG00000080836	54.0191	25.6305	82.4078	3.21522	1.68492	1.82109e-09	1.50356e-07	Gm6444	5	123066242	123066699	1	predicted gene 6444 [Source:MGI Symbol;Acc:MGI:3648226]
ENSMUSG00000061331	38.4766	59.1004	17.8528	0.302075	-1.72702	2.14097e-07	1.26811e-05	Gm17132	5	127877333	127878490	1	predicted gene 17132 [Source:MGI Symbol;Acc:MGI:4937959]
ENSMUSG00000085328	288.256	434.223	142.289	0.327687	-1.60961	1.50826e-14	2.2213e-12	Gm17131	5	127878531	127882376	1	predicted gene 17131 [Source:MGI Symbol;Acc:MGI:4937958]
ENSMUSG00000082308	15.9866	2.97986	28.9933	9.72977	3.28241	5.69899e-11	5.72969e-09	Gm15770	5	142852616	142853199	-1	predicted gene 15770 [Source:MGI Symbol;Acc:MGI:3783212]
ENSMUSG00000082524	27.4156	0.982054	53.8492	54.8333	5.77698	1.54138e-29	7.6357e-27	Gm6272	5	144723627	144723812	-1	predicted pseudogene 6272 [Source:MGI Symbol;Acc:MGI:3643871]
ENSMUSG00000041453	1860.63	2663.31	1057.94	0.397227	-1.33196	1.7074e-12	2.0861e-10	Rpl21	5	146832890	146837032	1	ribosomal protein L21 [Source:MGI Symbol;Acc:MGI:1278340]
ENSMUSG00000077185	177.209	277.116	77.3027	0.278954	-1.8419	7.23943e-17	1.45188e-14		5	146834834	146834904	1	Small nucleolar RNA SNORD102 [Source:RFAM;Acc:RF00187]
ENSMUSG00000077564	159.666	249.058	70.2748	0.282162	-1.8254	2.43849e-16	4.582e-14		5	146835144	146835272	1	Small nucleolar RNA SNORA27 [Source:RFAM;Acc:RF00443]
ENSMUSG00000066554	129.93	97.9701	161.89	1.65244	0.7246	0.000584223	0.0151945	Gm10167	5	148182899	148184377	-1	predicted pseudogene 10167 [Source:MGI Symbol;Acc:MGI:3704263]
ENSMUSG00000066551	882.308	1125.45	639.161	0.567914	-0.816257	2.79342e-05	0.0010469	Hmgb1	5	149046702	149053513	-1	high mobility group box 1 [Source:MGI Symbol;Acc:MGI:96113]
ENSMUSG00000083041	49.2187	32.7434	65.694	2.00633	1.00456	0.000692209	0.0176096	Gm9835	6	4893352	4893777	-1	predicted pseudogene 9835 [Source:MGI Symbol;Acc:MGI:3704264]
ENSMUSG00000019577	143.727	196.097	91.3576	0.46588	-1.10197	9.46343e-08	5.99629e-06	Pdk4	6	5483351	5496309	-1	pyruvate dehydrogenase kinase, isoenzyme 4 [Source:MGI Symbol;Acc:MGI:1351481]
ENSMUSG00000084203	6.26954	0.357882	12.1812	34.0369	5.08903	6.20173e-08	4.07162e-06	Gm15593	6	18144734	18145741	1	predicted gene 15593 [Source:MGI Symbol;Acc:MGI:3783040]
ENSMUSG00000082289	58.1625	39.3424	76.9825	1.95673	0.968444	0.000376737	0.0104908	Gm15596	6	18156337	18157120	-1	predicted gene 15596 [Source:MGI Symbol;Acc:MGI:3783043]
ENSMUSG00000029683	23.8802	34.242	13.5185	0.394794	-1.34083	6.83962e-05	0.00230349	Lmod2	6	24597771	24605414	1	leiomodin 2 (cardiac) [Source:MGI Symbol;Acc:MGI:2135672]
ENSMUSG00000068699	97.6747	125.966	69.3839	0.550816	-0.860357	3.96666e-05	0.00142205	Flnc	6	29433153	29461888	1	filamin C, gamma [Source:MGI Symbol;Acc:MGI:95557]
ENSMUSG00000001642	365.112	452.467	277.757	0.613872	-0.70399	0.00043588	0.0118523	Akr1b3	6	34303934	34317497	-1	aldo-keto reductase family 1, member B3 (aldose reductase) [Source:MGI Symbol;Acc:MGI:1353494]
ENSMUSG00000080242	403.177	277.566	528.788	1.90509	0.92986	1.25234e-05	0.000511564	Gm15487	6	37805975	37807091	1	predicted gene 15487 [Source:MGI Symbol;Acc:MGI:3709610]
ENSMUSG00000057696	422.677	274.883	570.471	2.07532	1.05334	1.99754e-07	1.19092e-05	Rpl30-ps1	6	38376807	38377154	1	ribosomal protein L30, pseudogene 1 [Source:MGI Symbol;Acc:MGI:1321399]
ENSMUSG00000063694	246.044	305.884	186.204	0.608743	-0.716096	0.000501137	0.0133291	Cycs	6	50562563	50566538	-1	cytochrome c, somatic [Source:MGI Symbol;Acc:MGI:88578]
ENSMUSG00000059159	380.093	276.582	483.604	1.7485	0.806118	0.000177453	0.0054021	Gm8129	6	52346690	52347005	-1	predicted pseudogene 8129 [Source:MGI Symbol;Acc:MGI:3646863]
ENSMUSG00000038074	97.2353	123.734	70.7366	0.571682	-0.806714	0.000300732	0.00864319	Fkbp14	6	54577604	54597344	-1	FK506 binding protein 14 [Source:MGI Symbol;Acc:MGI:2387639]
ENSMUSG00000091625	15.0822	24.9595	5.20487	0.208533	-2.26166	3.60962e-06	0.000165848	Lsm5	6	56701063	56704692	-1	LSM5 homolog, U6 small nuclear RNA associated (S. cerevisiae) [Source:MGI Symbol;Acc:MGI:1913623]
ENSMUSG00000071419	830.652	537.707	1123.6	2.08961	1.06323	1.08718e-07	6.79388e-06	Rps15-ps2	6	58017490	58017975	1	ribosomal protein S15, pseudogene 2 [Source:MGI Symbol;Acc:MGI:3647234]
ENSMUSG00000054641	27.1254	38.7961	15.4546	0.398355	-1.32787	2.84122e-06	0.000132782	Mmrn1	6	60924976	60989378	1	multimerin 1 [Source:MGI Symbol;Acc:MGI:1918195]
ENSMUSG00000047905	675.352	307.065	1043.64	3.39875	1.765	1.07045e-17	2.43045e-15	Gm8566	6	67205619	67206083	1	predicted pseudogene 8566 [Source:MGI Symbol;Acc:MGI:3647296]
ENSMUSG00000076514	12.1131	4.31563	19.9106	4.61359	2.20589	0.000511486	0.0135564	Igkv17-121	6	68036818	68037318	1	immunoglobulin kappa variable 17-121 [Source:MGI Symbol;Acc:MGI:3647671]
ENSMUSG00000091800	6.26399	0	12.528	Inf	Inf	2.24491e-07	1.31537e-05	Igkv1-115	6	68161415	68161756	1	immunoglobulin kappa variable 1-115 [Source:MGI Symbol;Acc:MGI:3644873]
ENSMUSG00000076518	7.1249	0.562958	13.6868	24.3123	4.60362	2.81754e-06	0.000131901	Igkv2-112	6	68219981	68220706	1	immunoglobulin kappa variable 2-112 [Source:MGI Symbol;Acc:MGI:3644894]
ENSMUSG00000088900	7.03869	1.06964	13.0077	12.1608	3.60417	0.000258698	0.0075385		6	68257394	68257538	-1	Small nucleolar RNA SNORA17 [Source:RFAM;Acc:RF00560]
ENSMUSG00000076549	47.9594	83.3479	12.5708	0.150823	-2.72907	2.60745e-15	4.18495e-13	Igkv4-68	6	69304834	69305363	-1	immunoglobulin kappa variable 4-68 [Source:MGI Symbol;Acc:MGI:2686265]
ENSMUSG00000076569	3.82816	0.620489	7.03583	11.3392	3.50324	0.000304748	0.0087218	Igkv5-39	6	69900424	69900710	-1	immunoglobulin kappa variable 5-39 [Source:MGI Symbol;Acc:MGI:2686255]
ENSMUSG00000076576	9.41524	3.40454	15.4259	4.531	2.17983	0.000313625	0.0089383	Igkv6-32	6	70074024	70074584	-1	immunoglobulin kappa variable 6-32 [Source:MGI Symbol;Acc:MGI:3641634]
ENSMUSG00000076578	4.09797	0.764031	7.43191	9.72724	3.28203	0.00200671	0.0442353	Igkv6-29	6	70138462	70139082	-1	immunoglobulin kappa chain variable 6-29 [Source:MGI Symbol;Acc:MGI:4439616]
ENSMUSG00000068396	700.807	536.506	865.108	1.61248	0.689285	0.000498778	0.0132972	Rpl34-ps1	6	71124577	71124999	1	ribosomal protein L34, pseudogene 1 [Source:MGI Symbol;Acc:MGI:3704270]
ENSMUSG00000030017	620.055	739.861	500.249	0.676139	-0.564609	0.00211193	0.046107	Reg3g	6	78466269	78468872	-1	regenerating islet-derived 3 gamma [Source:MGI Symbol;Acc:MGI:109406]
ENSMUSG00000079501	225.66	133.806	317.513	2.37293	1.24667	7.19133e-09	5.53489e-07	Gm5138	6	83874379	83875380	-1	predicted gene 5138 [Source:MGI Symbol;Acc:MGI:3779464]
ENSMUSG00000063415	451.225	123.802	778.649	6.28949	2.65294	5.55761e-38	3.9848e-35	Cyp26b1	6	84571414	84593908	-1	cytochrome P450, family 26, subfamily b, polypeptide 1 [Source:MGI Symbol;Acc:MGI:2176159]
ENSMUSG00000081669	41.5114	25.8011	57.2216	2.21779	1.14913	0.000319532	0.00907817	Npm3-ps1	6	85076192	85076719	1	nucleoplasmin 3, pseudogene 1 [Source:MGI Symbol;Acc:MGI:894683]
ENSMUSG00000040078	224.218	170.015	278.421	1.63763	0.711608	0.00136447	0.0320209	Gm9769	6	85843869	85845372	1	predicted pseudogene 9769 [Source:MGI Symbol;Acc:MGI:3704271]
ENSMUSG00000057278	184.249	244.324	124.174	0.508233	-0.976438	4.4288e-06	0.000200745	Snrpg	6	86371583	86378902	1	small nuclear ribonucleoprotein polypeptide G [Source:MGI Symbol;Acc:MGI:1915261]
ENSMUSG00000030079	149.534	183.809	115.26	0.627067	-0.673309	0.00147727	0.0341678	Ruvbl1	6	88465409	88497572	1	RuvB-like protein 1 [Source:MGI Symbol;Acc:MGI:1928760]
ENSMUSG00000057370	120.454	70.3937	170.515	2.4223	1.27638	5.60035e-08	3.6946e-06	Rpl21-ps12	6	90844978	90845460	-1	ribosomal protein L21, pseudogene 12 [Source:MGI Symbol;Acc:MGI:3648214]
ENSMUSG00000049112	4.27443	8.01299	0.535875	0.0668758	-3.90237	0.00113981	0.0272653	Oxtr	6	112473684	112489808	-1	oxytocin receptor [Source:MGI Symbol;Acc:MGI:109147]
ENSMUSG00000064563	94.3493	133.768	54.9304	0.410639	-1.28406	1.11255e-07	6.93653e-06	Snora7a	6	115807975	115808114	-1	small nucleolar RNA, H/ACA box 7A [Source:MGI Symbol;Acc:MGI:3819512]
ENSMUSG00000060393	59.9313	29.7711	90.0914	3.02613	1.59748	2.01994e-08	1.44829e-06	Gm5580	6	116551141	116552502	1	predicted pseudogene 5580 [Source:MGI Symbol;Acc:MGI:3646594]
ENSMUSG00000082791	68.1658	24.2831	112.048	4.61426	2.2061	7.33974e-15	1.13624e-12	Gm4875	6	117997207	117997992	1	predicted gene 4875 [Source:MGI Symbol;Acc:MGI:3648108]
ENSMUSG00000062365	23.0938	11.8991	34.2884	2.8816	1.52687	2.26414e-05	0.00087008	Gm4968	6	127233756	127234619	1	predicted gene 4968 [Source:MGI Symbol;Acc:MGI:3647516]
ENSMUSG00000081113	193.718	91.0162	296.419	3.25677	1.70344	4.10769e-14	5.79886e-12	Gm7308	6	127282063	127282509	-1	predicted pseudogene 7308 [Source:MGI Symbol;Acc:MGI:3644558]
ENSMUSG00000058700	18.1696	5.61196	30.7273	5.47533	2.45295	7.79083e-09	5.96261e-07	Gm8724	6	128530918	128531304	-1	predicted pseudogene 8724 [Source:MGI Symbol;Acc:MGI:3644570]
ENSMUSG00000000248	33.7477	8.50325	58.9922	6.9376	2.79444	3.12101e-15	4.97281e-13	Clec2g	6	128934381	128984707	1	C-type lectin domain family 2, member g [Source:MGI Symbol;Acc:MGI:1918059]
ENSMUSG00000079223	7.62946	1.19639	14.0625	11.7541	3.55509	3.9583e-08	2.66291e-06	Gm8778	6	128976866	128977972	-1	predicted gene 8778 [Source:MGI Symbol;Acc:MGI:3779812]
ENSMUSG00000082694	16.4625	5.65172	27.2733	4.82566	2.27073	4.77649e-07	2.6028e-05	Gm16187	6	129005624	129007961	1	predicted gene 16187 [Source:MGI Symbol;Acc:MGI:3841248]
ENSMUSG00000089728	23.7564	0	47.5128	Inf	Inf	5.77315e-31	3.08422e-28	Clec2f-ps	6	129018582	129020519	1	C-type lectin domain family 2, member f, pseudogene [Source:MGI Symbol;Acc:MGI:3522133]
ENSMUSG00000081935	23.7564	0	47.5128	Inf	Inf	5.77315e-31	3.08422e-28	Gm16186	6	129030837	129031676	-1	predicted gene 16186 [Source:MGI Symbol;Acc:MGI:3802020]
ENSMUSG00000030154	27.3027	3.77092	50.8344	13.4807	3.75282	5.35912e-20	1.48404e-17	Klrb1f	6	129045901	129057471	1	killer cell lectin-like receptor subfamily B member 1F [Source:MGI Symbol;Acc:MGI:2442965]
ENSMUSG00000030155	24.3719	0.162071	48.5816	299.756	8.22764	5.58373e-30	2.87046e-27	Clec2e	6	129091816	129100903	-1	C-type lectin domain family 2, member e [Source:MGI Symbol;Acc:MGI:3028921]
ENSMUSG00000079295	24.2597	0.500292	48.0192	95.9824	6.5847	2.0736e-28	9.26185e-26	Klrb1-ps1	6	129116518	129129446	1	killer cell lectin-like receptor subfamily B member 1, pseudogene 1 [Source:MGI Symbol;Acc:MGI:3624540]
ENSMUSG00000089590	23.7564	0	47.5128	Inf	Inf	5.77315e-31	3.08422e-28		6	129174820	129174882	1	U7 small nuclear RNA [Source:RFAM;Acc:RF00066]
ENSMUSG00000093148	28.933	0.152806	57.7132	377.689	8.56105	3.15498e-33	2.04668e-30		6	133761688	133761770	-1
ENSMUSG00000091408	18.8077	9.40933	28.206	2.99766	1.58384	0.000211952	0.00635298	Gm6728	6	136486122	136490139	-1	predicted gene 6728 [Source:MGI Symbol;Acc:MGI:3643418]
ENSMUSG00000082120	80.0155	40.362	119.669	2.96489	1.56798	8.6793e-10	7.45982e-08	Gm15720	6	146463326	146463607	-1	predicted gene 15720 [Source:MGI Symbol;Acc:MGI:3783164]
ENSMUSG00000006333	2099.33	2513.81	1684.85	0.67024	-0.577251	0.00228158	0.0486415	Rps9	7	3703993	3706901	1	ribosomal protein S9 [Source:MGI Symbol;Acc:MGI:1924096]
ENSMUSG00000083344	38.3797	19.2932	57.4661	2.97857	1.57462	4.52487e-07	2.47637e-05	Gm7363	7	3983787	3984187	-1	predicted gene 7363 [Source:MGI Symbol;Acc:MGI:3646407]
ENSMUSG00000030432	1419.66	1934.35	904.968	0.46784	-1.09591	5.52922e-09	4.30426e-07	Rpl28	7	4792874	4794562	1	ribosomal protein L28 [Source:MGI Symbol;Acc:MGI:101839]
ENSMUSG00000085272	35.9243	46.9908	24.8577	0.528991	-0.918685	0.000624033	0.01604	Gm1078	7	4965260	4971168	-1	predicted gene 1078 [Source:MGI Symbol;Acc:MGI:2685924]
ENSMUSG00000064231	21.848	7.09397	36.602	5.15959	2.36726	3.39402e-09	2.71183e-07	Gm5321	7	6019022	6019468	1	predicted gene 5321 [Source:MGI Symbol;Acc:MGI:3645266]
ENSMUSG00000082872	13.5521	4.1871	22.917	5.47325	2.4524	8.56278e-07	4.45232e-05	Gm15773	7	12603196	12604643	1	predicted gene 15773 [Source:MGI Symbol;Acc:MGI:3783214]
ENSMUSG00000041560	555.642	670.79	440.495	0.656681	-0.606736	0.00197179	0.0436067	Gltscr2	7	15937838	15946108	-1	glioma tumor suppressor candidate region gene 2 [Source:MGI Symbol;Acc:MGI:2154441]
ENSMUSG00000004328	17.5167	26.2682	8.76525	0.333682	-1.58345	3.74893e-05	0.0013511	Hif3a	7	17031507	17062427	-1	hypoxia inducible factor 3, alpha subunit [Source:MGI Symbol;Acc:MGI:1859778]
ENSMUSG00000066760	51.2419	74.0733	28.4105	0.383546	-1.38253	6.44138e-07	3.39462e-05	Psg16	7	17074040	17133450	1	pregnancy specific glycoprotein 16 [Source:MGI Symbol;Acc:MGI:1347249]
ENSMUSG00000030399	75.7794	99.0159	52.543	0.530652	-0.914162	9.58932e-05	0.00311887	Ckm	7	19411094	19421583	1	creatine kinase, muscle [Source:MGI Symbol;Acc:MGI:88413]
ENSMUSG00000040705	24.9375	33.3755	16.4994	0.494358	-1.01637	0.00157604	0.036237	A930016O22Rik	7	19418812	19421417	-1	RIKEN cDNA A930016O22 gene [Source:MGI Symbol;Acc:MGI:3605623]
ENSMUSG00000066721	34.7397	48.7741	20.7053	0.424514	-1.23612	6.81304e-05	0.00230023	Zfp575	7	24583838	24587641	-1	zinc finger protein 575 [Source:MGI Symbol;Acc:MGI:2141921]
ENSMUSG00000040952	1208.07	1646.8	769.338	0.467173	-1.09797	8.74825e-09	6.60262e-07	Rps19	7	24884371	24889806	1	ribosomal protein S19 [Source:MGI Symbol;Acc:MGI:1333780]
ENSMUSG00000081732	4.55101	0.314877	8.78715	27.9066	4.80254	3.19849e-05	0.00117448	Gm15495	7	25442152	25443463	-1	predicted gene 15495 [Source:MGI Symbol;Acc:MGI:3782941]
ENSMUSG00000040583	134.763	56.478	213.047	3.77222	1.91541	1.72426e-15	2.83007e-13	Cyp2b13	7	26061495	26096196	1	cytochrome P450, family 2, subfamily b, polypeptide 13 [Source:MGI Symbol;Acc:MGI:88599]
ENSMUSG00000045149	83.9436	9.96432	157.923	15.8489	3.98631	4.79604e-40	3.62981e-37	Gm8946	7	26071810	26072976	1	predicted gene 8946 [Source:MGI Symbol;Acc:MGI:3645710]
ENSMUSG00000040660	42.4087	4.39585	80.4216	18.2949	4.19337	5.18159e-29	2.43409e-26	Cyp2b9	7	26173411	26210661	1	cytochrome P450, family 2, subfamily b, polypeptide 9 [Source:MGI Symbol;Acc:MGI:88600]
ENSMUSG00000005547	448.596	549.407	347.784	0.633018	-0.659682	0.00121025	0.0287233	Cyp2a5	7	26835305	26843548	1	cytochrome P450, family 2, subfamily a, polypeptide 5 [Source:MGI Symbol;Acc:MGI:88597]
ENSMUSG00000091867	3.55625	0.491027	6.62147	13.4849	3.75328	0.000224556	0.00669392	Cyp2a22	7	26931631	26939386	-1	cytochrome P450, family 2, subfamily a, polypeptide 22 [Source:MGI Symbol;Acc:MGI:3648316]
ENSMUSG00000037563	1678.76	2205.92	1151.6	0.522048	-0.937745	3.9376e-07	2.18057e-05	Rps16	7	28350652	28352696	1	ribosomal protein S16 [Source:MGI Symbol;Acc:MGI:98118]
ENSMUSG00000077711	95.7088	153.121	38.2967	0.250108	-1.99938	9.18613e-16	1.54497e-13		7	28351508	28351632	1	Small nucleolar RNA SNORA40 [Source:RFAM;Acc:RF00561]
ENSMUSG00000061115	4.72763	0	9.45526	Inf	Inf	1.88252e-07	1.12728e-05	Gm17113	7	29183036	29183383	1	predicted gene 17113 [Source:MGI Symbol;Acc:MGI:4937940]
ENSMUSG00000090331	2.87875	0.305612	5.4519	17.8393	4.15698	0.00172691	0.0389851	Gm17199	7	29855640	29856055	-1	predicted gene 17199 [Source:MGI Symbol;Acc:MGI:4938026]
ENSMUSG00000083669	124.126	88.5949	159.656	1.80209	0.849675	0.00033422	0.00944623	Gm10169	7	29965100	29965640	-1	predicted pseudogene 10169 [Source:MGI Symbol;Acc:MGI:3642393]
ENSMUSG00000083434	20.0559	0.314877	39.797	126.389	6.98173	1.74617e-23	6.0223e-21	Gm12760	7	34036447	34037432	-1	predicted gene 12760 [Source:MGI Symbol;Acc:MGI:3649974]
ENSMUSG00000081491	95.1175	60.7978	129.437	2.12898	1.09016	1.75554e-05	0.000695224	Gm12778	7	34175712	34176044	1	predicted gene 12778 [Source:MGI Symbol;Acc:MGI:3649899]
ENSMUSG00000030417	79.7649	107.959	51.5712	0.477694	-1.06584	2.05508e-05	0.000797616	Pdcd5	7	35641982	35647521	-1	programmed cell death 5 [Source:MGI Symbol;Acc:MGI:1913538]
ENSMUSG00000046372	6.48187	0	12.9637	Inf	Inf	2.20573e-10	2.05813e-08	Gm5590	7	39445830	39446174	-1	predicted gene 5590 [Source:MGI Symbol;Acc:MGI:3645451]
ENSMUSG00000091004	14.4509	3.64817	25.2537	6.9223	2.79125	3.01015e-08	2.0748e-06	Gm6872	7	41668609	41669308	-1	predicted gene 6872 [Source:MGI Symbol;Acc:MGI:3643699]
ENSMUSG00000092193	43.8026	17.8815	69.7236	3.8992	1.96318	1.65119e-11	1.79236e-09	Cd9-ps	7	41682658	41683307	-1	Cd9 antigen, pseudogene [Source:MGI Symbol;Acc:MGI:3645134]
ENSMUSG00000092257	41.8942	3.0422	80.7462	26.542	4.73021	1.33119e-32	8.24308e-30	Gm2308	7	42125200	42126203	-1	predicted gene 2308 [Source:MGI Symbol;Acc:MGI:3780479]
ENSMUSG00000064767	146.158	187.365	104.951	0.560143	-0.836133	0.00017363	0.00530947	Snord35b	7	45123025	45123111	-1	small nucleolar RNA, C/D box 35B [Source:MGI Symbol;Acc:MGI:1351321]
ENSMUSG00000074129	2678.59	3509.33	1847.85	0.526553	-0.92535	7.20076e-07	3.77292e-05	Rpl13a	7	45125558	45136231	-1	ribosomal protein L13A [Source:MGI Symbol;Acc:MGI:1351455]
ENSMUSG00000065818	166.516	262.74	70.2921	0.267535	-1.9022	1.30016e-17	2.8949e-15	Snord35a	7	45126346	45126435	-1	small nucleolar RNA, C/D box 35A [Source:MGI Symbol;Acc:MGI:1351319]
ENSMUSG00000065878	152.316	216.374	88.2581	0.407897	-1.29372	1.433e-08	1.04674e-06	Snord34	7	45126601	45126670	-1	small nucleolar RNA, C/D box 34 [Source:MGI Symbol;Acc:MGI:1351325]
ENSMUSG00000065628	114.663	183.691	45.6346	0.248432	-2.00908	1.94756e-16	3.71072e-14	Snord33	7	45126864	45126947	-1	small nucleolar RNA, C/D box 33 [Source:MGI Symbol;Acc:MGI:1351323]
ENSMUSG00000059070	1204.49	1593.91	815.067	0.511364	-0.967578	3.24996e-07	1.85636e-05	Rpl18	7	45715457	45720835	1	ribosomal protein L18 [Source:MGI Symbol;Acc:MGI:98003]
ENSMUSG00000040026	14.433	21.7458	7.12013	0.327425	-1.61076	0.00183706	0.0410604	Saa3	7	46711998	46715676	-1	serum amyloid A 3 [Source:MGI Symbol;Acc:MGI:98223]
ENSMUSG00000030470	66.5314	89.3336	43.7292	0.489505	-1.03061	1.1976e-05	0.000492897	Csrp3	7	48830398	48848051	-1	cysteine and glycine-rich protein 3 [Source:MGI Symbol;Acc:MGI:1330824]
ENSMUSG00000078636	58.8869	7.40132	110.373	14.9125	3.89845	3.75567e-32	2.17717e-29	Gm3200	7	51746697	51747698	1	predicted pseudogene 3200 [Source:MGI Symbol;Acc:MGI:3781379]
ENSMUSG00000083820	36.0107	17.2803	54.741	3.16783	1.6635	3.84063e-07	2.1443e-05	Gm6415	7	81161397	81161744	-1	predicted pseudogene 6415 [Source:MGI Symbol;Acc:MGI:3648526]
ENSMUSG00000061787	1109.89	1455.64	764.137	0.52495	-0.929749	7.13106e-07	3.7436e-05	Rps17	7	81342732	81345254	-1	ribosomal protein S17 [Source:MGI Symbol;Acc:MGI:1309526]
ENSMUSG00000068629	37.2752	23.7302	50.8202	2.14158	1.09868	0.000624849	0.0160458	Gm6155	7	84834539	84834880	-1	predicted pseudogene 6155 [Source:MGI Symbol;Acc:MGI:3643981]
ENSMUSG00000030621	62.8354	87.4269	38.244	0.437439	-1.19284	6.90156e-06	0.00029566	Me3	7	89632392	89854359	1	malic enzyme 3, NADP(+)-dependent, mitochondrial [Source:MGI Symbol;Acc:MGI:1916679]
ENSMUSG00000082780	13.5065	0.982375	26.0306	26.4977	4.72779	8.629e-14	1.16561e-11	Gm8329	7	96435546	96435999	-1	predicted gene 8329 [Source:MGI Symbol;Acc:MGI:3647437]
ENSMUSG00000065254	67.93	43.0409	92.819	2.15653	1.10871	3.25202e-05	0.00118773		7	103271550	103271870	1	7SK RNA [Source:RFAM;Acc:RF00100]
ENSMUSG00000078624	58.5847	87.6393	29.5301	0.336951	-1.56939	2.8519e-08	1.97717e-06	Olfr613	7	103550368	103555504	1	olfactory receptor 613 [Source:MGI Symbol;Acc:MGI:3030447]
ENSMUSG00000073940	19124.1	14937.7	23310.4	1.56051	0.642014	0.000897075	0.0221392	Hbb-b2	7	103812524	103813996	-1	hemoglobin, beta adult minor chain [Source:MGI Symbol;Acc:MGI:96022]
ENSMUSG00000052305	30233.2	23769.1	36697.3	1.54391	0.626588	0.00103232	0.0249792	Hbb-b1	7	103826534	103828096	-1	hemoglobin, beta adult major chain [Source:MGI Symbol;Acc:MGI:96021]
ENSMUSG00000083967	601.764	7.42151	1196.11	161.168	7.33242	3.32897e-139	4.53696e-135	Gm15115	7	103829636	103829899	1	predicted gene 15115 [Source:MGI Symbol;Acc:MGI:3642219]
ENSMUSG00000083216	601.764	7.42151	1196.11	161.168	7.33242	3.33037e-139	4.53696e-135	Hbb-bh3	7	103832631	103833723	-1	hemoglobin beta, pseudogene bh3 [Source:MGI Symbol;Acc:MGI:96026]
ENSMUSG00000078621	65.9013	0.305612	131.497	430.274	8.74911	2.90273e-64	4.65222e-61	Hbb-bh2	7	103839145	103840427	-1	hemoglobin beta, bh2 [Source:MGI Symbol;Acc:MGI:96025]
ENSMUSG00000052217	43.4653	0.152806	86.7779	567.895	9.14948	9.03143e-52	9.84281e-49	Hbb-bh1	7	103841636	103843164	-1	hemoglobin Z, beta-like embryonic chain [Source:MGI Symbol;Acc:MGI:96024]
ENSMUSG00000054568	1.92873	3.85745	0	0	#NAME?	0.00170978	0.0386916	Dub1	7	104857009	104862667	1	deubiquitinating enzyme 1 [Source:MGI Symbol;Acc:MGI:107699]
ENSMUSG00000081370	20.5901	9.07693	32.1032	3.53679	1.82244	1.16006e-05	0.000478171	Gm9105	7	109387478	109388875	-1	predicted gene 9105 [Source:MGI Symbol;Acc:MGI:3648833]
ENSMUSG00000046364	1683.68	2224.08	1143.28	0.514045	-0.960034	3.5453e-07	2.0124e-05	Rpl27a	7	109519147	109522367	1	ribosomal protein L27A [Source:MGI Symbol;Acc:MGI:1347076]
ENSMUSG00000065016	184.73	288.72	80.7401	0.279649	-1.83831	3.45567e-17	7.24255e-15	Snora3	7	109520120	109520251	1	small nucleolar RNA, H/ACA box 3 [Source:MGI Symbol;Acc:MGI:3819498]
ENSMUSG00000077575	161.725	261.486	61.9647	0.236971	-2.07721	8.68089e-20	2.31882e-17		7	109521280	109521409	1	Small nucleolar RNA SNORA3/SNORA45 family [Source:RFAM;Acc:RF00334]
ENSMUSG00000090862	912.941	1289.26	536.619	0.416221	-1.26458	2.94368e-11	3.0612e-09	Rps13	7	116331507	116334190	-1	ribosomal protein S13 [Source:MGI Symbol;Acc:MGI:1915302]
ENSMUSG00000064741	116.402	176.047	56.7558	0.322389	-1.63312	2.15245e-12	2.56094e-10	Snord14a	7	116333171	116333257	-1	small nucleolar RNA, C/D box 14A [Source:MGI Symbol;Acc:MGI:3851608]
ENSMUSG00000008683	982.465	1325.55	639.378	0.482348	-1.05185	3.33792e-08	2.27932e-06	Rps15a	7	118104378	118116186	-1	ribosomal protein S15A [Source:MGI Symbol;Acc:MGI:2389091]
ENSMUSG00000044141	45.7895	23.0835	68.4956	2.96729	1.56915	5.59133e-07	2.99296e-05	E130201H02Rik	7	120597625	120598475	1	RIKEN cDNA E130201H02 gene [Source:MGI Symbol;Acc:MGI:1925802]
ENSMUSG00000066180	740.985	902.816	579.155	0.641499	-0.640482	0.00106022	0.0255484	Gm10155	7	126299434	126299916	-1	predicted gene 10155 [Source:MGI Symbol;Acc:MGI:3642914]
ENSMUSG00000031068	177.578	221.586	133.57	0.60279	-0.730273	0.000528976	0.0139521	Glrx3	7	137437648	137468594	1	glutaredoxin 3 [Source:MGI Symbol;Acc:MGI:1353653]
ENSMUSG00000078566	177.605	227.763	127.447	0.55956	-0.837636	8.7979e-05	0.00289153	Bnip3	7	138890836	138909519	-1	BCL2/adenovirus E1B interacting protein 3 [Source:MGI Symbol;Acc:MGI:109326]
ENSMUSG00000056777	19.716	7.48333	31.9487	4.26932	2.09401	6.21383e-07	3.30024e-05	Rpl21-ps13	7	139719399	139719881	1	ribosomal protein L21-ps13 [Source:MGI Symbol;Acc:MGI:3649022]
ENSMUSG00000025479	58.3974	73.8597	42.9351	0.581307	-0.782629	0.000829744	0.0207216	Cyp2e1	7	140763739	140774975	1	cytochrome P450, family 2, subfamily e, polypeptide 1 [Source:MGI Symbol;Acc:MGI:88607]
ENSMUSG00000025508	1643.72	2332.55	954.897	0.40938	-1.28849	4.41323e-12	5.05222e-10	Rplp2	7	141447370	141451585	1	ribosomal protein, large P2 [Source:MGI Symbol;Acc:MGI:1914436]
ENSMUSG00000064666	203.939	313.496	94.3816	0.301062	-1.73187	8.95263e-16	1.51505e-13	Snora52	7	141448803	141448939	1	small nucleolar RNA, H/ACA box 52 [Source:MGI Symbol;Acc:MGI:3819508]
ENSMUSG00000037772	86.2916	117.641	54.9422	0.467033	-1.0984	5.54762e-06	0.000246174	Mrpl23	7	142532799	142540747	1	mitochondrial ribosomal protein L23 [Source:MGI Symbol;Acc:MGI:1196612]
ENSMUSG00000090852	51.6827	68.0943	35.2711	0.517975	-0.949047	0.000617859	0.0159113	Tnfrsf22	7	143634806	143636585	-1	tumor necrosis factor receptor superfamily, member 22 [Source:MGI Symbol;Acc:MGI:1930270]
ENSMUSG00000062152	77.3781	54.824	99.9323	1.82278	0.866143	0.000177212	0.0054008	Rpl21-ps14	8	4861169	4861651	1	ribosomal protein L21, pseudogene 14 [Source:MGI Symbol;Acc:MGI:3648110]
ENSMUSG00000043192	288.342	150.347	426.338	2.8357	1.50371	9.53434e-13	1.18618e-10	Gm1840	8	5639584	5640996	1	predicted gene 1840 [Source:MGI Symbol;Acc:MGI:3037698]
ENSMUSG00000031450	24.5993	37.4449	11.7537	0.313894	-1.67165	6.1849e-06	0.000269856	Grk1	8	13405081	13421945	1	G protein-coupled receptor kinase 1 [Source:MGI Symbol;Acc:MGI:1345146]
ENSMUSG00000031461	58.4125	74.2158	42.6093	0.574126	-0.80056	0.000518637	0.0137192	Myom2	8	15057653	15133541	1	myomesin 2 [Source:MGI Symbol;Acc:MGI:1328358]
ENSMUSG00000081920	15.9046	0	31.8092	Inf	Inf	1.23215e-23	4.30398e-21	Gm15359	8	19579942	19580532	1	predicted gene 15359 [Source:MGI Symbol;Acc:MGI:3705375]
ENSMUSG00000085898	24.0064	0.491027	47.5218	96.7804	6.59664	1.48017e-27	6.40139e-25	Gm6689	8	21091366	21091846	1	predicted gene 6689 [Source:MGI Symbol;Acc:MGI:3645828]
ENSMUSG00000085173	4.12101	0.816301	7.42572	9.09679	3.18536	0.0015682	0.0361176	Gm2869	8	21100651	21103271	1	predicted gene 2869 [Source:MGI Symbol;Acc:MGI:3781046]
ENSMUSG00000083106	10.4421	0	20.8841	Inf	Inf	5.31262e-15	8.31883e-13	Gm15309	8	21454424	21454663	1	predicted gene 15309 [Source:MGI Symbol;Acc:MGI:3705458]
ENSMUSG00000084041	10.3298	0	20.6596	Inf	Inf	1.31271e-14	1.97602e-12	Gm15312	8	21592341	21592611	1	predicted gene 15312 [Source:MGI Symbol;Acc:MGI:3705692]
ENSMUSG00000008892	289.252	355.731	222.774	0.626243	-0.675206	0.000697074	0.0177169	Vdac3	8	22577075	22593813	-1	voltage-dependent anion channel 3 [Source:MGI Symbol;Acc:MGI:106922]
ENSMUSG00000063412	78.5697	52.7316	104.408	1.97999	0.985491	0.000406891	0.0111307	Gm10131	8	34111143	34111736	-1	predicted pseudogene 10131 [Source:MGI Symbol;Acc:MGI:3704308]
ENSMUSG00000071102	30.7726	1.13449	60.4107	53.249	5.73468	7.13886e-29	3.2967e-26	Gm10313	8	46254677	46255678	-1	predicted pseudogene 10313 [Source:MGI Symbol;Acc:MGI:3642852]
ENSMUSG00000089719	11.4914	18.5061	4.47664	0.241901	-2.04751	5.88107e-05	0.00201048	Gm15758	8	54708987	54710381	1	predicted gene 15758 [Source:MGI Symbol;Acc:MGI:3783201]
ENSMUSG00000070025	117.835	16.1095	219.561	13.6293	3.76864	1.63747e-46	1.65238e-43	Gm10284	8	57550299	57551303	1	predicted pseudogene 10284 [Source:MGI Symbol;Acc:MGI:3704311]
ENSMUSG00000015568	836.482	1023.77	649.193	0.63412	-0.657173	0.000471226	0.0127245	Lpl	8	68880491	68907448	1	lipoprotein lipase [Source:MGI Symbol;Acc:MGI:96820]
ENSMUSG00000045128	2685.75	3487.27	1884.23	0.540316	-0.888125	1.25105e-06	6.37124e-05	Rpl18a	8	70894722	70897443	-1	ribosomal protein L18A [Source:MGI Symbol;Acc:MGI:1924058]
ENSMUSG00000077563	250.936	383.848	118.024	0.307476	-1.70145	2.33101e-16	4.41047e-14	Snora68	8	70895759	70895889	-1	small nucleolar RNA, H/ACA box 68 [Source:MGI Symbol;Acc:MGI:2148181]
ENSMUSG00000087502	35.3927	50.7739	20.0115	0.39413	-1.34326	2.34208e-05	0.000894985	Gm16091	8	72147601	72160855	-1	predicted gene 16091 [Source:MGI Symbol;Acc:MGI:3802007]
ENSMUSG00000047657	31.5891	16.0676	47.1106	2.93203	1.5519	1.72409e-06	8.52533e-05	Crry-ps	8	73750301	73750783	-1	complement receptor related protein, pseudogene [Source:MGI Symbol;Acc:MGI:88514]
ENSMUSG00000072432	128.259	6.14894	250.368	40.7173	5.34757	1.6852e-66	3.061e-63	Gm10358	8	75405518	75406519	-1	predicted gene 10358 [Source:MGI Symbol;Acc:MGI:3708786]
ENSMUSG00000069986	110.27	72.2877	148.251	2.05085	1.03622	3.01105e-05	0.00111922	Gm8054	8	78869401	78869868	-1	predicted pseudogene 8054 [Source:MGI Symbol;Acc:MGI:3643693]
ENSMUSG00000092902	2.86391	5.46137	0.266459	0.0487898	-4.35728	0.00108446	0.0260329		8	80721352	80721477	1
ENSMUSG00000035151	99.3316	123.575	75.0881	0.607632	-0.718731	0.00213614	0.0465237	Elmod2	8	83312632	83332486	-1	ELMO domain containing 2 [Source:MGI Symbol;Acc:MGI:2445165]
ENSMUSG00000078967	124.817	4.57087	245.064	53.6142	5.74454	2.5958e-71	5.4404e-68	Gm3272	8	92715927	92716928	-1	predicted pseudogene 3272 [Source:MGI Symbol;Acc:MGI:3781450]
ENSMUSG00000071047	2.47779	0	4.95558	Inf	Inf	0.00196793	0.0435567	Ces1a	8	93020214	93048192	-1	carboxylesterase 1A [Source:MGI Symbol;Acc:MGI:3648919]
ENSMUSG00000057400	4.79295	0.8871	8.6988	9.80589	3.29365	7.79379e-05	0.00259279	Ces1c	8	93099015	93131283	-1	carboxylesterase 1C [Source:MGI Symbol;Acc:MGI:95420]
ENSMUSG00000061959	136.615	52.6542	220.576	4.18915	2.06666	5.63405e-18	1.30089e-15	Ces1e	8	93201218	93229619	-1	carboxylesterase 1E [Source:MGI Symbol;Acc:MGI:95432]
ENSMUSG00000031725	123.782	46.3954	201.168	4.33595	2.11635	4.89141e-18	1.13907e-15	Ces1f	8	93256236	93279747	-1	carboxylesterase 1F [Source:MGI Symbol;Acc:MGI:2142687]
ENSMUSG00000057074	79.9403	25.3414	134.539	5.30907	2.40846	3.48434e-18	8.25516e-16	Ces1g	8	93302369	93337308	-1	carboxylesterase 1G [Source:MGI Symbol;Acc:MGI:88378]
ENSMUSG00000074156	22.4577	0.357882	44.5575	124.503	6.96004	1.29248e-26	5.50234e-24	Ces1h	8	93351843	93363676	-1	carboxylesterase 1H [Source:MGI Symbol;Acc:MGI:1922954]
ENSMUSG00000031754	77.8558	103.16	52.5518	0.509421	-0.97307	0.000356402	0.0100109	Nudt21	8	94017770	94037021	-1	nudix (nucleoside diphosphate linked moiety X)-type motif 21 [Source:MGI Symbol;Acc:MGI:1915469]
ENSMUSG00000031762	82.7033	126.94	38.467	0.303034	-1.72245	9.70457e-13	1.20187e-10	Mt2	8	94172618	94173567	1	metallothionein 2 [Source:MGI Symbol;Acc:MGI:97172]
ENSMUSG00000031765	317.042	403.839	230.245	0.570141	-0.81061	1.62443e-05	0.000647065	Mt1	8	94179089	94180325	1	metallothionein 1 [Source:MGI Symbol;Acc:MGI:97171]
ENSMUSG00000081436	22.9333	12.196	33.6707	2.7608	1.46509	0.000333317	0.00943049	Gm5912	8	95577471	95578908	1	predicted gene 5912 [Source:MGI Symbol;Acc:MGI:3645264]
ENSMUSG00000081111	114.668	82.3564	146.979	1.78467	0.83566	0.000382428	0.0105891	Gm5913	8	97427712	97429110	-1	predicted gene 5913 [Source:MGI Symbol;Acc:MGI:3648292]
ENSMUSG00000063696	1612.2	1210.64	2013.76	1.66339	0.734125	0.000175112	0.00534278	Gm8730	8	102864779	102865853	-1	predicted pseudogene 8730 [Source:MGI Symbol;Acc:MGI:3644565]
ENSMUSG00000060019	1190.04	673.845	1706.24	2.5321	1.34033	2.33589e-11	2.45728e-09	Gm10073	8	106572966	106573461	-1	predicted pseudogene 10073 [Source:MGI Symbol;Acc:MGI:3641908]
ENSMUSG00000059775	588.036	448.98	727.091	1.61943	0.695485	0.000504238	0.0133903	Rps26-ps1	8	107439176	107439585	-1	ribosomal protein S26, pseudogene 1 [Source:MGI Symbol;Acc:MGI:3704322]
ENSMUSG00000092086	711.398	952.183	470.613	0.494246	-1.0167	3.64441e-07	2.06436e-05	Gm6793	8	112013433	112015036	-1	predicted gene 6793 [Source:MGI Symbol;Acc:MGI:3643578]
ENSMUSG00000000740	1957.6	2572.56	1342.64	0.521909	-0.93813	3.99082e-07	2.20555e-05	Rpl13	8	123102350	123105244	1	ribosomal protein L13 [Source:MGI Symbol;Acc:MGI:105922]
ENSMUSG00000064450	100.005	160.279	39.732	0.247893	-2.01221	1.75853e-16	3.39808e-14	Snord68	8	123103038	123103123	1	small nucleolar RNA, C/D box 68 [Source:MGI Symbol;Acc:MGI:3819550]
ENSMUSG00000066809	172.59	75.2958	269.884	3.58431	1.8417	9.37567e-16	1.56718e-13	Gm10180	9	25101404	25101481	-1	predicted gene 10180 [Source:MGI Symbol;Acc:MGI:3701608]
ENSMUSG00000033453	352.631	435.457	269.805	0.61959	-0.690614	0.000479439	0.0128824	Adamts15	9	30899155	30922452	-1	a disintegrin-like and metallopeptidase (reprolysin type) with thrombospondin type 1 motif, 15 [Source:MGI Symbol;Acc:MGI:2449569]
ENSMUSG00000041737	22.728	30.3388	15.1173	0.498282	-1.00496	0.00217162	0.046996	Tmem45b	9	31426199	31464238	-1	transmembrane protein 45b [Source:MGI Symbol;Acc:MGI:2384574]
ENSMUSG00000091639	298.068	166.48	429.656	2.58083	1.36784	8.85471e-11	8.74114e-09	Gm3756	9	31936459	31936755	-1	predicted gene 3756 [Source:MGI Symbol;Acc:MGI:3781931]
ENSMUSG00000093152	14.3486	2.52783	26.1694	10.3525	3.37191	2.00585e-10	1.87806e-08		9	39075411	39075494	1
ENSMUSG00000064791	177.326	287.871	66.7811	0.231982	-2.10791	1.30666e-21	4.04558e-19	Snord14e	9	40804748	40804837	1	small nucleolar RNA, C/D box 14E [Source:MGI Symbol;Acc:MGI:3851606]
ENSMUSG00000009927	739.14	1040.17	438.114	0.421196	-1.24744	1.31564e-10	1.25793e-08	Rps25	9	44407714	44410405	1	ribosomal protein S25 [Source:MGI Symbol;Acc:MGI:1922867]
ENSMUSG00000066687	680.393	887.837	472.948	0.532697	-0.908612	1.08522e-07	6.79388e-06	Zbtb16	9	48654311	48835945	-1	zinc finger and BTB domain containing 16 [Source:MGI Symbol;Acc:MGI:103222]
ENSMUSG00000078308	41.1998	3.05786	79.3418	25.9468	4.69749	5.43434e-31	3.08422e-28	Gm7293	9	51621425	51624874	1	predicted gene 7293 [Source:MGI Symbol;Acc:MGI:3779717]
ENSMUSG00000044820	14.0303	23.6421	4.4184	0.186887	-2.41976	2.38756e-06	0.000114326	AY074887	9	54950266	54950954	-1	cDNA sequence AY074887 [Source:MGI Symbol;Acc:MGI:3575512]
ENSMUSG00000032314	296.315	369.092	223.537	0.605641	-0.723465	0.000474896	0.0127856	Etfa	9	55454508	55512243	-1	electron transferring flavoprotein, alpha polypeptide [Source:MGI Symbol;Acc:MGI:106092]
ENSMUSG00000074280	260.193	199.932	320.453	1.60281	0.6806	0.00146386	0.0339153	Gm6166	9	57483913	57484585	1	predicted gene 6166 [Source:MGI Symbol;Acc:MGI:3645893]
ENSMUSG00000038264	583.766	694.235	473.296	0.681752	-0.552681	0.00188863	0.0421438	Sema7a	9	57940113	57962864	1	sema domain, immunoglobulin domain (Ig), and GPI membrane anchor, (semaphorin) 7A [Source:MGI Symbol;Acc:MGI:1306826]
ENSMUSG00000090516	235.489	127.265	343.714	2.70077	1.43337	7.65782e-11	7.61478e-09	Gm6202	9	59471759	59472233	-1	predicted gene 6202 [Source:MGI Symbol;Acc:MGI:3644744]
ENSMUSG00000065752	134.407	165.722	103.091	0.62207	-0.684852	0.0022076	0.0475105		9	64175048	64175115	1	Small nucleolar RNA SNORD18 [Source:RFAM;Acc:RF00093]
ENSMUSG00000064918	54.7185	86.5214	22.9155	0.264853	-1.91673	1.2097e-11	1.32901e-09		9	64175871	64175941	1	Small nucleolar RNA SNORD18 [Source:RFAM;Acc:RF00093]
ENSMUSG00000036781	134.379	168.101	100.657	0.598791	-0.739874	0.000921124	0.0226507	Rps27l	9	66946086	66949516	1	ribosomal protein S27-like [Source:MGI Symbol;Acc:MGI:1915191]
ENSMUSG00000065037	4401.04	3422.85	5379.23	1.57157	0.652202	0.000252116	0.00739414		9	78175303	78175633	-1	7SK RNA [Source:RFAM;Acc:RF00100]
ENSMUSG00000079225	158.352	106.541	210.162	1.9726	0.980101	2.77995e-05	0.00104329	Gm9531	9	81677612	81678494	1	predicted gene 9531 [Source:MGI Symbol;Acc:MGI:3779940]
ENSMUSG00000032418	443.785	542.62	344.949	0.63571	-0.653559	0.000864787	0.021459	Me1	9	86581363	86695914	-1	malic enzyme 1, NADP(+)-dependent, cytosolic [Source:MGI Symbol;Acc:MGI:97043]
ENSMUSG00000066443	1394.98	1699.41	1090.55	0.64172	-0.639983	0.000665203	0.0169861	Gm10163	9	88390807	88391351	1	predicted pseudogene 10163 [Source:MGI Symbol;Acc:MGI:3704341]
ENSMUSG00000062270	1272.62	1639.09	906.148	0.552836	-0.855077	5.95131e-06	0.000261954	Morf4l1	9	90091671	90114820	-1	mortality factor 4 like 1 [Source:MGI Symbol;Acc:MGI:1096551]
ENSMUSG00000081520	48.9177	13.0249	84.8106	6.51142	2.70297	2.17563e-17	4.63104e-15	Gm16200	9	90221295	90221625	-1	predicted gene 16200 [Source:MGI Symbol;Acc:MGI:3801928]
ENSMUSG00000048758	749.321	941.52	557.121	0.591726	-0.757	6.67475e-05	0.00225633	Rpl29	9	106429454	106431568	1	ribosomal protein L29 [Source:MGI Symbol;Acc:MGI:99687]
ENSMUSG00000062867	190.714	246.322	135.106	0.548491	-0.86646	1.9707e-05	0.000767053	Impdh2	9	108560534	108565519	1	inosine 5'-phosphate dehydrogenase 2 [Source:MGI Symbol;Acc:MGI:109367]
ENSMUSG00000070282	21.4291	7.86905	34.9892	4.44643	2.15265	3.45339e-08	2.35227e-06	3000002C10Rik	9	109827943	109832706	-1	RIKEN cDNA 3000002C10 gene [Source:MGI Symbol;Acc:MGI:3036226]
ENSMUSG00000038357	10.0079	6.58567	13.4302	2.03931	1.02808	0.00209029	0.0458182	Camp	9	109847375	109849456	-1	cathelicidin antimicrobial peptide [Source:MGI Symbol;Acc:MGI:108443]
ENSMUSG00000032515	219.846	281.384	158.307	0.5626	-0.829818	4.30795e-05	0.00152773	Csrnp1	9	119971166	119977250	-1	cysteine-serine-rich nuclear protein 1 [Source:MGI Symbol;Acc:MGI:2387989]
ENSMUSG00000032518	2545.75	3227.56	1863.95	0.57751	-0.792083	1.87445e-05	0.000735897	Rpsa	9	120127766	120132369	1	ribosomal protein SA [Source:MGI Symbol;Acc:MGI:105381]
ENSMUSG00000065041	135.412	220.196	50.6272	0.229919	-2.1208	2.92399e-19	7.37657e-17		9	120128780	120128935	1	Small nucleolar RNA SNORA62/SNORA6 family [Source:RFAM;Acc:RF00091]
ENSMUSG00000064380	113.247	176.813	49.681	0.28098	-1.83146	1.39879e-14	2.08259e-12		9	120129351	120129553	1	Small nucleolar RNA SNORA73 family [Source:RFAM;Acc:RF00045]
ENSMUSG00000064925	96.7477	154.39	39.1053	0.253289	-1.98114	1.07997e-15	1.79419e-13	Snora62	9	120130415	120130563	1	small nucleolar RNA, H/ACA box 62 [Source:MGI Symbol;Acc:MGI:2148179]
ENSMUSG00000025794	1226.66	1534.59	918.735	0.598684	-0.740132	7.9497e-05	0.00263501	Rpl14	9	120571517	120574653	1	ribosomal protein L14 [Source:MGI Symbol;Acc:MGI:1914365]
ENSMUSG00000082605	45.194	62.4021	27.9859	0.448477	-1.15689	3.47217e-05	0.00126137	Gm16148	10	3946199	3947091	-1	predicted gene 16148 [Source:MGI Symbol;Acc:MGI:3801829]
ENSMUSG00000081926	133.979	69.9781	197.98	2.82917	1.50038	2.6018e-10	2.39489e-08	Gm15536	10	7038661	7038774	1	predicted gene 15536 [Source:MGI Symbol;Acc:MGI:3782984]
ENSMUSG00000061983	2173.7	3013.69	1333.71	0.44255	-1.17609	1.0837e-10	1.0583e-08	Rps12	10	23785211	23787195	-1	ribosomal protein S12 [Source:MGI Symbol;Acc:MGI:98105]
ENSMUSG00000070063	185.734	289.445	82.0226	0.283379	-1.8192	6.16157e-17	1.26224e-14	Snora33	10	23785347	23785475	-1	small nucleolar RNA, H/ACA box 33 [Source:MGI Symbol;Acc:MGI:3819501]
ENSMUSG00000080486	228.142	354.377	101.907	0.287566	-1.79803	2.87442e-17	6.07105e-15	Snord100	10	23785750	23785823	-1	small nucleolar RNA, C/D box 100 [Source:MGI Symbol;Acc:MGI:3819514]
ENSMUSG00000077440	324.61	482.027	167.194	0.346856	-1.52759	7.60598e-15	1.17081e-12		10	23786470	23786543	-1	Small nucleolar RNA SNORD101 [Source:RFAM;Acc:RF00186]
ENSMUSG00000087400	279.284	350.071	208.498	0.595587	-0.747617	0.000125086	0.0039675	Gm15270	10	24549441	24597108	-1	predicted gene 15270 [Source:MGI Symbol;Acc:MGI:3705149]
ENSMUSG00000019997	1006.68	1246.9	766.456	0.614687	-0.702077	0.000144505	0.0045203	Ctgf	10	24595442	24598683	1	connective tissue growth factor [Source:MGI Symbol;Acc:MGI:95537]
ENSMUSG00000093282	6.78447	0	13.5689	Inf	Inf	5.85993e-11	5.86984e-09		10	25054140	25054224	1
ENSMUSG00000039684	168.66	105.324	231.995	2.20267	1.13925	1.86534e-07	1.11945e-05	Gm5422	10	31248140	31251045	1	predicted pseudogene 5422 [Source:MGI Symbol;Acc:MGI:3643411]
ENSMUSG00000071343	392.584	514.504	270.664	0.526068	-0.926678	2.40142e-06	0.000114587	Gm10327	10	33808497	33809498	-1	predicted pseudogene 10327 [Source:MGI Symbol;Acc:MGI:3704356]
ENSMUSG00000020072	23.3659	33.8897	12.8421	0.378939	-1.39996	0.000243412	0.00716975	Pbld1	10	63061582	63077962	1	phenazine biosynthesis-like protein domain containing 1 [Source:MGI Symbol;Acc:MGI:1915621]
ENSMUSG00000091825	84.5843	23.096	146.073	6.32459	2.66097	1.79693e-22	5.89871e-20	Gm5778	10	73201695	73202766	1	predicted gene 5778 [Source:MGI Symbol;Acc:MGI:3646275]
ENSMUSG00000091994	26.4317	36.7911	16.0723	0.436852	-1.19478	0.00144212	0.0335383	E130317F20Rik	10	79851381	79854956	-1	RIKEN cDNA E130317F20 gene [Source:MGI Symbol;Acc:MGI:3041202]
ENSMUSG00000061780	494.308	590.489	398.127	0.674233	-0.568681	0.000288431	0.00835132	Cfd	10	79890853	79892656	1	complement factor D (adipsin) [Source:MGI Symbol;Acc:MGI:87931]
ENSMUSG00000075706	1402.71	1724.18	1081.25	0.627108	-0.673215	0.000166955	0.00514577	Gpx4	10	80047166	80056439	1	glutathione peroxidase 4 [Source:MGI Symbol;Acc:MGI:104767]
ENSMUSG00000063457	2794.49	3363.19	2225.78	0.661805	-0.595521	0.00107504	0.0258749	Rps15	10	80292453	80294114	1	ribosomal protein S15 [Source:MGI Symbol;Acc:MGI:98117]
ENSMUSG00000035242	1265.78	1510.86	1020.69	0.675569	-0.565824	0.00211145	0.046107	Oaz1	10	80826656	80829290	1	ornithine decarboxylase antizyme 1 [Source:MGI Symbol;Acc:MGI:109433]
ENSMUSG00000087993	44.2693	68.3493	20.1893	0.295384	-1.75934	6.87976e-09	5.31008e-07	Mir1982	10	80828797	80828870	1	microRNA 1982 [Source:MGI Symbol;Acc:MGI:3837227]
ENSMUSG00000090034	11.3005	5.01254	17.5885	3.50891	1.81102	0.00094284	0.0231638	Gm15917	10	81572612	81575940	-1	predicted gene 15917 [Source:MGI Symbol;Acc:MGI:3801972]
ENSMUSG00000056366	41.8608	25.9429	57.7786	2.22715	1.1552	0.000293783	0.0084711	Fabp3-ps1	10	86731754	86732409	-1	fatty acid binding protein 3, muscle and heart, pseudogene 1 [Source:MGI Symbol;Acc:MGI:101929]
ENSMUSG00000020053	75.564	96.979	54.149	0.558358	-0.840738	0.00220574	0.047508	Igf1	10	87858265	87937042	1	insulin-like growth factor 1 [Source:MGI Symbol;Acc:MGI:96432]
ENSMUSG00000074802	59.6926	91.5723	27.813	0.303727	-1.71915	4.96416e-10	4.40565e-08	Gas2l3	10	89408823	89443967	-1	growth arrest-specific 2 like 3 [Source:MGI Symbol;Acc:MGI:1918780]
ENSMUSG00000036168	31.3445	42.2257	20.4633	0.484616	-1.04509	0.000811107	0.0203494	Ccdc38	10	93540632	93584327	1	coiled-coil domain containing 38 [Source:MGI Symbol;Acc:MGI:2444738]
ENSMUSG00000071107	16.8449	25.1868	8.50307	0.3376	-1.56661	0.000315979	0.0089866	4732465J04Rik	10	95792571	95794980	1	RIKEN cDNA 4732465J04 gene [Source:MGI Symbol;Acc:MGI:3041208]
ENSMUSG00000089855	1750.75	2814.22	687.29	0.244221	-2.03374	1.65117e-25	6.7146e-23	Gm15662	10	105238134	105238292	1	predicted gene 15662 [Source:MGI Symbol;Acc:MGI:3783104]
ENSMUSG00000020140	16.8729	26.5243	7.22141	0.272256	-1.87696	1.4519e-05	0.000586051	Lgr5	10	115450311	115587780	-1	leucine rich repeat containing G protein coupled receptor 5 [Source:MGI Symbol;Acc:MGI:1341817]
ENSMUSG00000060187	6.68632	10.4456	2.92701	0.280214	-1.8354	0.00220241	0.0474739	Lrrc10	10	117045341	117046768	1	leucine rich repeat containing 10 [Source:MGI Symbol;Acc:MGI:2448063]
ENSMUSG00000020123	21.3544	12.5561	30.1527	2.40145	1.2639	0.00226592	0.0484213	Avpr1a	10	122448499	122453453	1	arginine vasopressin receptor 1A [Source:MGI Symbol;Acc:MGI:1859216]
ENSMUSG00000065430	17.4604	26.6563	8.26452	0.31004	-1.68947	0.00021592	0.00645769	Mir26a-2	10	126995530	126995613	1	microRNA 26a-2 [Source:MGI Symbol;Acc:MGI:3619045]
ENSMUSG00000061315	1093.83	1441.8	745.867	0.517316	-0.950882	3.87456e-07	2.15882e-05	Naca	10	128035346	128048637	1	nascent polypeptide-associated complex alpha polypeptide [Source:MGI Symbol;Acc:MGI:106095]
ENSMUSG00000090841	3125.58	3832.34	2418.82	0.631159	-0.663924	0.000314682	0.00895905	Myl6	10	128490860	128493875	-1	myosin, light polypeptide 6, alkali, smooth muscle and non-muscle [Source:MGI Symbol;Acc:MGI:109318]
ENSMUSG00000025362	1012.02	1239.07	784.961	0.633505	-0.658571	0.00048707	0.0130361	Rps26	10	128624530	128626506	-1	ribosomal protein S26 [Source:MGI Symbol;Acc:MGI:1351628]
ENSMUSG00000078427	70.3021	101.275	39.3295	0.388344	-1.36459	2.33203e-07	1.36057e-05	Sarnp	10	128821771	128877638	1	SAP domain containing ribonucleoprotein [Source:MGI Symbol;Acc:MGI:1913368]
ENSMUSG00000025351	664.081	817.715	510.448	0.624237	-0.679835	0.0002359	0.00697945	Cd63	10	128908919	128912816	1	CD63 antigen [Source:MGI Symbol;Acc:MGI:99529]
ENSMUSG00000081208	131.697	79.7931	183.6	2.30095	1.20223	2.30634e-07	1.34847e-05	Gm11400	11	3149742	3150955	-1	predicted gene 11400 [Source:MGI Symbol;Acc:MGI:3705645]
ENSMUSG00000082816	127.814	176.341	79.2863	0.44962	-1.15322	5.88732e-07	3.13906e-05	Gm11953	11	3951714	3952716	1	predicted gene 11953 [Source:MGI Symbol;Acc:MGI:3649564]
ENSMUSG00000084012	6.59831	0.305612	12.891	42.1809	5.39852	9.65827e-09	7.22937e-07	Gm11956	11	4230754	4231265	-1	predicted gene 11956 [Source:MGI Symbol;Acc:MGI:3649806]
ENSMUSG00000081974	145.478	190.219	100.737	0.529587	-0.91706	2.47413e-05	0.000938103	Gm11960	11	4563652	4564556	1	predicted gene 11960 [Source:MGI Symbol;Acc:MGI:3652301]
ENSMUSG00000071866	2149.64	2693.83	1605.45	0.595974	-0.746679	7.84212e-05	0.00260569	Ppia	11	6415443	6419817	1	peptidylprolyl isomerase A [Source:MGI Symbol;Acc:MGI:97749]
ENSMUSG00000082579	111.388	147.286	75.49	0.512541	-0.964262	2.71615e-05	0.00102216	Gm11979	11	6785838	6786580	-1	predicted gene 11979 [Source:MGI Symbol;Acc:MGI:3650694]
ENSMUSG00000083553	312.968	394.014	231.923	0.588617	-0.7646	0.000143749	0.00451219	Gm11989	11	8383182	8383853	-1	predicted gene 11989 [Source:MGI Symbol;Acc:MGI:3702318]
ENSMUSG00000081631	39.439	19.3799	59.4982	3.0701	1.61828	3.70013e-07	2.08293e-05	Gm12005	11	14162079	14162457	1	predicted gene 12005 [Source:MGI Symbol;Acc:MGI:3651316]
ENSMUSG00000084183	59.0341	31.0063	87.0618	2.80787	1.48948	2.55455e-08	1.79848e-06	Gm12009	11	15049158	15050257	1	predicted gene 12009 [Source:MGI Symbol;Acc:MGI:3651311]
ENSMUSG00000078974	177.747	239.433	116.062	0.484736	-1.04473	1.23504e-06	6.31329e-05	Sec61g	11	16500530	16508484	-1	SEC61, gamma subunit [Source:MGI Symbol;Acc:MGI:1202066]
ENSMUSG00000084347	216.998	152.654	281.342	1.843	0.882057	1.24285e-05	0.000508448	Akt2-ps	11	16514533	16515981	1	thymoma viral proto-oncogene 2, pseudogene [Source:MGI Symbol;Acc:MGI:108506]
ENSMUSG00000078970	349.629	482.417	216.842	0.44949	-1.15364	2.30086e-08	1.6368e-06	Wdr92	11	17182107	17233796	1	WD repeat domain 92 [Source:MGI Symbol;Acc:MGI:2144224]
ENSMUSG00000081302	16.9795	8.93076	25.0283	2.80249	1.48671	0.000640959	0.0163977	Gm12020	11	18325630	18327671	-1	predicted gene 12020 [Source:MGI Symbol;Acc:MGI:3650978]
ENSMUSG00000078965	1748.93	2363.78	1134.09	0.479776	-1.05957	1.66915e-08	1.21219e-06	Gm12033	11	20334834	20336086	-1	predicted gene 12033 [Source:MGI Symbol;Acc:MGI:3650772]
ENSMUSG00000082157	58.8232	37.4105	80.2358	2.14474	1.1008	4.18261e-05	0.00149325	Gm12038	11	20847476	20847682	-1	predicted gene 12038 [Source:MGI Symbol;Acc:MGI:3651601]
ENSMUSG00000069939	1321.34	1828.06	814.627	0.445624	-1.1661	9.05238e-10	7.75601e-08	Gm12070	11	26785108	26787814	1	predicted gene 12070 [Source:MGI Symbol;Acc:MGI:3650751]
ENSMUSG00000083895	2.93323	0	5.86645	Inf	Inf	3.3706e-05	0.00122775	Gm12074	11	27051697	27051915	1	predicted gene 12074 [Source:MGI Symbol;Acc:MGI:3650755]
ENSMUSG00000020460	712.581	930.338	494.823	0.531874	-0.910844	2.36582e-06	0.000113484	Rps27a	11	29545846	29548109	-1	ribosomal protein S27A [Source:MGI Symbol;Acc:MGI:1925544]
ENSMUSG00000085893	446.444	561.844	331.044	0.589209	-0.763149	8.19684e-05	0.00270704	Gm12091	11	29601784	29602613	-1	predicted gene 12091 [Source:MGI Symbol;Acc:MGI:3650089]
ENSMUSG00000081887	44.6638	23.3896	65.938	2.81911	1.49524	2.04062e-06	9.98181e-05	Gm12097	11	30572791	30574454	-1	predicted gene 12097 [Source:MGI Symbol;Acc:MGI:3651582]
ENSMUSG00000069919	46669.6	33655	59684.1	1.77341	0.826525	1.28509e-05	0.00052259	Hba-a1	11	32283511	32284465	1	hemoglobin alpha, adult chain 1 [Source:MGI Symbol;Acc:MGI:96015]
ENSMUSG00000073063	2209.76	112.545	4306.98	38.2688	5.2581	1.57673e-111	8.5919e-108	Hbq1b	11	32286965	32287784	1	hemoglobin, theta 1B [Source:MGI Symbol;Acc:MGI:3613460]
ENSMUSG00000069917	44918.1	33113.1	56723	1.71301	0.776533	4.34917e-05	0.00153691	Hba-a2	11	32296489	32297298	1	hemoglobin alpha, adult chain 2 [Source:MGI Symbol;Acc:MGI:96016]
ENSMUSG00000057113	662.216	856.043	468.389	0.547156	-0.869976	6.55478e-06	0.00028303	Npm1	11	33152287	33163206	-1	nucleophosmin 1 [Source:MGI Symbol;Acc:MGI:106184]
ENSMUSG00000050852	13.7086	6.87526	20.5418	2.98779	1.57908	0.00224434	0.0480532	Gm12115	11	33172918	33173368	1	predicted gene 12115 [Source:MGI Symbol;Acc:MGI:3652288]
ENSMUSG00000087306	10.014	15.4981	4.52981	0.292281	-1.77457	0.00130906	0.0308003	A230004M16Rik	11	41710342	41973117	1	RIKEN cDNA A230004M16 gene [Source:MGI Symbol;Acc:MGI:2445050]
ENSMUSG00000076031	37.3912	22.2216	52.5609	2.3653	1.24203	2.27277e-05	0.000872166		11	45829779	45829887	1
ENSMUSG00000081078	36.7782	50.9309	22.6256	0.444241	-1.17059	0.000369411	0.010323	Gm12568	11	46243571	46244194	-1	predicted gene 12568 [Source:MGI Symbol;Acc:MGI:3652153]
ENSMUSG00000080776	962.198	691.196	1233.2	1.78416	0.835242	2.15797e-05	0.000833294	Gm12174	11	46727818	46728630	1	predicted gene 12174 [Source:MGI Symbol;Acc:MGI:3651722]
ENSMUSG00000082946	9.68113	15.3827	3.97958	0.258705	-1.95062	0.000496828	0.0132582	Gm12177	11	47425264	47427259	1	predicted gene 12177 [Source:MGI Symbol;Acc:MGI:3651498]
ENSMUSG00000082792	109.915	151.731	68.0983	0.448808	-1.15583	1.50796e-06	7.56646e-05	Gm12176	11	47541432	47542306	1	predicted gene 12176 [Source:MGI Symbol;Acc:MGI:3651497]
ENSMUSG00000083159	4.59908	0	9.19815	Inf	Inf	6.05269e-07	3.22093e-05	Gm12180	11	48568355	48569015	1	predicted gene 12180 [Source:MGI Symbol;Acc:MGI:3651495]
ENSMUSG00000082454	824.681	580.093	1069.27	1.84327	0.882269	3.68088e-06	0.000168837	Gm12183	11	48751760	48753770	-1	predicted gene 12183 [Source:MGI Symbol;Acc:MGI:3652175]
ENSMUSG00000048852	110.109	82.2257	137.993	1.67822	0.746929	0.00162194	0.0370422	Gm12185	11	48904656	48992226	-1	predicted gene 12185 [Source:MGI Symbol;Acc:MGI:3652173]
ENSMUSG00000040328	51.0105	33.8242	68.1968	2.01621	1.01165	0.000459333	0.012428	Olfr56	11	48978889	49135387	1	olfactory receptor 56 [Source:MGI Symbol;Acc:MGI:1333785]
ENSMUSG00000084153	43.9026	4.48187	83.3234	18.5912	4.21655	1.40244e-29	7.07608e-27	Gm12186	11	48996687	48997713	-1	predicted gene 12186 [Source:MGI Symbol;Acc:MGI:3649200]
ENSMUSG00000083178	15.5902	6.83052	24.35	3.56488	1.83385	4.6028e-05	0.00161608	Gm12187	11	49069696	49071070	-1	predicted gene 12187 [Source:MGI Symbol;Acc:MGI:3651944]
ENSMUSG00000064057	1587.62	2048.33	1126.91	0.55016	-0.862076	8.57838e-06	0.000362929	Scgb3a1	11	49663610	49665118	1	secretoglobin, family 3A, member 1 [Source:MGI Symbol;Acc:MGI:1915912]
ENSMUSG00000083061	844.51	548.7	1140.32	2.07822	1.05535	7.85842e-08	5.04978e-06	Gm12191	11	49678710	49679057	-1	predicted gene 12191 [Source:MGI Symbol;Acc:MGI:3651293]
ENSMUSG00000084302	30.3591	42.1868	18.5314	0.43927	-1.18682	0.000404066	0.0110863	Gm12194	11	50126907	50127918	-1	predicted gene 12194 [Source:MGI Symbol;Acc:MGI:3651099]
ENSMUSG00000084373	110.311	137.174	83.4493	0.608348	-0.717031	0.0021007	0.0459724	Rps2-ps4	11	53645744	53646376	1	ribosomal protein S2, pseudogene 4 [Source:MGI Symbol;Acc:MGI:3651115]
ENSMUSG00000082503	59.2589	81.0146	37.5032	0.462919	-1.11117	7.27906e-05	0.00243942	Gm12229	11	54746357	54746824	-1	predicted gene 12229 [Source:MGI Symbol;Acc:MGI:3649743]
ENSMUSG00000082180	8.86653	2.13095	15.6021	7.32168	2.87217	1.70782e-06	8.46025e-05	Gm12230	11	54947435	54947888	1	predicted gene 12230 [Source:MGI Symbol;Acc:MGI:3649746]
ENSMUSG00000084384	80.156	51.8585	108.454	2.09133	1.06442	2.81083e-05	0.00105053	Gm12251	11	58392769	58393563	-1	predicted gene 12251 [Source:MGI Symbol;Acc:MGI:3652216]
ENSMUSG00000061462	118.899	154.2	83.5983	0.542141	-0.883261	1.14564e-05	0.00047294	Obscn	11	58994256	59136402	-1	obscurin, cytoskeletal calmodulin and titin-interacting RhoGEF [Source:MGI Symbol;Acc:MGI:2681862]
ENSMUSG00000086330	220.669	307.91	133.427	0.43333	-1.20646	1.96787e-08	1.41469e-06	1700007J10Rik	11	59725917	59740154	-1	RIKEN cDNA 1700007J10 gene [Source:MGI Symbol;Acc:MGI:1916570]
ENSMUSG00000083016	1076.32	1401.8	750.849	0.535632	-0.900685	2.47131e-06	0.00011751	Gm11703	11	60818796	60819278	-1	predicted gene 11703 [Source:MGI Symbol;Acc:MGI:3649808]
ENSMUSG00000084020	28.0292	17.9185	38.1399	2.12852	1.08985	0.00190959	0.0424854	Gm12282	11	62749852	62752787	-1	predicted gene 12282 [Source:MGI Symbol;Acc:MGI:3649891]
ENSMUSG00000081600	542.868	754.084	331.652	0.439808	-1.18505	1.07336e-09	9.13902e-08	Gm12286	11	63312310	63313311	-1	predicted gene 12286 [Source:MGI Symbol;Acc:MGI:3649467]
ENSMUSG00000081455	239.463	326.518	152.407	0.466767	-1.09923	3.01053e-07	1.72684e-05	Hmgb1-ps3	11	63846183	63846818	-1	high mobility group box 1, pseudogene 3 [Source:MGI Symbol;Acc:MGI:3768539]
ENSMUSG00000055775	6.65445	10.2051	3.10381	0.304144	-1.71717	0.00167038	0.0379576	Myh8	11	67277124	67308634	1	myosin, heavy polypeptide 8, skeletal muscle, perinatal [Source:MGI Symbol;Acc:MGI:1339712]
ENSMUSG00000060938	1832.4	2355.31	1309.49	0.555976	-0.846905	4.43546e-06	0.000200745	Rpl26	11	68901583	68906989	1	ribosomal protein L26 [Source:MGI Symbol;Acc:MGI:106022]
ENSMUSG00000059796	1129	1387.24	870.773	0.627703	-0.671845	0.000458567	0.0124196	Eif4a1	11	69666936	69672423	-1	eukaryotic translation initiation factor 4A1 [Source:MGI Symbol;Acc:MGI:95303]
ENSMUSG00000065862	30.0489	50.3093	9.78852	0.194567	-2.36166	3.42669e-11	3.54995e-09		11	69667834	69667976	-1	Small nucleolar RNA SNORA67 [Source:RFAM;Acc:RF00272]
ENSMUSG00000089542	31.9845	51.6995	12.2694	0.23732	-2.07509	1.59127e-09	1.32182e-07		11	69668852	69668995	-1	Small nucleolar RNA U6-77 [Source:RFAM;Acc:RF01290]
ENSMUSG00000082145	21.0896	9.9574	32.2218	3.23597	1.6942	2.44071e-05	0.000928767	Gm12312	11	70358138	70358781	1	predicted gene 12312 [Source:MGI Symbol;Acc:MGI:3649321]
ENSMUSG00000081675	354.634	441.491	267.777	0.606528	-0.721353	0.000296532	0.00854048	Gm12712	11	72572530	72573330	-1	predicted gene 12712 [Source:MGI Symbol;Acc:MGI:3649929]
ENSMUSG00000084329	176.581	102.025	251.137	2.46153	1.29955	7.48744e-09	5.74656e-07	Gm6733	11	72833461	72835380	1	predicted gene 6733 [Source:MGI Symbol;Acc:MGI:3645402]
ENSMUSG00000024205	495.984	286.485	705.483	2.46254	1.30015	3.88609e-10	3.50597e-08	Rpl36-ps2	11	76601319	76601629	1	ribosomal protein L36, pseudogene 2 [Source:MGI Symbol;Acc:MGI:3650081]
ENSMUSG00000081930	45.3167	28.5027	62.1306	2.17981	1.12421	0.000605285	0.0156489	Gm12345	11	77149628	77150525	1	predicted gene 12345 [Source:MGI Symbol;Acc:MGI:3649862]
ENSMUSG00000081451	18.1358	10.1914	26.0801	2.55902	1.35559	0.00181031	0.040529	Gm12734	11	77542133	77543080	1	predicted gene 12734 [Source:MGI Symbol;Acc:MGI:3650213]
ENSMUSG00000060727	20.7226	9.43141	32.0138	3.39438	1.76315	5.65956e-06	0.000250732	Gm12571	11	78149196	78149438	-1	predicted gene 12571 [Source:MGI Symbol;Acc:MGI:3649675]
ENSMUSG00000019437	1242.45	1678.06	806.84	0.480817	-1.05644	2.39679e-08	1.69618e-06	Tlcd1	11	78176711	78181909	1	TLC domain containing 1 [Source:MGI Symbol;Acc:MGI:1915572]
ENSMUSG00000058546	1729.32	2361.69	1096.95	0.464476	-1.10632	4.00803e-09	3.1745e-07	Rpl23a	11	78180932	78183584	-1	ribosomal protein L23A [Source:MGI Symbol;Acc:MGI:3040672]
ENSMUSG00000064540	182.854	283.805	81.9023	0.288586	-1.79292	4.72105e-16	8.63287e-14	Snord42a	11	78181299	78181363	-1	small nucleolar RNA, C/D box 42A [Source:MGI Symbol;Acc:MGI:3819532]
ENSMUSG00000077625	210.528	340.822	80.2338	0.235412	-2.08674	1.41076e-21	4.31882e-19	Snord4a	11	78181686	78181756	-1	small nucleolar RNA, C/D box 4A [Source:MGI Symbol;Acc:MGI:3819540]
ENSMUSG00000065676	154.65	254.383	54.9165	0.215881	-2.21169	1.94653e-21	5.8928e-19	Snord42b	11	78183056	78183124	-1	small nucleolar RNA, C/D box 42B [Source:MGI Symbol;Acc:MGI:3819533]
ENSMUSG00000081342	3.31651	0.491027	6.14199	12.5085	3.64483	0.00160152	0.036699	Gm11434	11	83800464	83801092	1	predicted gene 11434 [Source:MGI Symbol;Acc:MGI:3651717]
ENSMUSG00000083992	1105.79	581.622	1629.96	2.80244	1.48668	3.70885e-14	5.2631e-12	Gm11478	11	86630428	86631026	-1	predicted gene 11478 [Source:MGI Symbol;Acc:MGI:3650888]
ENSMUSG00000083764	6.36789	1.98935	10.7464	5.40197	2.43349	0.000550213	0.0144284	Gm11516	11	90859767	90861348	-1	predicted gene 11516 [Source:MGI Symbol;Acc:MGI:3649759]
ENSMUSG00000020857	494.255	640.44	348.069	0.543484	-0.87969	5.74638e-06	0.000254165	Nme2	11	93949814	93956259	-1	NME/NM23 nucleoside diphosphate kinase 2 [Source:MGI Symbol;Acc:MGI:97356]
ENSMUSG00000091228	574.168	719.086	429.249	0.596937	-0.744349	0.00010305	0.00332272	Gm20390	11	93949819	93968293	-1	predicted gene 20390 [Source:MGI Symbol;Acc:MGI:5141855]
ENSMUSG00000006057	269.618	330.261	208.974	0.632754	-0.660283	0.00130706	0.0307798	Atp5g1	11	96068852	96075670	-1	ATP synthase, H+ transporting, mitochondrial F0 complex, subunit c1 (subunit 9) [Source:MGI Symbol;Acc:MGI:107653]
ENSMUSG00000078706	24.7347	40.6761	8.79315	0.216175	-2.20973	4.41132e-09	3.48379e-07	Gm53	11	96251105	96264868	1	predicted gene 53 [Source:MGI Symbol;Acc:MGI:2684899]
ENSMUSG00000069744	291.99	367.873	216.107	0.587451	-0.76746	9.05996e-05	0.00297049	Psmb3	11	97703399	97713500	1	proteasome (prosome, macropain) subunit, beta type 3 [Source:MGI Symbol;Acc:MGI:1347014]
ENSMUSG00000071415	1471.29	2107.54	835.027	0.396209	-1.33567	7.06928e-12	7.92632e-10	Rpl23	11	97777527	97782437	-1	ribosomal protein L23 [Source:MGI Symbol;Acc:MGI:1929455]
ENSMUSG00000064901	113.28	183.3	43.2594	0.236003	-2.08312	1.60647e-17	3.5016e-15	Snora21	11	97781639	97781775	-1	small nucleolar RNA, H/ACA box 21 [Source:MGI Symbol;Acc:MGI:3819493]
ENSMUSG00000082715	15.3545	7.17335	23.5357	3.28099	1.71413	0.000347993	0.00980497	Gm11633	11	97968792	97969235	1	predicted gene 11633 [Source:MGI Symbol;Acc:MGI:3650676]
ENSMUSG00000017404	1619.41	2123.67	1115.15	0.525103	-0.929327	5.1603e-07	2.77861e-05	Rpl19	11	98026710	98030492	1	ribosomal protein L19 [Source:MGI Symbol;Acc:MGI:98020]
ENSMUSG00000007877	78.2188	97.6468	58.7908	0.602076	-0.731983	0.00148344	0.0342814	Tcap	11	98383811	98384953	1	titin-cap [Source:MGI Symbol;Acc:MGI:1330233]
ENSMUSG00000082900	49.8085	68.2691	31.3479	0.459181	-1.12287	9.11273e-05	0.0029842	Gm11557	11	99678126	99679133	1	predicted gene 11557 [Source:MGI Symbol;Acc:MGI:3651826]
ENSMUSG00000086688	563.568	327.788	799.348	2.43861	1.28606	3.96754e-10	3.56765e-08	Gm11560	11	99932162	99933109	1	predicted gene 11560 [Source:MGI Symbol;Acc:MGI:3652066]
ENSMUSG00000051617	41.926	0	83.852	Inf	Inf	2.21008e-45	2.07641e-42	Krt9	11	100186781	100193246	-1	keratin 9 [Source:MGI Symbol;Acc:MGI:96696]
ENSMUSG00000045545	42.4832	1.4868	83.4796	56.1474	5.81115	1.53989e-37	1.07579e-34	Krt14	11	100203162	100207548	-1	keratin 14 [Source:MGI Symbol;Acc:MGI:96688]
ENSMUSG00000084257	32.0976	0	64.1951	Inf	Inf	2.18403e-37	1.48765e-34	Gm11597	11	100228845	100232078	-1	predicted gene 11597 [Source:MGI Symbol;Acc:MGI:3652313]
ENSMUSG00000082456	81.8598	40.3797	123.34	3.05451	1.61094	1.12122e-09	9.49839e-08	Gm11598	11	100243273	100243629	1	predicted gene 11598 [Source:MGI Symbol;Acc:MGI:3649374]
ENSMUSG00000053797	26.0793	0	52.1586	Inf	Inf	3.53843e-32	2.09583e-29	Krt16	11	100246091	100248902	-1	keratin 16 [Source:MGI Symbol;Acc:MGI:96690]
ENSMUSG00000035557	20.3689	3.52555	37.2123	10.5551	3.39986	1.19945e-12	1.47874e-10	Krt17	11	100256217	100261029	-1	keratin 17 [Source:MGI Symbol;Acc:MGI:96691]
ENSMUSG00000053654	10.1783	0.305612	20.0509	65.6089	6.03582	3.93126e-12	4.55035e-10	Krt42	11	100262882	100269871	-1	keratin 42 [Source:MGI Symbol;Acc:MGI:1915489]
ENSMUSG00000035530	2148.73	2556.55	1740.92	0.680964	-0.55435	0.0020372	0.0447626	Eif1	11	100319885	100322096	1	eukaryotic translation initiation factor 1 [Source:MGI Symbol;Acc:MGI:105125]
ENSMUSG00000082478	5.4816	0.314877	10.6483	33.8174	5.0797	5.01457e-07	2.71624e-05	Gm11619	11	101353309	101353545	-1	predicted gene 11619 [Source:MGI Symbol;Acc:MGI:3649910]
ENSMUSG00000076227	5.4816	0.314877	10.6483	33.8174	5.0797	5.01457e-07	2.71624e-05		11	101353342	101353437	-1
ENSMUSG00000063316	826.135	1111.83	540.439	0.48608	-1.04074	4.77952e-08	3.19174e-06	Rpl27	11	101442298	101445529	1	ribosomal protein L27 [Source:MGI Symbol;Acc:MGI:98036]
ENSMUSG00000006574	39.7443	24.876	54.6126	2.1954	1.13448	3.52301e-05	0.00127474	Slc4a1	11	102348824	102366203	-1	solute carrier family 4 (anion exchanger), member 1 [Source:MGI Symbol;Acc:MGI:109393]
ENSMUSG00000082487	9.35423	0.926102	17.7824	19.2013	4.26313	8.95574e-09	6.74056e-07	Gm11628	11	102492439	102492609	-1	predicted gene 11628 [Source:MGI Symbol;Acc:MGI:3651276]
ENSMUSG00000082706	26.7382	11.3741	42.1024	3.70161	1.88815	4.52629e-07	2.47637e-05	Gm11663	11	104571268	104571557	-1	predicted gene 11663 [Source:MGI Symbol;Acc:MGI:3651529]
ENSMUSG00000083465	45.7474	16.5219	74.9729	4.53778	2.18199	3.94143e-12	4.55035e-10	Gm11652	11	105773518	105774784	1	predicted gene 11652 [Source:MGI Symbol;Acc:MGI:3651204]
ENSMUSG00000040592	126.163	100.394	151.931	1.51334	0.597739	0.00215128	0.0467042	Cd79b	11	106311341	106314762	-1	CD79B antigen [Source:MGI Symbol;Acc:MGI:96431]
ENSMUSG00000018362	139.73	169.445	110.014	0.649262	-0.623127	0.00215933	0.0468054	Kpna2	11	106988629	106999541	-1	karyopherin (importin) alpha 2 [Source:MGI Symbol;Acc:MGI:103561]
ENSMUSG00000085811	17.9095	28.9378	6.88109	0.237789	-2.07225	1.12493e-06	5.78301e-05	Gm11669	11	108820333	108826942	1	predicted gene 11669 [Source:MGI Symbol;Acc:MGI:3649867]
ENSMUSG00000081524	4.1018	0.796639	7.40697	9.29776	3.21688	0.00052677	0.0139074	Gm11658	11	109159187	109160194	-1	predicted gene 11658 [Source:MGI Symbol;Acc:MGI:3650797]
ENSMUSG00000051497	25.1896	39.5076	10.8717	0.275179	-1.86156	4.03669e-07	2.22639e-05	Kcnj16	11	110968033	111027968	1	potassium inwardly-rectifying channel, subfamily J, member 16 [Source:MGI Symbol;Acc:MGI:1314842]
ENSMUSG00000082272	48.2672	28.9559	67.5784	2.33384	1.2227	6.60726e-05	0.00224074	Gm11675	11	111276100	111276931	1	predicted gene 11675 [Source:MGI Symbol;Acc:MGI:3650970]
ENSMUSG00000057322	843.33	1178.54	508.123	0.431148	-1.21375	2.47921e-10	2.29757e-08	Rpl38	11	114668524	114672331	1	ribosomal protein L38 [Source:MGI Symbol;Acc:MGI:1914921]
ENSMUSG00000034566	387.823	518.977	256.67	0.494569	-1.01576	3.8959e-07	2.16628e-05	Atp5h	11	115415689	115419962	-1	ATP synthase, H+ transporting, mitochondrial F0 complex, subunit d [Source:MGI Symbol;Acc:MGI:1918929]
ENSMUSG00000020738	510.69	631.441	389.938	0.617537	-0.695403	0.000627017	0.0160863	Sumo2	11	115523102	115536276	-1	SMT3 suppressor of mif two 3 homolog 2 (yeast) [Source:MGI Symbol;Acc:MGI:2158813]
ENSMUSG00000039307	217.02	295.217	138.824	0.470243	-1.08852	3.91834e-07	2.17432e-05	Hexdc	11	121204433	121222655	1	hexosaminidase (glycosyl hydrolase family 20, catalytic domain) containing [Source:MGI Symbol;Acc:MGI:3605542]
ENSMUSG00000091269	418.347	300.504	536.189	1.7843	0.835357	4.37887e-05	0.00154343	Gm6682	12	4782215	4782511	1	predicted gene 6682 [Source:MGI Symbol;Acc:MGI:3647156]
ENSMUSG00000073233	70.1943	45.1095	95.279	2.11217	1.07873	4.76193e-05	0.00166552	Gm9144	12	7859827	7861205	1	predicted gene 9144 [Source:MGI Symbol;Acc:MGI:3643264]
ENSMUSG00000060647	16.8839	7.78287	25.985	3.33874	1.7393	6.64282e-05	0.00224833	Gm7099	12	9429546	9430099	1	predicted gene 7099 [Source:MGI Symbol;Acc:MGI:3646387]
ENSMUSG00000064427	4.93973	9.34654	0.532918	0.0570177	-4.13245	1.53839e-05	0.000617304		12	17546146	17546281	1	Small nucleolar RNA SNORA42/SNORA80 family [Source:RFAM;Acc:RF00406]
ENSMUSG00000091105	22.0561	9.8109	34.3014	3.49625	1.80581	5.03755e-06	0.000224637	Gm5633	12	21776159	21776707	-1	predicted gene 5633 [Source:MGI Symbol;Acc:MGI:3779507]
ENSMUSG00000020633	8.40797	13.9317	2.8842	0.207024	-2.27213	0.000775024	0.019516	Dcdc2c	12	28516284	28552303	-1	doublecortin domain containing 2C [Source:MGI Symbol;Acc:MGI:1915761]
ENSMUSG00000061477	1193	1675.24	710.749	0.424267	-1.23696	1.16142e-10	1.13014e-08	Rps7	12	28630847	28635953	-1	ribosomal protein S7 [Source:MGI Symbol;Acc:MGI:1333818]
ENSMUSG00000046620	29.5383	1.25425	57.8223	46.1013	5.52673	2.01226e-28	9.13766e-26	Gm9808	12	51297487	51297963	1	predicted gene 9808 [Source:MGI Symbol;Acc:MGI:3704389]
ENSMUSG00000073079	1282.91	998.526	1567.28	1.5696	0.650395	0.000568669	0.0148409	Srp54c	12	55089202	55112891	1	signal recognition particle 54C [Source:MGI Symbol;Acc:MGI:3714359]
ENSMUSG00000079108	1606.58	1204.09	2009.08	1.66855	0.738599	7.87659e-05	0.00261395	Srp54b	12	55155104	55189213	1	signal recognition particle 54B [Source:MGI Symbol;Acc:MGI:3714357]
ENSMUSG00000021020	1346.85	1053.67	1640.02	1.55649	0.638293	0.000548903	0.0144079	Srp54a	12	55239326	55263020	1	signal recognition particle 54A [Source:MGI Symbol;Acc:MGI:1346087]
ENSMUSG00000059033	388.145	250.992	525.297	2.09289	1.06549	3.459e-07	1.97163e-05	Rpl18a-ps1	12	55395707	55396229	-1	ribosomal protein L18A, pseudogene 1 [Source:MGI Symbol;Acc:MGI:3647504]
ENSMUSG00000063129	10.1776	0.205076	20.1501	98.2566	6.61848	2.91691e-14	4.20498e-12	Aldoart2	12	55565239	55566896	1	aldolase 1 A retrogene 2 [Source:MGI Symbol;Acc:MGI:1931052]
ENSMUSG00000066491	86.0864	58.8087	113.364	1.92768	0.946862	0.000260506	0.00758306	Gm6265	12	56373593	56373823	-1	predicted pseudogene 6265 [Source:MGI Symbol;Acc:MGI:3649160]
ENSMUSG00000060566	172.706	214.577	130.836	0.609741	-0.713731	0.0010774	0.0258861	Rpl21-ps3	12	59094055	59094537	-1	ribosomal protein L21, pseudogene 3 [Source:MGI Symbol;Acc:MGI:3646431]
ENSMUSG00000034892	1789.79	2465.88	1113.7	0.451643	-1.14674	9.24489e-10	7.89612e-08	Rps29	12	69157722	69159186	-1	ribosomal protein S29 [Source:MGI Symbol;Acc:MGI:107681]
ENSMUSG00000078370	300.839	398.847	202.83	0.508542	-0.97556	1.61159e-06	7.99805e-05	Gm6316	12	69920472	69921491	-1	predicted pseudogene 6316 [Source:MGI Symbol;Acc:MGI:3646088]
ENSMUSG00000060073	352.239	468.225	236.253	0.504572	-0.986869	5.66591e-07	3.02693e-05	Psma3	12	70974621	70996347	1	proteasome (prosome, macropain) subunit, alpha type 3 [Source:MGI Symbol;Acc:MGI:104883]
ENSMUSG00000044712	609.489	928.633	290.346	0.312659	-1.67734	1.66375e-17	3.59765e-15	Slc38a6	12	73286779	73354049	1	solute carrier family 38, member 6 [Source:MGI Symbol;Acc:MGI:3648156]
ENSMUSG00000021136	34.8725	47.864	21.8809	0.457148	-1.12927	0.000162073	0.00502371	Smoc1	12	81026808	81186414	1	SPARC related modular calcium binding 1 [Source:MGI Symbol;Acc:MGI:1929878]
ENSMUSG00000067224	157.823	201.416	114.23	0.567135	-0.818235	0.000304358	0.0087198	Gm3695	12	81372213	81373221	-1	predicted gene 3695 [Source:MGI Symbol;Acc:MGI:3781871]
ENSMUSG00000042962	112.064	69.5958	154.532	2.22042	1.15083	2.10046e-06	0.000101831	Gm5436	12	84258332	84258973	-1	predicted pseudogene 5436 [Source:MGI Symbol;Acc:MGI:3643291]
ENSMUSG00000080868	7.15676	0	14.3135	Inf	Inf	5.49439e-12	6.21163e-10	Gm15745	12	87067477	87067591	1	predicted gene 15745 [Source:MGI Symbol;Acc:MGI:3783187]
ENSMUSG00000071178	5.60814	1.29325	9.92304	7.67296	2.93978	0.000208135	0.00625231	Serpina1b	12	103728156	103830373	-1	serine (or cysteine) preptidase inhibitor, clade A, member 1B [Source:MGI Symbol;Acc:MGI:891970]
ENSMUSG00000071177	3.03265	0.314877	5.75043	18.2625	4.19081	0.00023763	0.0070146	Serpina1d	12	103763594	103773592	-1	serine (or cysteine) peptidase inhibitor, clade A, member 1D [Source:MGI Symbol;Acc:MGI:891968]
ENSMUSG00000066366	4.48626	0.367147	8.60537	23.4385	4.55081	4.98772e-06	0.000222779	Serpina1a	12	103853589	103863562	-1	serine (or cysteine) peptidase inhibitor, clade A, member 1A [Source:MGI Symbol;Acc:MGI:891971]
ENSMUSG00000079015	5.12336	0.543297	9.70343	17.8603	4.15868	9.30443e-07	4.81955e-05	Serpina1c	12	103894926	103904887	-1	serine (or cysteine) peptidase inhibitor, clade A, member 1C [Source:MGI Symbol;Acc:MGI:891969]
ENSMUSG00000058260	47.2519	60.7441	33.7598	0.555771	-0.847436	0.00210319	0.0459899	Serpina9	12	103994743	104013755	-1	serine (or cysteine) peptidase inhibitor, clade A (alpha-1 antiproteinase, antitrypsin), member 9 [Source:MGI Symbol;Acc:MGI:1919157]
ENSMUSG00000066363	34.2737	47.5708	20.9767	0.440957	-1.18129	0.000292572	0.00845324	Serpina3f	12	104214544	104221129	1	serine (or cysteine) peptidase inhibitor, clade A, member 3F [Source:MGI Symbol;Acc:MGI:2182838]
ENSMUSG00000041481	68.5251	89.9138	47.1365	0.524241	-0.931698	0.000351561	0.00989528	Serpina3g	12	104236245	104241939	1	serine (or cysteine) peptidase inhibitor, clade A, member 3G [Source:MGI Symbol;Acc:MGI:105046]
ENSMUSG00000058207	3.11904	0.357882	5.88021	16.4306	4.03831	0.000137224	0.00432231	Serpina3k	12	104338486	104345741	1	serine (or cysteine) peptidase inhibitor, clade A, member 3K [Source:MGI Symbol;Acc:MGI:98377]
ENSMUSG00000091157	2.82017	0	5.64033	Inf	Inf	0.000125694	0.00398217	Serpina3l-ps	12	104358003	104363534	1	serine (or cysteine) peptidase inhibitor, clade A, member 3L, pseudogene [Source:MGI Symbol;Acc:MGI:2182857]
ENSMUSG00000021091	362.819	438.611	287.027	0.654401	-0.611753	0.00192237	0.0427219	Serpina3n	12	104406729	104414329	1	serine (or cysteine) peptidase inhibitor, clade A, member 3N [Source:MGI Symbol;Acc:MGI:105045]
ENSMUSG00000021294	336.359	255.485	417.233	1.6331	0.707615	0.000990056	0.0240419	Kif26a	12	112146235	112181746	1	kinesin family member 26A [Source:MGI Symbol;Acc:MGI:2447072]
ENSMUSG00000076612	155.495	221.102	89.8873	0.406543	-1.29852	5.49193e-10	4.82688e-08	Ighg2c	12	113285325	113288930	-1	immunoglobulin heavy constant gamma 2C [Source:MGI Symbol;Acc:MGI:2686979]
ENSMUSG00000076617	661.923	527.23	796.616	1.51094	0.59545	0.00172369	0.0389739	Ighm	12	113418950	113422730	-1	immunoglobulin heavy constant mu [Source:MGI Symbol;Acc:MGI:96448]
ENSMUSG00000076620	18.0488	10.3555	25.7422	2.48585	1.31374	0.00196504	0.043528	Ighj2	12	113429514	113429567	-1	immunoglobulin heavy joining 2 [Source:MGI Symbol;Acc:MGI:4439803]
ENSMUSG00000076665	3.71847	0.205076	7.23186	35.2643	5.14014	5.1359e-06	0.000228648	Ighv7-3	12	113896410	113896946	-1	immunoglobulin heavy variable 7-3 [Source:MGI Symbol;Acc:MGI:4439766]
ENSMUSG00000076695	12.3279	19.6115	5.04434	0.257214	-1.95896	6.43068e-05	0.00218467	Ighv1-18	12	114682674	114683065	-1	immunoglobulin heavy variable V1-18 [Source:MGI Symbol;Acc:MGI:4439780]
ENSMUSG00000021313	137.831	171.934	103.729	0.603309	-0.729031	0.000460136	0.0124374	Ryr2	13	11553103	12106945	-1	ryanodine receptor 2, cardiac [Source:MGI Symbol;Acc:MGI:99685]
ENSMUSG00000052374	109.793	131.512	88.0732	0.669696	-0.578422	0.00181367	0.0405708	Actn2	13	12269426	12340760	-1	actinin alpha 2 [Source:MGI Symbol;Acc:MGI:109192]
ENSMUSG00000079941	223.212	136.365	310.06	2.27375	1.18507	2.44311e-08	1.72448e-06	Gm11273	13	21501029	21501418	-1	predicted gene 11273 [Source:MGI Symbol;Acc:MGI:3649411]
ENSMUSG00000078917	136.813	176.549	97.077	0.549858	-0.86287	0.000126885	0.00401522	Gm11281	13	21953053	21953628	-1	predicted gene 11281 [Source:MGI Symbol;Acc:MGI:3651906]
ENSMUSG00000080999	11.5601	0.715765	22.4045	31.3014	4.96816	4.21943e-13	5.42276e-11	Gm11336	13	23746166	23746499	-1	predicted gene 11336 [Source:MGI Symbol;Acc:MGI:3651860]
ENSMUSG00000075031	37.1907	22.1535	52.228	2.35755	1.23729	0.000246812	0.00725419	Hist1h2bb	13	23746734	23747202	1	histone cluster 1, H2bb [Source:MGI Symbol;Acc:MGI:2448377]
ENSMUSG00000061615	12.8931	4.41588	21.3703	4.83941	2.27483	2.39926e-06	0.000114587	Hist1h2ab	13	23751088	23751593	1	histone cluster 1, H2ab [Source:MGI Symbol;Acc:MGI:2448306]
ENSMUSG00000019756	22.3956	32.2675	12.5236	0.388117	-1.36544	0.00016672	0.00514577	Prl8a1	13	27573922	27582171	-1	prolactin family 8, subfamily a, member 1 [Source:MGI Symbol;Acc:MGI:1920494]
ENSMUSG00000082861	190.45	240.77	140.129	0.582004	-0.780898	0.000228221	0.00679575	Gm11362	13	28836859	28837724	1	predicted gene 11362 [Source:MGI Symbol;Acc:MGI:3651391]
ENSMUSG00000081433	7.42548	0	14.851	Inf	Inf	5.19979e-11	5.26668e-09	Serpinb1-ps1	13	32859959	32863170	-1	serine (or cysteine) peptidase inhibitor, clade B, member 1, pseudogene [Source:MGI Symbol;Acc:MGI:2445366]
ENSMUSG00000079049	9.83879	2.8186	16.859	5.98134	2.58047	1.00322e-05	0.000418587	Serpinb1c	13	32881833	32898161	-1	serine (or cysteine) peptidase inhibitor, clade B, member 1c [Source:MGI Symbol;Acc:MGI:2445363]
ENSMUSG00000078915	381.426	289.626	473.227	1.63392	0.708342	0.00211679	0.0461393	Hsp25-ps1	13	45078498	45079127	-1	heat shock protein 25, pseudogene 1 [Source:MGI Symbol;Acc:MGI:96241]
ENSMUSG00000077360	4.1017	7.72364	0.479754	0.062115	-4.00891	0.000245849	0.0072337		13	49714119	49714240	1	Small nucleolar RNA SNORA24 [Source:RFAM;Acc:RF00399]
ENSMUSG00000069236	125.268	170.996	79.5398	0.465156	-1.10421	1.12413e-06	5.78301e-05	Gm7251	13	49804944	49805951	-1	predicted pseudogene 7251 [Source:MGI Symbol;Acc:MGI:3646144]
ENSMUSG00000091383	73.8289	52.7606	94.8973	1.79864	0.846905	0.0014439	0.0335383	Hist1h2al	13	51202688	51203065	-1	histone cluster 1, H2al [Source:MGI Symbol;Acc:MGI:3646032]
ENSMUSG00000025867	296.112	386.039	206.185	0.534105	-0.904804	5.86097e-06	0.000258814	Cplx2	13	54371349	54383917	1	complexin 2 [Source:MGI Symbol;Acc:MGI:104726]
ENSMUSG00000086567	112.346	80.3046	144.388	1.79801	0.846401	0.000758943	0.0191464	Gm16247	13	54499705	54500089	-1	predicted gene 16247 [Source:MGI Symbol;Acc:MGI:3826583]
ENSMUSG00000043183	45.8456	32.0868	59.6043	1.8576	0.893437	0.00224958	0.04811	4732471D19Rik	13	54503779	54551290	1	RIKEN cDNA 4732471D19 gene [Source:MGI Symbol;Acc:MGI:2442599]
ENSMUSG00000021546	1312.18	1654.16	970.206	0.586525	-0.769735	4.9643e-05	0.00173185	Hnrnpk	13	58391142	58403343	-1	heterogeneous nuclear ribonucleoprotein K [Source:MGI Symbol;Acc:MGI:99894]
ENSMUSG00000065434	17.97	27.5387	8.40134	0.305074	-1.71277	4.31192e-05	0.00152773	Mir7-1	13	58392779	58392886	-1	microRNA 7-1 [Source:MGI Symbol;Acc:MGI:3619436]
ENSMUSG00000062705	18.5841	0	37.1682	Inf	Inf	7.88758e-24	2.79097e-21	Tpbpb	13	60901297	60904847	-1	trophoblast specific protein beta [Source:MGI Symbol;Acc:MGI:2151721]
ENSMUSG00000084451	18.5841	0	37.1682	Inf	Inf	7.88758e-24	2.79097e-21		13	60928086	60928184	1	U4 spliceosomal RNA [Source:RFAM;Acc:RF00015]
ENSMUSG00000021520	231.758	294.417	169.098	0.574349	-0.800001	3.79756e-05	0.00136502	Uqcrb	13	66900617	66905378	-1	ubiquinol-cytochrome c reductase binding protein [Source:MGI Symbol;Acc:MGI:1914780]
ENSMUSG00000074826	52.7342	66.7655	38.7028	0.579683	-0.786663	0.00210008	0.0459724	Gm10767	13	66904914	66909236	1	predicted gene 10767 [Source:MGI Symbol;Acc:MGI:3642136]
ENSMUSG00000064063	20.916	4.1593	37.6727	9.05747	3.17911	3.00759e-12	3.5474e-10	BC048507	13	67863326	67863923	1	cDNA sequence BC048507 [Source:MGI Symbol;Acc:MGI:3040680]
ENSMUSG00000066407	698.88	457.279	940.481	2.05669	1.04032	7.56412e-07	3.9557e-05	Gm10263	13	73317844	73318143	1	predicted gene 10263 [Source:MGI Symbol;Acc:MGI:3642825]
ENSMUSG00000021606	176.294	214.689	137.898	0.642315	-0.638648	0.00227582	0.0485948	Ndufs6	13	73319838	73328542	-1	NADH dehydrogenase (ubiquinone) Fe-S protein 6 [Source:MGI Symbol;Acc:MGI:107932]
ENSMUSG00000063180	162.9	76.2025	249.597	3.27544	1.71169	8.6845e-14	1.16561e-11	Gm10126	13	73988963	73989148	-1	predicted gene 10126 [Source:MGI Symbol;Acc:MGI:3809072]
ENSMUSG00000080966	76.8347	47.4074	106.262	2.24147	1.16444	1.57713e-05	0.000630989	Gm6263	13	74018793	74020134	-1	predicted gene 6263 [Source:MGI Symbol;Acc:MGI:3646097]
ENSMUSG00000076236	434.708	301.921	567.495	1.87962	0.910438	7.12644e-06	0.000304337	Mir682	13	75645046	75645141	1	microRNA 682 [Source:MGI Symbol;Acc:MGI:3629911]
ENSMUSG00000061833	753.519	1003.89	503.147	0.501198	-0.996548	1.78006e-07	1.07478e-05	Gm6311	13	75954352	75955016	1	predicted gene 6311 [Source:MGI Symbol;Acc:MGI:3644735]
ENSMUSG00000090119	28.5616	9.24491	47.8783	5.17888	2.37264	2.04337e-11	2.19188e-09	Gm8185	13	76935163	76935831	1	predicted gene 8185 [Source:MGI Symbol;Acc:MGI:3643116]
ENSMUSG00000017778	246.912	320.93	172.893	0.538725	-0.892379	1.95174e-05	0.000760758	Cox7c	13	86044816	86046904	-1	cytochrome c oxidase, subunit VIIc [Source:MGI Symbol;Acc:MGI:103226]
ENSMUSG00000064917	3.49352	6.98704	0	0	#NAME?	3.76155e-05	0.00135386		13	86044989	86045048	-1	Small nucleolar RNA Z39 [Source:RFAM;Acc:RF00341]
ENSMUSG00000057685	69.4661	92.445	46.4871	0.502862	-0.991766	0.000178096	0.00541562	Gm8526	13	88478586	88479056	1	predicted gene 8526 [Source:MGI Symbol;Acc:MGI:3645225]
ENSMUSG00000089940	120.929	179.402	62.4563	0.348137	-1.52227	1.57792e-10	1.48762e-08	Gm4117	13	89739460	89887166	1	predicted gene 4117 [Source:MGI Symbol;Acc:MGI:3782293]
ENSMUSG00000049517	1453.35	1935.22	971.468	0.501993	-0.994262	1.58846e-07	9.68216e-06	Rps23	13	90923131	90924942	1	ribosomal protein S23 [Source:MGI Symbol;Acc:MGI:1913725]
ENSMUSG00000021622	46.0611	61.2877	30.8345	0.503111	-0.991052	0.000138311	0.00435153	Ckmt2	13	91853387	91876885	-1	creatine kinase, mitochondrial 2 [Source:MGI Symbol;Acc:MGI:1923972]
ENSMUSG00000042043	119.849	157.345	82.3523	0.523386	-0.934052	4.23316e-05	0.0015057	Tbca	13	94788943	94842899	1	tubulin cofactor A [Source:MGI Symbol;Acc:MGI:107549]
ENSMUSG00000060739	410.442	495.734	325.151	0.655899	-0.608455	0.00194889	0.0432054	Nsa2	13	97129427	97137926	-1	NSA2 ribosome biogenesis homolog (S. cerevisiae) [Source:MGI Symbol;Acc:MGI:1913883]
ENSMUSG00000021660	605.07	821.072	389.068	0.473854	-1.07749	2.09212e-08	1.49611e-06	Btf3	13	98309896	98317006	-1	basic transcription factor 3 [Source:MGI Symbol;Acc:MGI:1202875]
ENSMUSG00000048603	101.34	137.733	64.9477	0.471549	-1.08452	1.98929e-06	9.76579e-05	Gm9828	13	98316422	98324415	1	predicted gene 9828 [Source:MGI Symbol;Acc:MGI:3642913]
ENSMUSG00000061474	57.8599	74.709	41.0107	0.548939	-0.865282	0.00177918	0.0399277	Mrps36	13	100735955	100744659	-1	mitochondrial ribosomal protein S36 [Source:MGI Symbol;Acc:MGI:1913378]
ENSMUSG00000085340	113.094	79.1668	147.021	1.85711	0.893058	0.000134358	0.00423695	Gm16335	13	100770464	100770772	1	predicted gene 16335 [Source:MGI Symbol;Acc:MGI:3840152]
ENSMUSG00000081277	27.3435	9.18333	45.5037	4.95504	2.3089	5.5099e-10	4.8271e-08	Gm15285	13	111361203	111361675	-1	predicted gene 15285 [Source:MGI Symbol;Acc:MGI:3705624]
ENSMUSG00000082258	2.65434	0	5.30867	Inf	Inf	0.000113268	0.00362645	Gm15289	13	111361676	111361919	1	predicted gene 15289 [Source:MGI Symbol;Acc:MGI:3705710]
ENSMUSG00000082433	56.656	41.074	72.2379	1.75873	0.81453	0.00144298	0.0335383	Gm9025	13	111882393	111884177	-1	predicted gene 9025 [Source:MGI Symbol;Acc:MGI:3646679]
ENSMUSG00000061669	86.95	58.8559	115.044	1.95468	0.96693	0.000205821	0.00618962	Gm6404	13	116153781	116154134	1	predicted gene 6404 [Source:MGI Symbol;Acc:MGI:3648994]
ENSMUSG00000079101	25.9144	15.5521	36.2767	2.33259	1.22193	0.000192533	0.00583511	Gm2904	14	3051649	3052499	-1	predicted pseudogene 2904 [Source:MGI Symbol;Acc:MGI:3781082]
ENSMUSG00000091044	10.3781	1.68374	19.0724	11.3274	3.50174	1.85943e-09	1.53058e-07	Gm3170	14	5738334	5739177	1	predicted gene 3170 [Source:MGI Symbol;Acc:MGI:3781349]
ENSMUSG00000091613	23.0034	14.8883	31.1184	2.09012	1.06358	0.00202632	0.0446315	Gm17046	14	5877076	5877925	1	predicted gene 17046 [Source:MGI Symbol;Acc:MGI:4937873]
ENSMUSG00000072726	2.72351	0	5.44702	Inf	Inf	0.000366212	0.0102441	Gm5797	14	7323988	7332395	-1	predicted gene 5797 [Source:MGI Symbol;Acc:MGI:3646487]
ENSMUSG00000091676	2.72351	0	5.44702	Inf	Inf	0.000380886	0.0105571	Gm8374	14	7362097	7365134	-1	predicted gene 8374 [Source:MGI Symbol;Acc:MGI:3647524]
ENSMUSG00000071591	2.72351	0	5.44702	Inf	Inf	0.000301409	0.00865352	Gm10339	14	7375423	7404092	-1	predicted gene 10339 [Source:MGI Symbol;Acc:MGI:3704428]
ENSMUSG00000090618	3.10126	0	6.20251	Inf	Inf	0.000109983	0.00352542	Gm8379	14	7418908	7420099	1	predicted gene 8379 [Source:MGI Symbol;Acc:MGI:3646778]
ENSMUSG00000091617	3.12932	0	6.25863	Inf	Inf	5.58019e-05	0.0019221	Gm3752	14	7466362	7483762	-1	predicted gene 3752 [Source:MGI Symbol;Acc:MGI:3781927]
ENSMUSG00000091325	2.83332	0	5.66664	Inf	Inf	0.000272051	0.00789382	Gm3760	14	7497769	7506155	-1	predicted gene 3760 [Source:MGI Symbol;Acc:MGI:3781934]
ENSMUSG00000079364	3.82867	0.672759	6.98458	10.382	3.37601	0.00162809	0.0370893	Gm3558	14	7545151	7568566	-1	predicted gene 3558 [Source:MGI Symbol;Acc:MGI:3781735]
ENSMUSG00000049460	4.93565	0.338221	9.53309	28.186	4.81691	2.46462e-06	0.000117397	Gm8396	14	7801208	7802030	1	predicted gene 8396 [Source:MGI Symbol;Acc:MGI:3648154]
ENSMUSG00000021750	187.724	255.663	119.785	0.468525	-1.0938	5.23022e-08	3.48253e-06	Fam107a	14	8296274	8318023	-1	family with sequence similarity 107, member A [Source:MGI Symbol;Acc:MGI:3041256]
ENSMUSG00000045799	2315.71	1708.31	2923.11	1.71112	0.774939	0.000106919	0.00343125	Gm9800	14	8799589	8800504	-1	predicted gene 9800 [Source:MGI Symbol;Acc:MGI:3710580]
ENSMUSG00000079360	658.855	886.074	431.636	0.487132	-1.03761	7.58446e-08	4.89683e-06	Gm3839	14	11280932	11281933	-1	predicted pseudogene 3839 [Source:MGI Symbol;Acc:MGI:3782011]
ENSMUSG00000035129	35.4825	22.2484	48.7166	2.18967	1.13071	0.000204816	0.00616619	Gm6781	14	18531363	18532460	1	predicted gene 6781 [Source:MGI Symbol;Acc:MGI:3644510]
ENSMUSG00000025290	1859.21	2390.62	1327.8	0.55542	-0.848349	6.76617e-06	0.000290317	Rps24	14	24490681	24496146	1	ribosomal protein S24 [Source:MGI Symbol;Acc:MGI:98147]
ENSMUSG00000072676	287.935	154.542	421.329	2.72631	1.44695	8.7843e-13	1.10294e-10	Gm10395	14	25924787	25927384	-1	predicted gene 10395 [Source:MGI Symbol;Acc:MGI:3711260]
ENSMUSG00000048502	149.775	2.36755	297.183	125.524	6.97181	9.57273e-91	3.26023e-87	Duxbl	14	25978577	25990088	1	double homeobox B-like [Source:MGI Symbol;Acc:MGI:1916048]
ENSMUSG00000072680	279.524	140.002	419.047	2.99314	1.58166	1.68611e-14	2.46988e-12	D14Ertd449e	14	26063051	26067137	-1	DNA segment, Chr 14, ERATO Doi 449, expressed [Source:MGI Symbol;Acc:MGI:1196450]
ENSMUSG00000072675	144.837	2.36755	287.306	121.352	6.92305	2.69009e-89	8.14379e-86	Gm10394	14	26118349	26129787	1	predicted gene 10394 [Source:MGI Symbol;Acc:MGI:3710620]
ENSMUSG00000072674	301.583	204.514	398.652	1.94926	0.962929	1.53662e-06	7.6961e-05	Gm10393	14	26167788	26182273	-1	predicted gene 10393 [Source:MGI Symbol;Acc:MGI:3711222]
ENSMUSG00000090104	11.2127	19.4648	2.96059	0.1521	-2.71691	7.78137e-07	4.06152e-05	Gm16241	14	26389199	26395521	1	predicted gene 16241 [Source:MGI Symbol;Acc:MGI:3801907]
ENSMUSG00000044519	138.803	204.593	73.0128	0.356869	-1.48653	4.92195e-11	5.02993e-09	Zfp488	14	33967070	33978764	-1	zinc finger protein 488 [Source:MGI Symbol;Acc:MGI:2686052]
ENSMUSG00000074553	129.17	94.8815	163.459	1.72277	0.784729	0.000887092	0.0219326	Gm10713	14	40006220	40006555	1	predicted pseudogene 10713 [Source:MGI Symbol;Acc:MGI:3642383]
ENSMUSG00000090389	36.3231	21.1518	51.4944	2.43451	1.28363	5.55468e-05	0.00191573	Gm7236	14	43121772	43122101	-1	predicted gene 7236 [Source:MGI Symbol;Acc:MGI:3646628]
ENSMUSG00000089654	8.32922	0.338221	16.3202	48.2532	5.59255	3.88422e-12	4.52263e-10	Ear-ps12	14	43853729	43854179	-1	eosinophil-associated, ribonuclease A family, pseudogene 12 [Source:MGI Symbol;Acc:MGI:3528644]
ENSMUSG00000072600	57.3035	36.2427	78.3643	2.16221	1.11251	9.76294e-05	0.00317045	Ear-ps9	14	43874868	43875334	-1	eosinophil-associated, ribonuclease A family, pseudogene 9 [Source:MGI Symbol;Acc:MGI:3528636]
ENSMUSG00000089901	39.7768	61.5166	18.0371	0.293207	-1.77001	1.11541e-08	8.30339e-07	Gm8113	14	43925390	43933411	1	predicted gene 8113 [Source:MGI Symbol;Acc:MGI:3648791]
ENSMUSG00000090259	3.15689	0	6.31378	Inf	Inf	0.000122452	0.00389303	Gm16545	14	44074561	44075023	1	predicted gene 16545 [Source:MGI Symbol;Acc:MGI:4414965]
ENSMUSG00000082662	97.464	68.4691	126.459	1.84695	0.885143	0.000499355	0.0132995	Gm15516	14	45713132	45713324	-1	predicted gene 15516 [Source:MGI Symbol;Acc:MGI:3782963]
ENSMUSG00000083169	27.9208	13.3994	42.4421	3.16745	1.66332	1.22738e-05	0.000502876	Gm6580	14	46027428	46028784	1	predicted gene 6580 [Source:MGI Symbol;Acc:MGI:3646421]
ENSMUSG00000078125	288.235	356.726	219.745	0.616005	-0.698986	0.000352699	0.00991706	Gm10916	14	50769248	50769730	1	predicted gene 10916 [Source:MGI Symbol;Acc:MGI:3779123]
ENSMUSG00000040752	1312.19	1553.44	1070.94	0.689397	-0.536592	0.000669928	0.0170907	Myh6	14	54941921	54966927	-1	myosin, heavy polypeptide 6, cardiac muscle, alpha [Source:MGI Symbol;Acc:MGI:97255]
ENSMUSG00000065432	32.1567	15.8358	48.4776	3.06127	1.61413	3.98802e-06	0.000182311	Mir208a	14	54949060	54949142	-1	microRNA 208a [Source:MGI Symbol;Acc:MGI:2676883]
ENSMUSG00000077928	17.9215	4.34803	31.495	7.2435	2.85669	4.92913e-11	5.02993e-09	Mir208b	14	54975700	54975776	-1	microRNA 208b [Source:MGI Symbol;Acc:MGI:3718461]
ENSMUSG00000090889	12.3548	1.08291	23.6266	21.8177	4.44743	3.28508e-14	4.68614e-12	Gm17428	14	54976933	54977025	1	predicted gene, 17428 [Source:MGI Symbol;Acc:MGI:4937062]
ENSMUSG00000060680	743.845	547.593	940.097	1.71678	0.779706	0.000103687	0.00333931	Gm8894	14	55420269	55420724	-1	predicted gene 8894 [Source:MGI Symbol;Acc:MGI:3643084]
ENSMUSG00000079197	218.277	312.252	124.303	0.398084	-1.32885	4.23015e-10	3.77884e-08	Psme2	14	55587441	55591113	-1	proteasome (prosome, macropain) 28 subunit, beta [Source:MGI Symbol;Acc:MGI:1096365]
ENSMUSG00000092784	17.5543	26.8952	8.21339	0.305385	-1.7113	8.09088e-05	0.00267529	Mir3077	14	57798424	57798487	1	microRNA 3077 [Source:MGI Symbol;Acc:MGI:4834250]
ENSMUSG00000087286	273.526	361.612	185.44	0.512816	-0.963487	2.89209e-06	0.000134697	Gm9013	14	60039610	60040491	-1	predicted gene 9013 [Source:MGI Symbol;Acc:MGI:3646930]
ENSMUSG00000021996	210.048	265.718	154.379	0.580989	-0.783417	0.000248118	0.00728472	Esd	14	74732297	74750765	1	esterase D/formylglutathione hydrolase [Source:MGI Symbol;Acc:MGI:95421]
ENSMUSG00000060126	6105.26	7798.94	4411.58	0.565664	-0.821983	6.06577e-06	0.000266561	Tpt1	14	75845093	75848525	1	tumor protein, translationally-controlled 1 [Source:MGI Symbol;Acc:MGI:104890]
ENSMUSG00000065147	305.97	483.598	128.343	0.265391	-1.91381	5.50576e-20	1.5001e-17	Snora31	14	75847905	75848034	1	small nucleolar RNA, H/ACA box 31 [Source:MGI Symbol;Acc:MGI:3819500]
ENSMUSG00000022018	471.171	570.523	371.818	0.651715	-0.617687	0.000760506	0.0191681	1190002H23Rik	14	79288756	79301645	-1	RIKEN cDNA 1190002H23 gene [Source:MGI Symbol;Acc:MGI:1913464]
ENSMUSG00000090674	231.266	295.842	166.69	0.563444	-0.827657	0.000174567	0.00533212	Gm17082	14	122121553	122122643	1	predicted gene 17082 [Source:MGI Symbol;Acc:MGI:4937909]
ENSMUSG00000041841	1380.72	1795.8	965.638	0.53772	-0.895074	1.02836e-06	5.30655e-05	Rpl37	15	5116613	5119140	1	ribosomal protein L37 [Source:MGI Symbol;Acc:MGI:1914531]
ENSMUSG00000077737	143.934	226.114	61.7544	0.273112	-1.87244	1.6277e-16	3.16774e-14	Snord72	15	5118404	5118484	1	small nucleolar RNA, C/D box 72 [Source:MGI Symbol;Acc:MGI:3819555]
ENSMUSG00000068706	272.169	204.402	339.935	1.66307	0.733849	0.000280207	0.00812182	Gm10250	15	5120602	5121172	-1	predicted pseudogene 10250 [Source:MGI Symbol;Acc:MGI:3642408]
ENSMUSG00000078300	1484.4	2038.95	929.853	0.456044	-1.13275	2.38012e-09	1.9186e-07	Gm2606	15	12574889	12575890	1	predicted pseudogene 2606 [Source:MGI Symbol;Acc:MGI:3780774]
ENSMUSG00000047565	34.8777	20.4612	49.2942	2.40915	1.26852	5.12993e-05	0.00178278	Acot10	15	20665219	20666750	-1	acyl-CoA thioesterase 10 [Source:MGI Symbol;Acc:MGI:1928940]
ENSMUSG00000090544	301.067	387.93	214.205	0.552173	-0.856809	1.90895e-05	0.000748364	Gm6576	15	27025386	27026207	1	predicted gene 6576 [Source:MGI Symbol;Acc:MGI:3646644]
ENSMUSG00000068964	29.6857	17.6495	41.7219	2.36392	1.24118	0.000255386	0.00747394	Gm6361	15	31446380	31446817	-1	predicted gene 6361 [Source:MGI Symbol;Acc:MGI:3646180]
ENSMUSG00000058600	1111.66	1492.49	730.824	0.489668	-1.03013	7.06808e-08	4.58516e-06	Rpl30	15	34440505	34443640	-1	ribosomal protein L30 [Source:MGI Symbol;Acc:MGI:98037]
ENSMUSG00000065899	54.2585	87.4342	21.0828	0.241127	-2.05213	2.10753e-12	2.5185e-10		15	34440791	34440922	-1	Small nucleolar RNA SNORA72 [Source:RFAM;Acc:RF00139]
ENSMUSG00000014313	433.142	531.515	334.768	0.629838	-0.666947	0.000513991	0.0136095	Cox6c	15	35925886	35938246	-1	cytochrome c oxidase, subunit VIc [Source:MGI Symbol;Acc:MGI:104614]
ENSMUSG00000045996	42.5454	59.6503	25.4405	0.426494	-1.2294	5.50263e-05	0.0019026	Polr2k	15	36174010	36177010	1	polymerase (RNA) II (DNA directed) polypeptide K [Source:MGI Symbol;Acc:MGI:102725]
ENSMUSG00000068579	561.495	699.047	423.944	0.606461	-0.721514	0.000198037	0.00599127	Rpl7a-ps3	15	36308144	36308956	-1	ribosomal protein L7A, pseudogene 3 [Source:MGI Symbol;Acc:MGI:3643413]
ENSMUSG00000022336	301.113	395.159	207.068	0.524011	-0.932331	4.59477e-06	0.00020761	Eif3e	15	43250040	43282736	-1	eukaryotic translation initiation factor 3, subunit E [Source:MGI Symbol;Acc:MGI:99257]
ENSMUSG00000089828	37.5004	53.4176	21.5832	0.404047	-1.30741	9.2335e-05	0.0030165	Gm16300	15	47699714	47703827	-1	predicted gene 16300 [Source:MGI Symbol;Acc:MGI:3826587]
ENSMUSG00000092454	42.7392	18.1693	67.309	3.70454	1.8893	2.56678e-10	2.37066e-08	Gm2991	15	65928454	65928933	-1	predicted pseudogene 2991 [Source:MGI Symbol;Acc:MGI:3781169]
ENSMUSG00000068397	1336.78	1609.25	1064.31	0.661371	-0.596469	0.00140188	0.0327297	Gm10240	15	68309819	68310301	1	predicted gene 10240 [Source:MGI Symbol;Acc:MGI:3704454]
ENSMUSG00000022584	422.769	327.991	517.546	1.57792	0.658028	0.00221448	0.0475835	Ly6c2	15	75108160	75111684	-1	lymphocyte antigen 6 complex, locus C2 [Source:MGI Symbol;Acc:MGI:3712069]
ENSMUSG00000022582	38.264	15.1085	61.4195	4.06523	2.02334	5.38702e-08	3.56249e-06	Ly6g	15	75156693	75158739	1	lymphocyte antigen 6 complex, locus G [Source:MGI Symbol;Acc:MGI:109440]
ENSMUSG00000047728	37.6196	14.2793	60.96	4.26913	2.09394	3.6269e-08	2.45207e-06	BC025446	15	75216592	75222659	1	cDNA sequence BC025446 [Source:MGI Symbol;Acc:MGI:2385015]
ENSMUSG00000068348	37.5432	14.1265	60.96	4.31531	2.10946	3.01556e-08	2.0748e-06	Gm10238	15	75235649	75238768	-1	predicted pseudogene 10238 [Source:MGI Symbol;Acc:MGI:3641620]
ENSMUSG00000022583	36.5666	14.3694	58.7639	4.08952	2.03193	1.14382e-07	7.09899e-06	Ly6f	15	75268421	75272234	1	lymphocyte antigen 6 complex, locus F [Source:MGI Symbol;Acc:MGI:109441]
ENSMUSG00000053168	19.4779	4.08676	34.8691	8.5322	3.09292	5.24054e-08	3.48253e-06	9030619P08Rik	15	75427607	75431829	-1	RIKEN cDNA 9030619P08 gene [Source:MGI Symbol;Acc:MGI:3612405]
ENSMUSG00000018893	176.207	232.916	119.497	0.513048	-0.962834	1.47066e-06	7.40659e-05	Mb	15	77015489	77050670	-1	myoglobin [Source:MGI Symbol;Acc:MGI:96922]
ENSMUSG00000082233	30.6638	45.1371	16.1904	0.358695	-1.47917	1.27505e-05	0.000519283	Gm6506	15	77443285	77444420	-1	predicted gene 6506 [Source:MGI Symbol;Acc:MGI:3645107]
ENSMUSG00000019146	9.32853	14.4937	4.16334	0.287251	-1.79962	0.00164363	0.037381	Cacng2	15	77991748	78120028	-1	calcium channel, voltage-dependent, gamma subunit 2 [Source:MGI Symbol;Acc:MGI:1316660]
ENSMUSG00000060036	2236.29	2926.41	1546.16	0.528345	-0.920446	6.40375e-07	3.38133e-05	Rpl3	15	80077781	80083406	-1	ribosomal protein L3 [Source:MGI Symbol;Acc:MGI:1351605]
ENSMUSG00000077734	42.8538	72.651	13.0565	0.179715	-2.47621	5.15906e-14	7.09918e-12	Snord83b	15	80078498	80078591	-1	small nucleolar RNA, C/D box 83B [Source:MGI Symbol;Acc:MGI:3819557]
ENSMUSG00000088219	104.346	165.526	43.1664	0.260784	-1.93908	4.91136e-16	8.86191e-14		15	80080251	80080343	-1	Small nucleolar RNA U83B [Source:RFAM;Acc:RF00593]
ENSMUSG00000061848	692.606	423.238	961.975	2.27289	1.18453	8.65113e-09	6.5657e-07	Gm5805	15	81972390	81972845	1	predicted gene 5805 [Source:MGI Symbol;Acc:MGI:3644633]
ENSMUSG00000076395	1.84516	0	3.69033	Inf	Inf	0.00229756	0.0489441		15	82408458	82408543	1
ENSMUSG00000075517	1.98839	0	3.97678	Inf	Inf	0.000782193	0.0196602	Cyp2d37-ps	15	82689134	82690499	-1	cytochrome P450, family 2, subfamily d, polypeptide 37, pseudogene [Source:MGI Symbol;Acc:MGI:3721937]
ENSMUSG00000078289	18.9357	1.64073	36.2307	22.082	4.4648	1.26833e-16	2.5224e-14	Gm10923	15	85116829	85117290	1	predicted gene 10923 [Source:MGI Symbol;Acc:MGI:3779135]
ENSMUSG00000065911	3127.45	2339.34	3915.55	1.67379	0.743114	5.27244e-05	0.00182997		15	93234363	93234700	1	7SK RNA [Source:RFAM;Acc:RF00100]
ENSMUSG00000023000	31.7121	20.8499	42.5743	2.04195	1.02994	0.00071989	0.0182627	Dhh	15	98893031	98898540	-1	desert hedgehog [Source:MGI Symbol;Acc:MGI:94891]
ENSMUSG00000043144	6.90441	0	13.8088	Inf	Inf	2.71468e-10	2.46547e-08	Aqp6	15	99601400	99605477	1	aquaporin 6 [Source:MGI Symbol;Acc:MGI:1341204]
ENSMUSG00000092014	65.0956	43.7553	86.436	1.97544	0.982175	0.000309479	0.00884775	Gm4468	15	99810289	99810582	-1	predicted gene 4468 [Source:MGI Symbol;Acc:MGI:3782652]
ENSMUSG00000058057	175.903	126.556	225.25	1.77985	0.831752	0.00016888	0.0051875	Mettl7a3	15	100334929	100340341	1	methyltransferase like 7A3 [Source:MGI Symbol;Acc:MGI:3710670]
ENSMUSG00000023034	157.245	114.135	200.356	1.75543	0.811825	0.000168811	0.0051875	Nr4a1	15	101266846	101274792	1	nuclear receptor subfamily 4, group A, member 1 [Source:MGI Symbol;Acc:MGI:1352454]
ENSMUSG00000062683	368.62	496.94	240.3	0.483559	-1.04824	1.82052e-07	1.09496e-05	Atp5g2	15	102663014	102667749	-1	ATP synthase, H+ transporting, mitochondrial F0 complex, subunit C2 (subunit 9) [Source:MGI Symbol;Acc:MGI:1915192]
ENSMUSG00000046434	516.843	703.205	330.48	0.469962	-1.08938	6.77803e-08	4.41804e-06	Hnrnpa1	15	103240432	103244955	1	heterogeneous nuclear ribonucleoprotein A1 [Source:MGI Symbol;Acc:MGI:104820]
ENSMUSG00000084304	39.836	16.194	63.4781	3.91985	1.9708	3.38302e-09	2.71099e-07	Gm6142	16	4320356	4320680	-1	predicted pseudogene 6142 [Source:MGI Symbol;Acc:MGI:3644670]
ENSMUSG00000022519	62.3315	81.2397	43.4234	0.534509	-0.903713	0.000199058	0.0060128	Srl	16	4480216	4541816	-1	sarcalumenin [Source:MGI Symbol;Acc:MGI:2146620]
ENSMUSG00000014301	45.34	59.5586	31.1214	0.522535	-0.936401	0.00178052	0.0399277	Pam16	16	4616464	4624988	-1	presequence translocase-asssociated motor 16 homolog (S. cerevisiae) [Source:MGI Symbol;Acc:MGI:1913699]
ENSMUSG00000068674	328.922	211.309	446.536	2.11319	1.07942	2.72398e-07	1.56908e-05	Gm10247	16	8922057	8922389	-1	predicted gene 10247 [Source:MGI Symbol;Acc:MGI:3641838]
ENSMUSG00000081052	12.9934	5.17752	20.8093	4.01917	2.0069	1.67572e-05	0.000665549	Gm6305	16	11190254	11191265	-1	predicted gene 6305 [Source:MGI Symbol;Acc:MGI:3644967]
ENSMUSG00000089818	21.0793	29.6523	12.5063	0.421765	-1.24549	0.000622146	0.0160066	Gm15950	16	13919427	13921399	-1	predicted gene 15950 [Source:MGI Symbol;Acc:MGI:3802178]
ENSMUSG00000082277	16.5188	24.2884	8.74926	0.360225	-1.47303	0.000236002	0.00697945	Gm15807	16	14037736	14038861	-1	predicted gene 15807 [Source:MGI Symbol;Acc:MGI:3802044]
ENSMUSG00000022788	152.914	189.087	116.74	0.617389	-0.695748	0.00198393	0.043804	Fgd4	16	16416917	16600549	-1	FYVE, RhoGEF and PH domain containing 4 [Source:MGI Symbol;Acc:MGI:2183747]
ENSMUSG00000041774	60.2825	83.7274	36.8376	0.439971	-1.18452	4.04922e-06	0.000184799	Ydjc	16	17144621	17160701	1	YdjC homolog (bacterial) [Source:MGI Symbol;Acc:MGI:1916351]
ENSMUSG00000091580	148.882	103.521	194.244	1.87637	0.907947	8.20718e-05	0.00270718	Gm6467	16	21896506	21897116	1	predicted gene 6467 [Source:MGI Symbol;Acc:MGI:3645284]
ENSMUSG00000082241	30.4551	14.9957	45.9146	3.06186	1.61441	3.39628e-06	0.000157105	Gm15776	16	22295001	22295457	1	predicted gene 15776 [Source:MGI Symbol;Acc:MGI:3783217]
ENSMUSG00000090021	57.3425	36.6258	78.0592	2.13126	1.09171	3.70769e-05	0.00133801	Gm6493	16	23014208	23017038	-1	predicted gene 6493 [Source:MGI Symbol;Acc:MGI:3644797]
ENSMUSG00000064880	23.6869	34.3942	12.9795	0.377374	-1.40593	3.18025e-05	0.00116935		16	23110383	23110507	1	Small nucleolar RNA SNORA63 [Source:RFAM;Acc:RF00092]
ENSMUSG00000064382	45.0055	68.5934	21.4177	0.312241	-1.67927	2.97228e-08	2.0554e-06		16	23111301	23111429	1	Small nucleolar RNA SNORA63 [Source:RFAM;Acc:RF00092]
ENSMUSG00000060636	1110.82	1573.02	648.627	0.412345	-1.27808	2.10305e-11	2.23827e-09	Rpl35a	16	33056453	33060189	1	ribosomal protein L35A [Source:MGI Symbol;Acc:MGI:1928894]
ENSMUSG00000052192	137.233	50.9125	223.553	4.39092	2.13452	1.19452e-18	2.90588e-16	Gm5963	16	35573317	35573556	-1	predicted pseudogene 5963 [Source:MGI Symbol;Acc:MGI:3648418]
ENSMUSG00000086324	11206.3	4859.92	17552.7	3.61173	1.85269	5.83049e-22	1.84718e-19	Gm15564	16	35966752	35983230	-1	predicted gene 15564 [Source:MGI Symbol;Acc:MGI:3783013]
ENSMUSG00000091786	100.327	130.193	70.4612	0.541207	-0.885747	0.000100854	0.00326352	Gm8425	16	36778834	36779602	1	predicted gene 8425 [Source:MGI Symbol;Acc:MGI:3645899]
ENSMUSG00000083405	953.151	655.043	1251.26	1.91019	0.933719	1.49312e-06	7.50584e-05	Gm15725	16	37882542	37883631	1	predicted gene 15725 [Source:MGI Symbol;Acc:MGI:3833682]
ENSMUSG00000081824	112.028	77.1074	146.949	1.90577	0.930373	0.000167646	0.00516124	BC002163	16	42955631	42955949	1	cDNA sequence BC002163 [Source:MGI Symbol;Acc:MGI:3612445]
ENSMUSG00000036172	37.371	57.8417	16.9002	0.29218	-1.77507	2.76607e-08	1.92256e-06	Cd200r3	16	44943678	44981380	1	CD200 receptor 3 [Source:MGI Symbol;Acc:MGI:1921853]
ENSMUSG00000048164	207.185	128.722	285.647	2.21909	1.14997	1.78302e-07	1.07478e-05	Gm7204	16	48218605	48219204	1	predicted pseudogene 7204 [Source:MGI Symbol;Acc:MGI:3645884]
ENSMUSG00000061100	639.131	806.557	471.705	0.584838	-0.773891	0.000630816	0.0161686	Retnla	16	48842552	48844461	1	resistin like alpha [Source:MGI Symbol;Acc:MGI:1888504]
ENSMUSG00000083692	63.9037	33.2326	94.5748	2.84584	1.50886	1.12767e-08	8.34902e-07	Gm9575	16	50665008	50666346	-1	predicted gene 9575 [Source:MGI Symbol;Acc:MGI:3779984]
ENSMUSG00000022601	632.6	842.221	422.979	0.502219	-0.993612	4.22351e-07	2.32472e-05	Rpl24	16	55966275	56008913	1	ribosomal protein L24 [Source:MGI Symbol;Acc:MGI:1915443]
ENSMUSG00000093149	83.6034	2.88572	164.321	56.9429	5.83144	7.18141e-57	9.78323e-54		16	64918222	64918305	-1
ENSMUSG00000092400	19.7471	30.4611	9.03303	0.296543	-1.75369	1.28997e-05	0.000523792	Gm20469	16	66690267	66694105	1	predicted gene 20469 [Source:MGI Symbol;Acc:MGI:5141934]
ENSMUSG00000022863	256.331	311.617	201.045	0.645167	-0.632256	0.0021383	0.0465337	Btg3	16	78359860	78377192	-1	B cell translocation gene 3 [Source:MGI Symbol;Acc:MGI:109532]
ENSMUSG00000082535	92.1051	119.866	64.3443	0.536803	-0.897536	0.000164057	0.00507944	Gm7860	16	91539182	91540060	-1	predicted gene 7860 [Source:MGI Symbol;Acc:MGI:3644843]
ENSMUSG00000022956	400.847	482.544	319.149	0.661389	-0.59643	0.00215938	0.0468054	Atp5o	16	91684398	91931687	-1	ATP synthase, H+ transporting, mitochondrial F1 complex, O subunit [Source:MGI Symbol;Acc:MGI:106341]
ENSMUSG00000087240	13.7794	21.2372	6.32159	0.297666	-1.74823	7.71279e-05	0.00257213	Gm15976	16	91924438	91928635	1	predicted gene 15976 [Source:MGI Symbol;Acc:MGI:3801898]
ENSMUSG00000023795	134.704	99.6934	169.715	1.70237	0.767545	0.000661566	0.016909	Pisd-ps2	17	3076578	3084183	-1	phosphatidylserine decarboxylase, pseudogene 2 [Source:MGI Symbol;Acc:MGI:3612472]
ENSMUSG00000092074	223.499	275.696	171.303	0.62135	-0.686523	0.00118291	0.0281482	Dynlt1a	17	6310547	6317474	-1	dynein light chain Tctex-type 1A [Source:MGI Symbol;Acc:MGI:3807506]
ENSMUSG00000079735	37.2104	16.9902	57.4306	3.38022	1.75712	1.69435e-09	1.40317e-07	Gm2792	17	6356805	6583118	-1	predicted gene 2792 [Source:MGI Symbol;Acc:MGI:3780960]
ENSMUSG00000000579	311.557	386.912	236.201	0.610478	-0.71199	0.000404457	0.0110863	Dynlt1c	17	6601671	6609774	1	dynein light chain Tctex-type 1C [Source:MGI Symbol;Acc:MGI:3807476]
ENSMUSG00000076218	11.1331	1.01466	21.2514	20.9443	4.38849	7.67477e-14	1.04553e-11	Mir692-1	17	6895229	6895337	-1	microRNA 692-1 [Source:MGI Symbol;Acc:MGI:3629930]
ENSMUSG00000023861	269.051	338.531	199.571	0.589521	-0.762384	0.000170705	0.00523765	Brp44l	17	8282904	8297661	1	brain protein 44-like [Source:MGI Symbol;Acc:MGI:1915240]
ENSMUSG00000087478	135.282	172.177	98.3879	0.571434	-0.80734	0.000192367	0.00583511	4930506C21Rik	17	8293366	8311080	-1	RIKEN cDNA 4930506C21 gene [Source:MGI Symbol;Acc:MGI:1922310]
ENSMUSG00000084390	3.58929	0.562958	6.61562	11.7515	3.55478	0.00108685	0.0260672	Gm15425	17	8564258	8568860	-1	predicted gene 15425 [Source:MGI Symbol;Acc:MGI:3705642]
ENSMUSG00000091612	181.482	89.384	273.579	3.06072	1.61387	1.87211e-12	2.267e-10	Gm17087	17	8565852	8566950	-1	predicted gene 17087 [Source:MGI Symbol;Acc:MGI:4937914]
ENSMUSG00000089883	322.497	394.117	250.877	0.636555	-0.651642	0.00110538	0.0264883	Gm3355	17	13862317	13862803	-1	predicted gene 3355 [Source:MGI Symbol;Acc:MGI:3781533]
ENSMUSG00000079311	410.231	552.566	267.897	0.484822	-1.04447	1.61727e-07	9.83574e-06	Gm3222	17	14709066	14710055	1	predicted pseudogene 3222 [Source:MGI Symbol;Acc:MGI:3781401]
ENSMUSG00000090957	21.535	12.3614	30.7085	2.48423	1.3128	0.00125841	0.0297369	Gm7535	17	17911039	17911947	-1	predicted gene 7535 [Source:MGI Symbol;Acc:MGI:3644434]
ENSMUSG00000071273	22.5583	13.2361	31.8806	2.40861	1.2682	0.00158571	0.0363978	Gm5145	17	20570362	20571198	1	predicted pseudogene 5145 [Source:MGI Symbol;Acc:MGI:3645482]
ENSMUSG00000076137	102.15	32.0856	172.215	5.36737	2.42422	8.21078e-22	2.57139e-19		17	21284103	21284212	-1
ENSMUSG00000086869	266.915	199.674	334.156	1.6735	0.742871	0.00032255	0.00915437	Gm7809	17	21966175	21968272	-1	predicted gene 7809 [Source:MGI Symbol;Acc:MGI:3643362]
ENSMUSG00000055839	283.323	342.755	223.892	0.653213	-0.614376	0.00172704	0.0389851	Tceb2	17	23824740	23829109	-1	transcription elongation factor B (SIII), polypeptide 2 [Source:MGI Symbol;Acc:MGI:1914923]
ENSMUSG00000044533	1903.26	2652.58	1153.93	0.435023	-1.20084	1.32072e-10	1.25819e-08	Rps2	17	24718116	24721929	1	ribosomal protein S2 [Source:MGI Symbol;Acc:MGI:105110]
ENSMUSG00000077709	99.0135	159.441	38.5864	0.242011	-2.04686	4.63971e-16	8.54145e-14	Snora64	17	24720772	24720905	1	small nucleolar RNA, H/ACA box 64 [Source:MGI Symbol;Acc:MGI:2148175]
ENSMUSG00000049124	123.307	85.78	160.834	1.87496	0.906861	0.000200441	0.00604787	Gm8186	17	26098872	26099257	-1	predicted gene 8186 [Source:MGI Symbol;Acc:MGI:3643110]
ENSMUSG00000089764	528.49	349.149	707.83	2.0273	1.01956	3.82829e-07	2.1418e-05	Gm16580	17	26269336	26270379	1	predicted gene 16580 [Source:MGI Symbol;Acc:MGI:4415000]
ENSMUSG00000068604	363.281	472.115	254.447	0.538952	-0.891771	4.82074e-06	0.000216029	Gm8225	17	26542760	26543715	1	predicted gene 8225 [Source:MGI Symbol;Acc:MGI:3643826]
ENSMUSG00000052146	1188.66	1596.59	780.733	0.489001	-1.03209	4.06869e-08	2.73043e-06	Rps10	17	27630422	27636629	-1	ribosomal protein S10 [Source:MGI Symbol;Acc:MGI:1914347]
ENSMUSG00000080731	73.1489	98.2492	48.0486	0.489048	-1.03195	4.45116e-05	0.00156486	Rps2-ps9	17	27784427	27785243	1	ribosomal protein S2, pseudogene 9 [Source:MGI Symbol;Acc:MGI:3644037]
ENSMUSG00000037805	1261.69	1580.48	942.897	0.59659	-0.745187	5.61233e-05	0.00193073	Rpl10a	17	28328471	28331032	1	ribosomal protein L10A [Source:MGI Symbol;Acc:MGI:1343877]
ENSMUSG00000024222	258.748	401.494	116.002	0.288925	-1.79123	1.52849e-18	3.68541e-16	Fkbp5	17	28399095	28517524	-1	FK506 binding protein 5 [Source:MGI Symbol;Acc:MGI:104670]
ENSMUSG00000023067	936.867	1202.13	671.603	0.558678	-0.839912	1.46829e-06	7.40659e-05	Cdkn1a	17	29090979	29100722	1	cyclin-dependent kinase inhibitor 1A (P21) [Source:MGI Symbol;Acc:MGI:104556]
ENSMUSG00000067575	860.858	619.422	1102.29	1.77955	0.831516	1.83714e-05	0.000723335	Rpl35a-ps3	17	29136972	29137304	-1	ribosomal protein L35A, pseudogene 3 [Source:MGI Symbol;Acc:MGI:3704473]
ENSMUSG00000061613	198.614	264.818	132.41	0.500005	-0.999987	1.77777e-06	8.77485e-05	U2af1	17	31647082	31658754	-1	U2 small nuclear ribonucleoprotein auxiliary factor (U2AF) 1 [Source:MGI Symbol;Acc:MGI:98884]
ENSMUSG00000090952	60.2179	81.3078	39.128	0.481234	-1.05519	7.06564e-05	0.00237374	Gm17251	17	33759992	33761870	1	predicted gene, 17251 [Source:MGI Symbol;Acc:MGI:4936885]
ENSMUSG00000002289	242.449	319.931	164.967	0.515632	-0.955586	5.13079e-07	2.76819e-05	Angptl4	17	33773750	33781575	-1	angiopoietin-like 4 [Source:MGI Symbol;Acc:MGI:1888999]
ENSMUSG00000067288	1225.44	1680.1	770.768	0.458763	-1.12418	1.12254e-09	9.49839e-08	Rps28	17	33819027	33824562	-1	ribosomal protein S28 [Source:MGI Symbol;Acc:MGI:1859516]
ENSMUSG00000008668	1670.86	2172.81	1168.91	0.537974	-0.894393	9.52489e-07	4.92439e-05	Rps18	17	33951999	33956001	-1	ribosomal protein S18 [Source:MGI Symbol;Acc:MGI:98146]
ENSMUSG00000092512	4.74943	0.629754	8.86911	14.0835	3.81593	9.03948e-05	0.00296735	Gm4152	17	33980486	33980744	-1	predicted gene 4152 [Source:MGI Symbol;Acc:MGI:3782328]
ENSMUSG00000092471	6.01934	0.562958	11.4757	20.3847	4.34941	2.50702e-06	0.000118527	Cyp21a2-ps	17	34719813	34722252	-1	cytochrome P450, family 21, subfamily a, polypeptide 2 pseudogene [Source:MGI Symbol;Acc:MGI:3645529]
ENSMUSG00000092202	68.4807	4.33545	132.626	30.591	4.93504	2.10329e-45	2.04665e-42	Stk19-ps1	17	34744753	34747154	-1	serine/threonine kinase 19, pseudogene 1 [Source:MGI Symbol;Acc:MGI:2148500]
ENSMUSG00000092543	66.0959	1.46458	130.727	89.2589	6.47992	3.50394e-54	4.33947e-51	Skiv2l-ps1	17	34769833	34771228	-1	superkiller viralicidic activity 2-like (S. cerevisiae), pseudogene 1 [Source:MGI Symbol;Acc:MGI:2148492]
ENSMUSG00000092200	109.415	45.539	173.292	3.80535	1.92803	1.22855e-15	2.02867e-13	Tnxa	17	34771395	34801623	1	tenascin XA (pseudogene) [Source:MGI Symbol;Acc:MGI:2148489]
ENSMUSG00000024365	59.5785	0.977239	118.18	120.932	6.91805	3.28596e-54	4.26329e-51	Cyp21a1	17	34801348	34804561	-1	cytochrome P450, family 21, subfamily a, polypeptide 1 [Source:MGI Symbol;Acc:MGI:88591]
ENSMUSG00000015451	291.669	229.55	353.788	1.54122	0.624077	0.00050531	0.0134057	C4a	17	34809092	34823464	-1	complement component 4A (Rodgers blood group) [Source:MGI Symbol;Acc:MGI:98320]
ENSMUSG00000090877	1177.09	840.097	1514.07	1.80226	0.849807	2.64168e-05	0.000996887	Hspa1b	17	34956436	34959238	-1	heat shock protein 1B [Source:MGI Symbol;Acc:MGI:99517]
ENSMUSG00000091971	1063.08	737.748	1388.41	1.88196	0.912233	6.54229e-06	0.000282938	Hspa1a	17	34969199	34972154	-1	heat shock protein 1A [Source:MGI Symbol;Acc:MGI:96244]
ENSMUSG00000092609	190.049	133.373	246.724	1.84988	0.887433	5.10923e-05	0.00177933	Gm20481	17	34969912	34972136	1	predicted gene 20481 [Source:MGI Symbol;Acc:MGI:5141946]
ENSMUSG00000007033	80.3158	56.5736	104.058	1.83934	0.879187	0.000745075	0.018814	Hspa1l	17	34972703	34979284	1	heat shock protein 1-like [Source:MGI Symbol;Acc:MGI:96231]
ENSMUSG00000073415	78.7427	56.1972	101.288	1.80237	0.849896	0.00113235	0.0271108	Gm10501	17	34976899	34981788	-1	predicted gene 10501 [Source:MGI Symbol;Acc:MGI:3704476]
ENSMUSG00000092444	127.324	5.27414	249.373	47.2823	5.56323	3.53579e-68	6.88115e-65	Gm18733	17	35278176	35279414	-1	predicted gene, 18733 [Source:MGI Symbol;Acc:MGI:5010918]
ENSMUSG00000092438	129.358	9.32764	249.389	26.7366	4.74074	9.03319e-59	1.29536e-55	Gm18734	17	35304206	35306317	-1	predicted gene, 18734 [Source:MGI Symbol;Acc:MGI:5010919]
ENSMUSG00000091655	228.102	79.572	376.632	4.73322	2.24282	6.38367e-24	2.3504e-21	Gm8741	17	35335909	35336292	1	predicted gene 8741 [Source:MGI Symbol;Acc:MGI:3644779]
ENSMUSG00000091705	281.492	178.781	384.204	2.14902	1.10368	2.64951e-08	1.85099e-06	H2-Q2	17	35342242	35346762	1	histocompatibility 2, Q region locus 2 [Source:MGI Symbol;Acc:MGI:95931]
ENSMUSG00000092253	102.367	4.24094	200.494	47.2758	5.56303	1.95373e-61	2.9573e-58	H2-Q3	17	35358989	35359972	1	histocompatibility 2, Q region locus 3 [Source:MGI Symbol;Acc:MGI:95932]
ENSMUSG00000055413	574.88	385.331	764.429	1.98382	0.988283	4.96971e-07	2.70269e-05	H2-Q5	17	35394126	35398026	1	histocompatibility 2, Q region locus 5 [Source:MGI Symbol;Acc:MGI:95934]
ENSMUSG00000092560	198.141	79.8945	316.388	3.96008	1.98553	8.33664e-20	2.24891e-17	Gm8750	17	35400799	35403727	1	predicted pseudogene 8750 [Source:MGI Symbol;Acc:MGI:3647542]
ENSMUSG00000092278	89.1958	60.8221	117.57	1.93301	0.950847	1.57501e-05	0.000630989	Gm8752	17	35445856	35448926	1	predicted pseudogene 8752 [Source:MGI Symbol;Acc:MGI:3647539]
ENSMUSG00000092198	17.8127	0.162071	35.4632	218.813	7.77356	4.04743e-24	1.51063e-21	Gm20527	17	35465455	35466482	-1	predicted gene 20527 [Source:MGI Symbol;Acc:MGI:5141992]
ENSMUSG00000092215	48.0162	72.279	23.7535	0.328636	-1.60544	2.91287e-07	1.67435e-05	Gm20419	17	35480139	35480728	1	predicted gene 20419 [Source:MGI Symbol;Acc:MGI:5141884]
ENSMUSG00000049832	128.197	86.8606	169.533	1.95178	0.964791	4.65215e-05	0.00163131	Gm9840	17	35935462	35935963	-1	predicted gene 9840 [Source:MGI Symbol;Acc:MGI:3710517]
ENSMUSG00000092284	10.7938	2.60826	18.9794	7.27665	2.86327	2.07105e-06	0.000100944	Gm8801	17	35947246	35952297	1	predicted gene 8801 [Source:MGI Symbol;Acc:MGI:3779813]
ENSMUSG00000092368	20.091	12.111	28.071	2.31782	1.21277	0.00105842	0.0255428	A930015D03Rik	17	35994453	36038435	1	RIKEN cDNA A930015D03 gene [Source:MGI Symbol;Acc:MGI:1925060]
ENSMUSG00000092365	75.771	32.4798	119.062	3.66573	1.8741	1.77348e-11	1.90989e-09	BC023719	17	36032420	36117121	1	cDNA sequence BC023719 [Source:MGI Symbol;Acc:MGI:3574836]
ENSMUSG00000073407	45.0888	1.29693	88.8807	68.5315	6.0987	1.8096e-40	1.4087e-37	Gm6034	17	36042961	36058645	1	predicted gene 6034 [Source:MGI Symbol;Acc:MGI:3646212]
ENSMUSG00000091373	126.805	68.7181	184.892	2.69059	1.42792	1.33223e-09	1.11003e-07	Gm8810	17	36066108	36067764	-1	predicted gene 8810 [Source:MGI Symbol;Acc:MGI:3779814]
ENSMUSG00000092304	43.3001	0.162071	86.4381	533.336	9.0589	1.08449e-43	9.23379e-41	Gm20530	17	36094181	36094763	1	predicted gene 20530 [Source:MGI Symbol;Acc:MGI:5141995]
ENSMUSG00000092224	156.885	81.2452	232.525	2.86202	1.51703	4.91712e-11	5.02993e-09	Gm8815	17	36094968	36096805	-1	predicted gene 8815 [Source:MGI Symbol;Acc:MGI:3648635]
ENSMUSG00000092277	12.7389	6.08554	19.3922	3.18661	1.67202	4.33828e-05	0.00153507	Gm19684	17	36121678	36129692	1	predicted gene, 19684 [Source:MGI Symbol;Acc:MGI:5011869]
ENSMUSG00000073980	90.0787	34.2114	145.946	4.26601	2.09289	8.6526e-16	1.4827e-13	Gm9574	17	36137003	36138440	-1	predicted gene 9574 [Source:MGI Symbol;Acc:MGI:3809525]
ENSMUSG00000073403	103.516	39.0154	168.017	4.30641	2.10649	5.8836e-16	1.04094e-13	Gm10499	17	36141758	36145923	-1	predicted gene 10499 [Source:MGI Symbol;Acc:MGI:3702919]
ENSMUSG00000038311	6.38858	2.89466	9.88251	3.41405	1.77148	0.000963724	0.0235458	2410017I17Rik	17	36145018	36162573	1	RIKEN cDNA 2410017I17 gene [Source:MGI Symbol;Acc:MGI:1916967]
ENSMUSG00000092366	56.7819	2.51412	111.05	44.1704	5.46501	1.22636e-44	1.07785e-41	Gm17782	17	36156533	36156809	-1	predicted gene, 17782 [Source:MGI Symbol;Acc:MGI:5009946]
ENSMUSG00000092289	6.6008	1.24098	11.9606	9.63805	3.26874	1.5467e-06	7.73238e-05	Gm6659	17	36157988	36158534	1	predicted gene 6659 [Source:MGI Symbol;Acc:MGI:3648914]
ENSMUSG00000073402	299.122	204.879	393.365	1.91999	0.9411	6.18406e-06	0.000269856	Gm8909	17	36164443	36168537	-1	predicted gene 8909 [Source:MGI Symbol;Acc:MGI:3704134]
ENSMUSG00000092374	5.71508	0.978371	10.4518	10.6828	3.41722	4.26465e-05	0.00151493	Gm6623	17	36179114	36179657	1	predicted gene 6623 [Source:MGI Symbol;Acc:MGI:3644901]
ENSMUSG00000054128	8.81721	3.93525	13.6992	3.48114	1.79956	0.00224005	0.0480532	H2-T3	17	36185572	36190287	-1	histocompatibility 2, T region locus 3 [Source:MGI Symbol;Acc:MGI:95959]
ENSMUSG00000092457	8.67452	1.20198	16.1471	13.4338	3.74779	2.06456e-07	1.22551e-05	Gm8835	17	36202349	36206323	-1	predicted gene 8835 [Source:MGI Symbol;Acc:MGI:3646857]
ENSMUSG00000024459	30.4133	14.9491	45.8776	3.06892	1.61773	3.0538e-06	0.000141744	H2-M5	17	36984061	36989537	-1	histocompatibility 2, M region locus 5 [Source:MGI Symbol;Acc:MGI:95917]
ENSMUSG00000090704	4.57505	0.324141	8.82596	27.2287	4.76706	6.27784e-05	0.00213808	Trp53-ps	17	54420055	54420195	1	transformation related protein 53, pseudogene [Source:MGI Symbol;Acc:MGI:98835]
ENSMUSG00000059912	308.495	381.74	235.249	0.616255	-0.698401	0.000814923	0.0204263	Rpl21-ps6	17	55915403	55915870	-1	ribosomal protein L21, pseudogene 6 [Source:MGI Symbol;Acc:MGI:3643554]
ENSMUSG00000057863	904.917	1189.97	619.861	0.520903	-0.940913	2.39312e-07	1.39323e-05	Rpl36	17	56613395	56614243	1	ribosomal protein L36 [Source:MGI Symbol;Acc:MGI:1860603]
ENSMUSG00000046952	16.6367	8.08553	25.1878	3.11517	1.63931	0.000198126	0.00599127	Gm5815	17	58593659	58594843	1	predicted pseudogene 5815 [Source:MGI Symbol;Acc:MGI:3648184]
ENSMUSG00000066983	6.7982	1.46013	12.1363	8.31175	3.05515	5.11346e-05	0.00177933	Gm16519	17	70929058	70929546	1	predicted gene, 16519 [Source:MGI Symbol;Acc:MGI:4360871]
ENSMUSG00000091831	13.5421	7.87568	19.2085	2.43896	1.28627	0.00197495	0.0436411	Gm4707	17	71458324	71459922	-1	predicted gene 4707 [Source:MGI Symbol;Acc:MGI:3782887]
ENSMUSG00000082051	25.8457	13.4772	38.2142	2.83546	1.50358	5.72845e-05	0.00196819	Gm16072	18	12287404	12289780	1	predicted gene 16072 [Source:MGI Symbol;Acc:MGI:3801776]
ENSMUSG00000063628	318.52	180.938	456.103	2.52077	1.33387	2.66684e-10	2.43013e-08	Gm7665	18	16274648	16274944	-1	predicted pseudogene 7665 [Source:MGI Symbol;Acc:MGI:3645651]
ENSMUSG00000061808	2.41572	0	4.83145	Inf	Inf	5.48897e-05	0.00190028	Ttr	18	20665250	20674324	1	transthyretin [Source:MGI Symbol;Acc:MGI:98865]
ENSMUSG00000091363	33.7997	21.4467	46.1527	2.15198	1.10566	0.000843868	0.0210357	Gm7701	18	24257378	24258856	1	predicted gene 7701 [Source:MGI Symbol;Acc:MGI:3646506]
ENSMUSG00000055771	54.1484	17.5144	90.7823	5.18328	2.37387	2.66421e-16	4.97186e-14	Gm7936	18	30495001	30495375	-1	predicted pseudogene 7936 [Source:MGI Symbol;Acc:MGI:3646364]
ENSMUSG00000091561	95.7417	14.0706	177.413	12.6088	3.65636	1.485e-38	1.09352e-35	Gm6665	18	31819862	31820413	-1	predicted gene 6665 [Source:MGI Symbol;Acc:MGI:3643253]
ENSMUSG00000084824	22.1628	35.0729	9.25264	0.263812	-1.92242	2.48568e-06	0.000117821	Gm16344	18	32021740	32026610	1	predicted gene 16344 [Source:MGI Symbol;Acc:MGI:3840129]
ENSMUSG00000078240	129.241	161.195	97.2873	0.603538	-0.728484	0.00129434	0.0305066	Gm3550	18	34736359	34738014	1	predicted gene 3550 [Source:MGI Symbol;Acc:MGI:3781727]
ENSMUSG00000085172	73.9812	47.2608	100.702	2.13076	1.09137	1.777e-05	0.000701683	Gm6542	18	36609958	36610729	1	predicted gene 6542 [Source:MGI Symbol;Acc:MGI:3644649]
ENSMUSG00000081773	63.8911	88.9472	38.835	0.436607	-1.19559	6.19026e-06	0.000269856	Gm8302	18	38771496	38772347	-1	predicted gene 8302 [Source:MGI Symbol;Acc:MGI:3643802]
ENSMUSG00000085939	358.736	272.331	445.142	1.63456	0.708906	0.000533537	0.0140588	Cd63-ps	18	50134726	50135600	1	CD63 antigen, pseudogene [Source:MGI Symbol;Acc:MGI:105972]
ENSMUSG00000069379	75.4943	54.8961	96.0925	1.75044	0.80772	0.00211416	0.0461188	Gm4950	18	51865264	51865881	-1	predicted pseudogene 4950 [Source:MGI Symbol;Acc:MGI:3649015]
ENSMUSG00000069376	183.785	238.583	128.987	0.540636	-0.887271	3.21354e-05	0.00117841	Gm5507	18	53984321	53985328	1	predicted gene 5507 [Source:MGI Symbol;Acc:MGI:3648656]
ENSMUSG00000086607	18.133	26.2198	10.0463	0.383156	-1.384	0.0010364	0.0250557	4930511M06Rik	18	57373455	57552397	-1	RIKEN cDNA 4930511M06 gene [Source:MGI Symbol;Acc:MGI:1922334]
ENSMUSG00000024608	2667.39	3380.78	1953.99	0.577972	-0.790929	1.35362e-05	0.000548819	Rps14	18	60774510	60778546	1	ribosomal protein S14 [Source:MGI Symbol;Acc:MGI:98107]
ENSMUSG00000062328	1506.67	2105.4	907.943	0.431246	-1.21342	1.31583e-10	1.25793e-08	Rpl17	18	75000477	75003381	1	ribosomal protein L17 [Source:MGI Symbol;Acc:MGI:2448270]
ENSMUSG00000064871	57.9494	92.7434	23.1554	0.249671	-2.0019	5.19642e-13	6.64702e-11	Snord58b	18	75001058	75001123	1	small nucleolar RNA, C/D box 58B [Source:MGI Symbol;Acc:MGI:3819545]
ENSMUSG00000064647	131.89	208.676	55.1039	0.264064	-1.92104	1.42714e-16	2.81767e-14		18	75001455	75001519	1	Small nucleolar RNA SNORD58 [Source:RFAM;Acc:RF00151]
ENSMUSG00000064844	211.292	330.5	92.0839	0.27862	-1.84363	1.30688e-17	2.8949e-15		18	75001880	75001944	1	Small nucleolar RNA SNORD58 [Source:RFAM;Acc:RF00151]
ENSMUSG00000061684	569.736	703.235	436.237	0.620328	-0.688896	0.000537221	0.0141364	Rpl21-ps8	18	82523539	82524021	-1	ribosomal protein L21, pseudogene 8 [Source:MGI Symbol;Acc:MGI:3648345]
ENSMUSG00000091697	19.9954	5.01254	34.9783	6.97817	2.80285	2.63978e-10	2.41353e-08	Eif3s6-ps2	18	90311825	90312043	-1	eukaryotic translation initiation factor 3, subunit 6, pseudogene 2 [Source:MGI Symbol;Acc:MGI:103204]
ENSMUSG00000038274	1335.85	1776.9	894.787	0.503565	-0.98975	1.47487e-07	9.00992e-06	Fau	19	6057888	6059524	1	Finkel-Biskis-Reilly murine sarcoma virus (FBR-MuSV) ubiquitously expressed (fox derived) [Source:MGI Symbol;Acc:MGI:102547]
ENSMUSG00000083458	43.6273	19.9365	67.3181	3.37662	1.75558	1.29761e-09	1.0845e-07	Gm5510	19	6152715	6153200	1	predicted pseudogene 5510 [Source:MGI Symbol;Acc:MGI:3648472]
ENSMUSG00000084221	160.319	215.638	105.001	0.48693	-1.03821	3.56985e-06	0.000164298	Hmgb1-ps4	19	6592602	6593236	-1	high mobility group box 1, pseudogene 4 [Source:MGI Symbol;Acc:MGI:3768540]
ENSMUSG00000056612	89.8407	114.364	65.3176	0.571139	-0.808087	0.000821577	0.0205553	Ppp1r14b	19	6975048	6977324	1	protein phosphatase 1, regulatory (inhibitor) subunit 14B [Source:MGI Symbol;Acc:MGI:107682]
ENSMUSG00000076136	3.2487	0.314877	6.18252	19.6347	4.29534	0.000293811	0.0084711		19	7959530	7959638	-1
ENSMUSG00000071644	1229.46	1602.43	856.481	0.534489	-0.903769	2.51011e-06	0.000118527	Eef1g	19	8967041	8978479	1	eukaryotic translation elongation factor 1 gamma [Source:MGI Symbol;Acc:MGI:1914410]
ENSMUSG00000067608	123.302	81.3732	165.232	2.03054	1.02186	9.1625e-06	0.000385249	Pcna-ps2	19	9283238	9284494	1	proliferating cell nuclear antigen pseudogene 2 [Source:MGI Symbol;Acc:MGI:97505]
ENSMUSG00000051548	42.7149	24.7079	60.7219	2.45759	1.29724	8.71243e-06	0.000368029	Gm6365	19	11877615	11878358	-1	predicted pseudogene 6365 [Source:MGI Symbol;Acc:MGI:3643502]
ENSMUSG00000078528	22.0782	12.5089	31.6474	2.52999	1.33913	0.000554943	0.0145385	Gm17068	19	16277797	16278776	1	predicted gene 17068 [Source:MGI Symbol;Acc:MGI:4937895]
ENSMUSG00000080783	192.574	248.424	136.723	0.550362	-0.861547	4.22294e-05	0.00150403	Gm8250	19	18581455	18582228	1	predicted gene 8250 [Source:MGI Symbol;Acc:MGI:3647615]
ENSMUSG00000064941	29.8718	5.98945	53.7542	8.9748	3.16588	4.87869e-16	8.86165e-14		19	18732741	18732904	1	U1 spliceosomal RNA [Source:RFAM;Acc:RF00003]
ENSMUSG00000045104	115.442	45.8345	185.05	4.03735	2.01341	8.92103e-16	1.51505e-13	Gm5514	19	21938079	21938384	1	predicted gene 5514 [Source:MGI Symbol;Acc:MGI:3645435]
ENSMUSG00000092617	11.8754	5.30901	18.4418	3.47367	1.79646	0.000956454	0.0234138	Gm8412	19	27858058	27858497	1	predicted gene 8412 [Source:MGI Symbol;Acc:MGI:3647318]
ENSMUSG00000090737	34.1023	2.25196	65.9526	29.2868	4.87218	1.24476e-27	5.47011e-25	Gm6788	19	28763161	28763430	-1	predicted gene 6788 [Source:MGI Symbol;Acc:MGI:3646480]
ENSMUSG00000063754	593.923	462.58	725.266	1.56787	0.648808	0.00158198	0.0363429	Gm10136	19	29003405	29003842	-1	predicted pseudogene 10136 [Source:MGI Symbol;Acc:MGI:3704242]
ENSMUSG00000068466	241.542	308.92	174.164	0.563783	-0.826788	0.000121951	0.00388163	Gm5518	19	29160118	29160765	1	predicted gene 5518 [Source:MGI Symbol;Acc:MGI:3648673]
ENSMUSG00000024778	214.733	261.787	167.678	0.640514	-0.642698	0.00139455	0.0326144	Fas	19	34290659	34327770	1	Fas (TNF receptor superfamily member 6) [Source:MGI Symbol;Acc:MGI:95484]
ENSMUSG00000092983	18.3591	0.611225	36.1069	59.073	5.88443	2.30996e-23	7.86714e-21		19	44285235	44285290	-1
ENSMUSG00000071528	166.825	229.689	103.96	0.452611	-1.14366	2.22483e-07	1.30642e-05	Usmg5	19	47083471	47090625	-1	upregulated during skeletal muscle growth 5 [Source:MGI Symbol;Acc:MGI:1891435]
ENSMUSG00000062083	71.6789	29.2721	114.086	3.89743	1.96252	8.65495e-14	1.16561e-11	Rpl13a-ps1	19	50030124	50030735	-1	ribosomal protein 13A, pseudogene 1 [Source:MGI Symbol;Acc:MGI:3648883]
ENSMUSG00000072678	148.464	1.6911	295.237	174.583	7.44777	1.13628e-92	5.15984e-89	NA	NA	NA	NA	NA	NA
ENSMUSG00000091976	143.259	1.6911	284.827	168.427	7.39598	3.88952e-91	1.51391e-87	NA	NA	NA	NA	NA	NA
ENSMUSG00000082355	110.169	0.562958	219.776	390.395	8.60879	9.8168e-82	2.43153e-78	NA	NA	NA	NA	NA	NA
ENSMUSG00000082034	114.871	1.05399	228.688	216.974	7.76138	2.69286e-81	6.11414e-78	NA	NA	NA	NA	NA	NA
ENSMUSG00000081074	135.06	13.6312	256.489	18.8163	4.23391	1.39351e-51	1.4603e-48	NA	NA	NA	NA	NA	NA
ENSMUSG00000081338	272.677	54.2266	491.128	9.05695	3.17903	8.93676e-43	7.37851e-40	NA	NA	NA	NA	NA	NA
ENSMUSG00000091578	204.43	37.6885	371.171	9.8484	3.29989	6.68211e-41	5.35473e-38	NA	NA	NA	NA	NA	NA
ENSMUSG00000078725	36.9777	1.12078	72.8346	64.9856	6.02205	2.61649e-32	1.5842e-29	NA	NA	NA	NA	NA	NA
ENSMUSG00000073871	38.8122	3.66638	73.958	20.172	4.33428	3.11023e-26	1.30371e-23	NA	NA	NA	NA	NA	NA
ENSMUSG00000078360	38.6923	3.66638	73.7181	20.1065	4.32959	3.9396e-26	1.62634e-23	NA	NA	NA	NA	NA	NA
ENSMUSG00000085607	1993.94	3206.68	781.193	0.243614	-2.03733	1.73425e-25	6.94875e-23	NA	NA	NA	NA	NA	NA
ENSMUSG00000078363	35.9165	3.67823	68.1548	18.5293	4.21173	1.47155e-24	5.64702e-22	NA	NA	NA	NA	NA	NA
ENSMUSG00000084570	21.591	0.410152	42.7718	104.283	6.70436	3.2615e-24	1.23421e-21	NA	NA	NA	NA	NA	NA
ENSMUSG00000078731	39.4179	4.81082	74.0249	15.3872	3.94366	7.65014e-24	2.77914e-21	NA	NA	NA	NA	NA	NA
ENSMUSG00000084036	39.281	5.82593	72.736	12.4849	3.64211	3.94439e-23	1.32678e-20	NA	NA	NA	NA	NA	NA
ENSMUSG00000083726	39.4581	4.53798	74.3782	16.3902	4.03476	2.76761e-22	8.97695e-20	NA	NA	NA	NA	NA	NA
ENSMUSG00000073880	32.9869	4.14332	61.8304	14.9229	3.89946	4.26138e-22	1.36595e-19	NA	NA	NA	NA	NA	NA
ENSMUSG00000073873	39.4047	6.15076	72.6586	11.813	3.5623	2.38586e-21	7.14342e-19	NA	NA	NA	NA	NA	NA
ENSMUSG00000073875	36.861	7.08612	66.6358	9.40371	3.23323	2.76365e-19	7.03724e-17	NA	NA	NA	NA	NA	NA
ENSMUSG00000075876	177.674	281.876	73.4723	0.260655	-1.93979	5.7256e-19	1.4054e-16	NA	NA	NA	NA	NA	NA
ENSMUSG00000073882	32.8744	6.15076	59.5981	9.68955	3.27643	2.13515e-18	5.10301e-16	NA	NA	NA	NA	NA	NA
ENSMUSG00000078727	54.109	12.7996	95.4185	7.45479	2.89817	3.87365e-18	9.09839e-16	NA	NA	NA	NA	NA	NA
ENSMUSG00000075924	176.128	273.445	78.8107	0.288214	-1.79479	1.37736e-17	3.02641e-15	NA	NA	NA	NA	NA	NA
ENSMUSG00000082386	24.956	3.43828	46.4738	13.5166	3.75666	2.14505e-17	4.6019e-15	NA	NA	NA	NA	NA	NA
ENSMUSG00000090554	201.723	310.897	92.5483	0.297681	-1.74816	4.10024e-16	7.59967e-14	NA	NA	NA	NA	NA	NA
ENSMUSG00000078744	35.8925	8.72673	63.0583	7.22587	2.85317	5.09768e-16	9.13758e-14	NA	NA	NA	NA	NA	NA
ENSMUSG00000090316	131.03	206.564	55.4963	0.268664	-1.89612	6.59943e-16	1.15262e-13	NA	NA	NA	NA	NA	NA
ENSMUSG00000073874	44.917	11.8207	78.0133	6.5997	2.7224	5.51726e-15	8.5899e-13	NA	NA	NA	NA	NA	NA
ENSMUSG00000091374	8.98468	0	17.9694	Inf	Inf	8.68871e-15	1.32996e-12	NA	NA	NA	NA	NA	NA
ENSMUSG00000091663	133.739	206.791	60.6881	0.293476	-1.76868	1.44249e-14	2.13598e-12	NA	NA	NA	NA	NA	NA
ENSMUSG00000091626	99.2321	155.617	42.8468	0.275334	-1.86074	4.60105e-14	6.46187e-12	NA	NA	NA	NA	NA	NA
ENSMUSG00000050459	462.519	685.251	239.787	0.349925	-1.51488	6.37025e-14	8.7218e-12	NA	NA	NA	NA	NA	NA
ENSMUSG00000090384	423.285	625.379	221.191	0.35369	-1.49944	1.3287e-13	1.76594e-11	NA	NA	NA	NA	NA	NA
ENSMUSG00000090847	104.219	161.896	46.5426	0.287484	-1.79844	1.50151e-13	1.98593e-11	NA	NA	NA	NA	NA	NA
ENSMUSG00000091944	483.501	712.293	254.708	0.357589	-1.48362	1.55004e-13	2.04021e-11	NA	NA	NA	NA	NA	NA
ENSMUSG00000079255	24.9872	44.3788	5.59564	0.126088	-2.9875	1.8069e-13	2.36687e-11	NA	NA	NA	NA	NA	NA
ENSMUSG00000083146	55.4474	22.1549	88.7398	4.00542	2.00195	1.43323e-12	1.759e-10	NA	NA	NA	NA	NA	NA
ENSMUSG00000091640	23.8218	5.52784	42.1157	7.61884	2.92957	1.89329e-12	2.28251e-10	NA	NA	NA	NA	NA	NA
ENSMUSG00000091746	118.026	179.048	57.005	0.318379	-1.65118	2.07143e-12	2.48626e-10	NA	NA	NA	NA	NA	NA
ENSMUSG00000043248	494.921	275.365	714.476	2.59465	1.37554	4.63272e-12	5.2813e-10	NA	NA	NA	NA	NA	NA
ENSMUSG00000082401	69.6165	29.5128	109.72	3.71772	1.89442	1.05993e-11	1.17873e-09	NA	NA	NA	NA	NA	NA
ENSMUSG00000073883	39.7778	13.5137	66.0418	4.88702	2.28895	1.22461e-11	1.33999e-09	NA	NA	NA	NA	NA	NA
ENSMUSG00000082133	17.627	3.43828	31.8158	9.2534	3.20998	2.29801e-11	2.4268e-09	NA	NA	NA	NA	NA	NA
ENSMUSG00000090299	90.5233	138.164	42.8826	0.310375	-1.68792	5.29557e-11	5.34382e-09	NA	NA	NA	NA	NA	NA
ENSMUSG00000091359	81.5921	124.105	39.0788	0.314884	-1.66711	7.75915e-11	7.68748e-09	NA	NA	NA	NA	NA	NA
ENSMUSG00000072681	475.813	276.696	674.93	2.43924	1.28643	1.27612e-10	1.22859e-08	NA	NA	NA	NA	NA	NA
ENSMUSG00000048365	91.6239	45.7182	137.53	3.0082	1.5889	1.68864e-10	1.58651e-08	NA	NA	NA	NA	NA	NA
ENSMUSG00000090320	91.5713	138.111	45.0316	0.326054	-1.61682	2.45941e-10	2.287e-08	NA	NA	NA	NA	NA	NA
ENSMUSG00000066202	28.3836	9.49012	47.2771	4.98171	2.31664	4.96239e-10	4.40565e-08	NA	NA	NA	NA	NA	NA
ENSMUSG00000065829	76.6375	115.651	37.6235	0.325318	-1.62008	6.00864e-10	5.24716e-08	NA	NA	NA	NA	NA	NA
ENSMUSG00000091838	85.4139	128.461	42.367	0.329805	-1.60032	7.28045e-10	6.31729e-08	NA	NA	NA	NA	NA	NA
ENSMUSG00000075496	47.0541	73.4447	20.6635	0.281348	-1.82957	8.4811e-10	7.31253e-08	NA	NA	NA	NA	NA	NA
ENSMUSG00000092038	32.6252	51.7547	13.4957	0.260763	-1.93919	1.24728e-09	1.04887e-07	NA	NA	NA	NA	NA	NA
ENSMUSG00000091256	10.4855	1.68374	19.2873	11.455	3.51791	2.3684e-09	1.91482e-07	NA	NA	NA	NA	NA	NA
ENSMUSG00000073872	55.8552	25.6375	86.0729	3.35731	1.7473	3.50111e-09	2.78922e-07	NA	NA	NA	NA	NA	NA
ENSMUSG00000091107	76.184	38.9261	113.442	2.91429	1.54315	8.67764e-09	6.56753e-07	NA	NA	NA	NA	NA	NA
ENSMUSG00000076701	41.4611	64.7774	18.1448	0.28011	-1.83593	1.00855e-08	7.52846e-07	NA	NA	NA	NA	NA	NA
ENSMUSG00000090361	48.2031	73.4908	22.9155	0.311815	-1.68124	2.32277e-08	1.64808e-06	NA	NA	NA	NA	NA	NA
ENSMUSG00000081989	56.8932	30.3412	83.4452	2.75023	1.45955	2.64659e-08	1.85099e-06	NA	NA	NA	NA	NA	NA
ENSMUSG00000089925	5.48568	0.338221	10.6331	31.4384	4.97446	2.72024e-08	1.89554e-06	NA	NA	NA	NA	NA	NA
ENSMUSG00000078088	199.952	121.318	278.586	2.29634	1.19933	4.69959e-08	3.14607e-06	NA	NA	NA	NA	NA	NA
ENSMUSG00000079558	19.2039	6.39034	32.0175	5.01029	2.32489	8.70068e-08	5.53875e-06	NA	NA	NA	NA	NA	NA
ENSMUSG00000090621	36.4978	55.9955	17.0002	0.3036	-1.71976	9.55543e-08	6.04054e-06	NA	NA	NA	NA	NA	NA
ENSMUSG00000078734	25.0364	9.39485	40.678	4.32982	2.11431	1.00958e-07	6.338e-06	NA	NA	NA	NA	NA	NA
ENSMUSG00000084763	8.86695	0.977239	16.7567	17.1469	4.09988	1.17335e-07	7.26569e-06	NA	NA	NA	NA	NA	NA
ENSMUSG00000091986	283.333	385.663	181.003	0.469331	-1.09132	1.23994e-07	7.62603e-06	NA	NA	NA	NA	NA	NA
ENSMUSG00000076520	53.9995	26.8806	81.1185	3.01774	1.59347	1.46169e-07	8.94948e-06	NA	NA	NA	NA	NA	NA
ENSMUSG00000076524	12.3633	22.9145	1.81205	0.0790787	-3.66057	1.9371e-07	1.15742e-05	NA	NA	NA	NA	NA	NA
ENSMUSG00000075241	140.625	195.146	86.1052	0.441236	-1.18038	2.17964e-07	1.28657e-05	NA	NA	NA	NA	NA	NA
ENSMUSG00000081726	111.027	65.2478	156.805	2.40322	1.26497	2.2003e-07	1.2948e-05	NA	NA	NA	NA	NA	NA
ENSMUSG00000058906	25.903	40.8813	10.9248	0.267233	-1.90383	3.69046e-07	2.08179e-05	NA	NA	NA	NA	NA	NA
ENSMUSG00000078729	58.7306	31.2754	86.1858	2.7557	1.46242	6.34825e-07	3.35853e-05	NA	NA	NA	NA	NA	NA
ENSMUSG00000074422	31.2169	47.5387	14.8951	0.313326	-1.67426	7.97291e-07	4.15354e-05	NA	NA	NA	NA	NA	NA
ENSMUSG00000075392	268.974	360.822	177.127	0.490897	-1.02651	9.29521e-07	4.81955e-05	NA	NA	NA	NA	NA	NA
ENSMUSG00000075728	8.57682	1.51127	15.6424	10.3505	3.37162	1.23779e-06	6.31553e-05	NA	NA	NA	NA	NA	NA
ENSMUSG00000063692	55.1654	30.2488	80.082	2.64745	1.4046	1.30956e-06	6.63201e-05	NA	NA	NA	NA	NA	NA
ENSMUSG00000090703	22.6355	9.91925	35.3517	3.56395	1.83348	1.91158e-06	9.41826e-05	NA	NA	NA	NA	NA	NA
ENSMUSG00000091447	35.0153	52.1778	17.8528	0.342152	-1.54729	2.225e-06	0.000107677	NA	NA	NA	NA	NA	NA
ENSMUSG00000085299	324.169	215.235	433.103	2.01224	1.0088	2.26541e-06	0.000109439	NA	NA	NA	NA	NA	NA
ENSMUSG00000068545	787.265	543.322	1031.21	1.89797	0.924456	2.34816e-06	0.000113035	NA	NA	NA	NA	NA	NA
ENSMUSG00000091035	308.762	406.543	210.982	0.518965	-0.94629	2.56537e-06	0.000120928	NA	NA	NA	NA	NA	NA
ENSMUSG00000059039	41.8419	22.0395	61.6443	2.797	1.48388	2.7095e-06	0.000127062	NA	NA	NA	NA	NA	NA
ENSMUSG00000076738	15.518	4.09809	26.9379	6.57329	2.71662	2.9654e-06	0.000137876	NA	NA	NA	NA	NA	NA
ENSMUSG00000091473	221.231	294.808	147.654	0.500848	-0.997555	3.78609e-06	0.000173371	NA	NA	NA	NA	NA	NA
ENSMUSG00000076513	7.41701	1.31659	13.5174	10.267	3.35994	4.19376e-06	0.000190757	NA	NA	NA	NA	NA	NA
ENSMUSG00000069648	552.584	378.723	726.446	1.91815	0.939713	4.92761e-06	0.000220456	NA	NA	NA	NA	NA	NA
ENSMUSG00000076517	7.91162	0.926102	14.8971	16.0859	4.00772	5.46042e-06	0.000242699	NA	NA	NA	NA	NA	NA
ENSMUSG00000091057	4.56196	8.88403	0.239877	0.0270009	-5.21085	6.11286e-06	0.000268198	NA	NA	NA	NA	NA	NA
ENSMUSG00000092478	299.122	204.879	393.365	1.91999	0.9411	6.18406e-06	0.000269856	NA	NA	NA	NA	NA	NA
ENSMUSG00000076651	6.84214	0.491027	13.1932	26.8687	4.74785	6.28126e-06	0.000272515	NA	NA	NA	NA	NA	NA
ENSMUSG00000058640	861.702	1104.66	618.742	0.560119	-0.836196	7.95371e-06	0.00033755	NA	NA	NA	NA	NA	NA
ENSMUSG00000092927	584.745	815.798	353.692	0.433554	-1.20572	1.00319e-05	0.000418587	NA	NA	NA	NA	NA	NA
ENSMUSG00000073476	36.9989	53.4817	20.516	0.383608	-1.38229	1.06541e-05	0.000442502	NA	NA	NA	NA	NA	NA
ENSMUSG00000091186	20.3977	31.5896	9.20579	0.291419	-1.77883	1.27316e-05	0.000519283	NA	NA	NA	NA	NA	NA
ENSMUSG00000041929	348.076	451.831	244.322	0.540736	-0.887003	1.51978e-05	0.000611638	NA	NA	NA	NA	NA	NA
ENSMUSG00000090435	14.6318	23.9813	5.28234	0.220269	-2.18266	1.58308e-05	0.000632441	NA	NA	NA	NA	NA	NA
ENSMUSG00000055406	27.4047	13.6153	41.1942	3.02558	1.59721	1.6834e-05	0.000667627	NA	NA	NA	NA	NA	NA
ENSMUSG00000074660	553.492	389.56	717.423	1.84162	0.880978	1.76258e-05	0.000697	NA	NA	NA	NA	NA	NA
ENSMUSG00000079100	33.6256	19.7047	47.5465	2.41295	1.2708	2.01189e-05	0.000781968	NA	NA	NA	NA	NA	NA
ENSMUSG00000091877	23.2489	34.4776	12.0202	0.348638	-1.5202	2.29654e-05	0.000878812	NA	NA	NA	NA	NA	NA
ENSMUSG00000070519	857.216	619.851	1094.58	1.76588	0.820385	2.3824e-05	0.000909117	NA	NA	NA	NA	NA	NA
ENSMUSG00000062678	77.9468	49.0841	106.81	2.17605	1.12171	2.47558e-05	0.000938103	NA	NA	NA	NA	NA	NA
ENSMUSG00000085308	8.50481	14.8779	2.13167	0.143277	-2.80312	2.46912e-05	0.000938103	NA	NA	NA	NA	NA	NA
ENSMUSG00000059333	743.8	523.72	963.88	1.84045	0.880056	2.72194e-05	0.00102292	NA	NA	NA	NA	NA	NA
ENSMUSG00000087580	27.3433	39.6022	15.0843	0.380896	-1.39253	3.14351e-05	0.00116054	NA	NA	NA	NA	NA	NA
ENSMUSG00000061468	106.83	72.7126	140.947	1.93841	0.954874	3.22775e-05	0.00118203	NA	NA	NA	NA	NA	NA
ENSMUSG00000065359	57.1003	77.7947	36.4058	0.467973	-1.0955	3.23365e-05	0.0011826	NA	NA	NA	NA	NA	NA
ENSMUSG00000079728	255.098	326.471	183.724	0.562758	-0.829413	3.52086e-05	0.00127474	NA	NA	NA	NA	NA	NA
ENSMUSG00000086305	59.2635	80.9815	37.5455	0.463631	-1.10895	3.56585e-05	0.00128853	NA	NA	NA	NA	NA	NA
ENSMUSG00000079730	9.79281	4.065	15.5206	3.81811	1.93286	4.13243e-05	0.00147759	NA	NA	NA	NA	NA	NA
ENSMUSG00000091018	1507.76	1111.93	1903.58	1.71197	0.775655	5.45947e-05	0.00189248	NA	NA	NA	NA	NA	NA
ENSMUSG00000090597	30.2891	16.7172	43.8609	2.6237	1.3916	5.80191e-05	0.00198841	NA	NA	NA	NA	NA	NA
ENSMUSG00000071077	567.632	715.134	420.129	0.587484	-0.767379	6.28695e-05	0.00213851	NA	NA	NA	NA	NA	NA
ENSMUSG00000076516	53.4827	33.8192	73.1462	2.16286	1.11294	8.52231e-05	0.00280433	NA	NA	NA	NA	NA	NA
ENSMUSG00000060782	33.2827	18.9423	47.6231	2.51411	1.33005	9.15911e-05	0.00299579	NA	NA	NA	NA	NA	NA
ENSMUSG00000059634	882.524	644.608	1120.44	1.73817	0.797571	0.000101482	0.00327603	NA	NA	NA	NA	NA	NA
ENSMUSG00000068599	15.4906	7.04457	23.9367	3.39789	1.76464	0.000115933	0.00370741	NA	NA	NA	NA	NA	NA
ENSMUSG00000073881	58.9702	39.352	78.5883	1.99706	0.997878	0.000127186	0.00402008	NA	NA	NA	NA	NA	NA
ENSMUSG00000076703	12.1279	19.3114	4.94432	0.256031	-1.96561	0.000143419	0.00450703	NA	NA	NA	NA	NA	NA
ENSMUSG00000091823	3.06608	0	6.13216	Inf	Inf	0.000213368	0.00638837	NA	NA	NA	NA	NA	NA
ENSMUSG00000091920	3.06608	0	6.13216	Inf	Inf	0.000230439	0.00685431	NA	NA	NA	NA	NA	NA
ENSMUSG00000090426	22.7764	32.2738	13.2791	0.411451	-1.28121	0.000257385	0.00751153	NA	NA	NA	NA	NA	NA
ENSMUSG00000067558	461.353	350.147	572.558	1.63519	0.709461	0.000373308	0.0104213	NA	NA	NA	NA	NA	NA
ENSMUSG00000071329	88.9555	114.521	63.3904	0.553529	-0.853269	0.000376706	0.0104908	NA	NA	NA	NA	NA	NA
ENSMUSG00000091599	3.91979	7.3037	0.535875	0.0733704	-3.76866	0.000379352	0.0105468	NA	NA	NA	NA	NA	NA
ENSMUSG00000066918	27.4626	37.8984	17.0268	0.449275	-1.15433	0.000393827	0.0108501	NA	NA	NA	NA	NA	NA
ENSMUSG00000090915	8.3719	13.8127	2.93105	0.212199	-2.23651	0.000393376	0.0108501	NA	NA	NA	NA	NA	NA
ENSMUSG00000076669	10.845	2.82131	18.8686	6.6879	2.74155	0.000408992	0.0111769	NA	NA	NA	NA	NA	NA
ENSMUSG00000074563	7.18197	11.7761	2.5878	0.21975	-2.18607	0.000448879	0.0121936	NA	NA	NA	NA	NA	NA
ENSMUSG00000091820	36.949	23.0971	50.8009	2.19945	1.13714	0.000475856	0.0127988	NA	NA	NA	NA	NA	NA
ENSMUSG00000074561	4.22253	7.71911	0.725948	0.0940455	-3.4105	0.000494047	0.0131969	NA	NA	NA	NA	NA	NA
ENSMUSG00000079731	20.7961	12.076	29.5161	2.4442	1.28936	0.000537521	0.0141364	NA	NA	NA	NA	NA	NA
ENSMUSG00000075515	852.844	1042.46	663.228	0.636215	-0.652413	0.00054393	0.0142911	NA	NA	NA	NA	NA	NA
ENSMUSG00000076582	23.7169	12.3082	35.1257	2.85385	1.51291	0.00058481	0.0151945	NA	NA	NA	NA	NA	NA
ENSMUSG00000034953	1149.87	900.012	1399.72	1.55522	0.637122	0.000671302	0.0171097	NA	NA	NA	NA	NA	NA
ENSMUSG00000076725	5.99293	1.10225	10.8836	9.87398	3.30363	0.000730863	0.0185066	NA	NA	NA	NA	NA	NA
ENSMUSG00000076730	9.18368	14.2815	4.08587	0.286095	-1.80543	0.000878298	0.0217546	NA	NA	NA	NA	NA	NA
ENSMUSG00000064132	285.225	219.35	351.1	1.60064	0.678647	0.000953719	0.0233678	NA	NA	NA	NA	NA	NA
ENSMUSG00000076502	13.7796	7.64382	19.9154	2.60542	1.38152	0.000973222	0.0236965	NA	NA	NA	NA	NA	NA
ENSMUSG00000070428	36.7577	24.5875	48.9279	1.98995	0.992734	0.00106053	0.0255484	NA	NA	NA	NA	NA	NA
ENSMUSG00000092023	7.44173	11.686	3.19751	0.27362	-1.86976	0.00114471	0.0273347	NA	NA	NA	NA	NA	NA
ENSMUSG00000078694	19.707	27.9002	11.5138	0.412679	-1.27691	0.00116933	0.0278493	NA	NA	NA	NA	NA	NA
ENSMUSG00000073083	1145.35	909.29	1381.41	1.51922	0.603329	0.00121308	0.0287655	NA	NA	NA	NA	NA	NA
ENSMUSG00000060342	303.798	372.199	235.397	0.632449	-0.660979	0.00124471	0.0294899	NA	NA	NA	NA	NA	NA
ENSMUSG00000059468	2.00402	0	4.00804	Inf	Inf	0.0012605	0.0297605	NA	NA	NA	NA	NA	NA
ENSMUSG00000092605	41.1097	31.1869	51.0326	1.63635	0.710478	0.00136072	0.0319604	NA	NA	NA	NA	NA	NA
ENSMUSG00000093360	6.83115	11.4283	2.23396	0.195476	-2.35494	0.00139598	0.03262	NA	NA	NA	NA	NA	NA
ENSMUSG00000078736	32.4486	19.7565	45.1407	2.28485	1.1921	0.00140464	0.0327661	NA	NA	NA	NA	NA	NA
ENSMUSG00000076716	8.15599	2.82637	13.4856	4.77136	2.2544	0.00141178	0.0329046	NA	NA	NA	NA	NA	NA
ENSMUSG00000086627	20.3894	28.2064	12.5723	0.445725	-1.16577	0.00150104	0.0346587	NA	NA	NA	NA	NA	NA
ENSMUSG00000073593	2.00582	4.01163	0	0	#NAME?	0.00153153	0.0353327	NA	NA	NA	NA	NA	NA
ENSMUSG00000086383	8.39468	13.6184	3.17093	0.232841	-2.10258	0.00160312	0.0367048	NA	NA	NA	NA	NA	NA
ENSMUSG00000076698	6.48511	10.1728	2.79746	0.274996	-1.86252	0.00168718	0.0382755	NA	NA	NA	NA	NA	NA
ENSMUSG00000076662	3.58276	0.562958	6.60257	11.7283	3.55193	0.00170832	0.0386907	NA	NA	NA	NA	NA	NA
ENSMUSG00000093257	3.85931	6.91924	0.799378	0.11553	-3.11366	0.00185933	0.0415241	NA	NA	NA	NA	NA	NA
ENSMUSG00000074565	8.58446	13.6063	3.56262	0.261837	-1.93326	0.00200157	0.0441578	NA	NA	NA	NA	NA	NA
ENSMUSG00000078107	344.525	418.359	270.69	0.647029	-0.628097	0.00203969	0.0447811	NA	NA	NA	NA	NA	NA
ENSMUSG00000057138	1.84516	0	3.69033	Inf	Inf	0.00216551	0.0469011	NA	NA	NA	NA	NA	NA
ENSMUSG00000078966	37.2939	49.1972	25.3905	0.516097	-0.954287	0.00218049	0.047113	NA	NA	NA	NA	NA	NA
ENSMUSG00000044887	3.51288	0.629754	6.39601	10.1564	3.34431	0.00223685	0.0480262	NA	NA	NA	NA	NA	NA
ENSMUSG00000078696	993.031	1188.15	797.908	0.671552	-0.574428	0.00224509	0.0480532	NA	NA	NA	NA	NA	NA
ENSMUSG00000070408	71.4136	54.4373	88.3899	1.6237	0.699286	0.00231344	0.0492437	NA	NA	NA	NA	NA	NA
ENSMUSG00000081661	3.15981	0	6.31963	Inf	Inf	8.20775e-06	0.000347789	Gm14450	X	5984772	5985011	1	predicted gene 14450 [Source:MGI Symbol;Acc:MGI:3651431]
ENSMUSG00000080877	54.0527	35.943	72.1624	2.00769	1.00554	0.00107616	0.0258792	Rpl22-ps1	X	8038611	8038996	-1	ribosomal protein L22, pseudogene 1 [Source:MGI Symbol;Acc:MGI:3644276]
ENSMUSG00000068243	241.083	143.828	338.338	2.35238	1.23412	2.10144e-08	1.49885e-06	Gm7079	X	8047229	8047399	1	predicted pseudogene 7079 [Source:MGI Symbol;Acc:MGI:3643105]
ENSMUSG00000031167	299.884	414.865	184.903	0.445694	-1.16588	6.59606e-08	4.30974e-06	Rbm3	X	8138975	8145880	-1	RNA binding motif protein 3 [Source:MGI Symbol;Acc:MGI:1099460]
ENSMUSG00000055188	23.1844	34.7537	11.6151	0.334211	-1.58117	0.000121141	0.00386036	2900002K06Rik	X	8145429	8147964	1	RIKEN cDNA 2900002K06 gene [Source:MGI Symbol;Acc:MGI:1917476]
ENSMUSG00000083468	13.4203	4.97447	21.8661	4.39566	2.13608	2.48187e-05	0.000939182	Gm9431	X	9009027	9010077	-1	predicted gene 9431 [Source:MGI Symbol;Acc:MGI:3648373]
ENSMUSG00000080811	10.7284	0.543297	20.9136	38.4938	5.26655	4.63531e-14	6.4766e-12	Gm14513	X	11684002	11684124	-1	predicted gene 14513 [Source:MGI Symbol;Acc:MGI:3648369]
ENSMUSG00000083439	8.34367	0	16.6873	Inf	Inf	3.62553e-12	4.23954e-10	Gm14491	X	11913091	11913289	-1	predicted gene 14491 [Source:MGI Symbol;Acc:MGI:3705582]
ENSMUSG00000081255	19.8161	2.58492	37.0474	14.3321	3.84118	2.61118e-15	4.18495e-13	Gm5380	X	13302285	13304420	1	predicted gene 5380 [Source:MGI Symbol;Acc:MGI:3643773]
ENSMUSG00000080914	14.9199	0.663495	29.1764	43.9738	5.45857	4.14843e-17	8.6281e-15	Gm7129	X	13326023	13327019	-1	predicted gene 7129 [Source:MGI Symbol;Acc:MGI:3648820]
ENSMUSG00000081735	12.7214	1.13005	24.3127	21.5148	4.42726	2.19379e-12	2.59879e-10	Gm14530	X	19762933	19763265	-1	predicted gene 14530 [Source:MGI Symbol;Acc:MGI:3705621]
ENSMUSG00000080998	55.471	38.0157	72.9262	1.91832	0.93984	0.000558265	0.0146114	Gm5384	X	19893657	19894119	1	predicted gene 5384 [Source:MGI Symbol;Acc:MGI:3646660]
ENSMUSG00000081390	5.29738	0.982054	9.61271	9.78837	3.29107	8.3805e-05	0.002761	Gm14538	X	20528256	20529582	1	predicted gene 14538 [Source:MGI Symbol;Acc:MGI:3705591]
ENSMUSG00000084830	53.7245	35.7333	71.7156	2.00697	1.00502	0.000362312	0.0101559	Gm14539	X	20581138	20581314	-1	predicted gene 14539 [Source:MGI Symbol;Acc:MGI:3705371]
ENSMUSG00000001134	35.0125	48.1373	21.8877	0.454692	-1.13704	0.000451768	0.0122598	Uxt	X	20941722	20962017	-1	ubiquitously expressed transcript [Source:MGI Symbol;Acc:MGI:1277988]
ENSMUSG00000083892	59.8279	32.4751	87.1807	2.68454	1.42467	1.18974e-07	7.35049e-06	Gm1848	X	21146843	21147640	1	predicted gene 1848 [Source:MGI Symbol;Acc:MGI:3037706]
ENSMUSG00000081159	59.1229	24.7437	93.5021	3.77883	1.91794	1.71806e-11	1.85755e-09	Gm6023	X	36213524	36214129	-1	predicted gene 6023 [Source:MGI Symbol;Acc:MGI:3645815]
ENSMUSG00000084265	31.967	10.2172	53.7169	5.25751	2.39438	2.07526e-11	2.21736e-09	Gm14541	X	36839137	36839293	-1	predicted gene 14541 [Source:MGI Symbol;Acc:MGI:3709642]
ENSMUSG00000079641	584.41	800.98	367.84	0.459238	-1.12269	1.35719e-08	9.99402e-07	Rpl39	X	37082520	37085402	-1	ribosomal protein L39 [Source:MGI Symbol;Acc:MGI:1914498]
ENSMUSG00000065642	85.3003	143.422	27.1788	0.189503	-2.39971	1.8451e-19	4.78777e-17	Snora69	X	37082912	37083042	-1	small nucleolar RNA, H/ACA box 69 [Source:MGI Symbol;Acc:MGI:2148180]
ENSMUSG00000082894	17.3339	25.9215	8.74631	0.337415	-1.5674	0.00038013	0.0105496	Gm6480	X	47724528	47726413	1	predicted pseudogene 6480 [Source:MGI Symbol;Acc:MGI:3647765]
ENSMUSG00000083621	697.29	491.711	902.868	1.83618	0.876706	7.80898e-06	0.000332443	Gm14586	X	52772342	52772749	-1	predicted gene 14586 [Source:MGI Symbol;Acc:MGI:3705507]
ENSMUSG00000082253	32.2114	13.7913	50.6314	3.67126	1.87628	1.21662e-07	7.49954e-06	Gm14639	X	56155528	56156393	-1	predicted gene 14639 [Source:MGI Symbol;Acc:MGI:3641909]
ENSMUSG00000081896	6.00326	0	12.0065	Inf	Inf	7.70645e-10	6.66571e-08	Gm5389	X	57659732	57660907	1	predicted gene 5389 [Source:MGI Symbol;Acc:MGI:3644211]
ENSMUSG00000046993	224.12	130.956	317.283	2.42282	1.27669	3.90923e-09	3.10527e-07	Gm5637	X	60045111	60046229	-1	predicted pseudogene 5637 [Source:MGI Symbol;Acc:MGI:3648120]
ENSMUSG00000081729	29.8152	10.6399	48.9905	4.60443	2.20302	4.7073e-09	3.69611e-07	Hspa9-ps1	X	60576946	60578878	-1	heat shock protein 9, pseudogene 1 [Source:MGI Symbol;Acc:MGI:96246]
ENSMUSG00000082262	169.767	118.833	220.702	1.85724	0.893162	4.18719e-05	0.00149325	Gm14730	X	71197127	71198171	1	predicted gene 14730 [Source:MGI Symbol;Acc:MGI:3705542]
ENSMUSG00000083411	652.35	497.395	807.306	1.62307	0.698723	0.000385263	0.0106567	Rpl30-ps10	X	71803688	71804034	1	ribosomal protein L30, pseudogene 10 [Source:MGI Symbol;Acc:MGI:3646270]
ENSMUSG00000081471	28.3658	45.3207	11.4109	0.251781	-1.98976	5.27759e-08	3.49862e-06	Gm14735	X	72467302	72470389	1	predicted gene 14735 [Source:MGI Symbol;Acc:MGI:3705690]
ENSMUSG00000080829	6.77055	2.03122	11.5099	5.66647	2.50245	9.82762e-05	0.00318766	Gm8545	X	74006702	74007502	1	predicted gene 8545 [Source:MGI Symbol;Acc:MGI:3648875]
ENSMUSG00000008682	2496.71	3223.9	1769.52	0.548877	-0.865446	3.08291e-06	0.000142852	Rpl10	X	74270812	74273135	1	ribosomal protein L10 [Source:MGI Symbol;Acc:MGI:105943]
ENSMUSG00000064981	103.934	160.04	47.8276	0.298848	-1.74251	5.72619e-13	7.29045e-11	Snora70	X	74272484	74272620	1	small nucleolar RNA, H/ACA box 70 [Source:MGI Symbol;Acc:MGI:2148178]
ENSMUSG00000048709	45.2545	22.8687	67.6403	2.95776	1.56451	3.72554e-07	2.09291e-05	Gm8666	X	75475232	75475523	-1	predicted gene 8666 [Source:MGI Symbol;Acc:MGI:3648747]
ENSMUSG00000083544	3.45104	0	6.90207	Inf	Inf	2.06908e-05	0.000801908	Oat-rs1	X	75915216	75916526	1	ornithine aminotransferase related sequence 1 [Source:MGI Symbol;Acc:MGI:97395]
ENSMUSG00000084202	2.83098	0	5.66196	Inf	Inf	3.08938e-05	0.00114453	Gm5398	X	77289832	77290815	-1	predicted gene 5398 [Source:MGI Symbol;Acc:MGI:3646383]
ENSMUSG00000081164	18.7241	7.72146	29.7267	3.84988	1.94481	7.91739e-06	0.000336532	Gm8722	X	77757378	77758146	-1	predicted gene 8722 [Source:MGI Symbol;Acc:MGI:3647758]
ENSMUSG00000083258	34.3137	21.3801	47.2472	2.20987	1.14396	0.000975952	0.0237206	Gm5939	X	78855408	78858281	-1	predicted pseudogene 5939 [Source:MGI Symbol;Acc:MGI:3648845]
ENSMUSG00000081049	1215.68	884.603	1546.75	1.74852	0.806137	5.5222e-05	0.00190695	Rps24-ps3	X	79195047	79195448	1	ribosomal protein S24, pseudogene 3 [Source:MGI Symbol;Acc:MGI:3644407]
ENSMUSG00000080847	2.08027	0	4.16054	Inf	Inf	0.00131633	0.0309446	Gm4773	X	80061011	80061712	-1	predicted gene 4773 [Source:MGI Symbol;Acc:MGI:3648585]
ENSMUSG00000081221	350.426	141.132	559.721	3.96595	1.98766	5.23147e-21	1.54931e-18	Gm14760	X	80193851	80194852	-1	predicted gene 14760 [Source:MGI Symbol;Acc:MGI:3709612]
ENSMUSG00000083367	143.573	86.5068	200.64	2.31936	1.21373	1.13692e-07	7.07229e-06	Gm8806	X	80533745	80535151	-1	predicted gene 8806 [Source:MGI Symbol;Acc:MGI:3643511]
ENSMUSG00000081291	10.0404	15.3579	4.72284	0.307518	-1.70126	0.000920104	0.022646	Gm14738	X	82205993	82208472	-1	predicted gene 14738 [Source:MGI Symbol;Acc:MGI:3705400]
ENSMUSG00000081583	2.8437	0.152806	5.5346	36.2197	5.1787	0.000341693	0.00964743	Gm14769	X	84063333	84063764	1	predicted gene 14769 [Source:MGI Symbol;Acc:MGI:3708088]
ENSMUSG00000081892	9.49069	1.03064	17.9507	17.417	4.12243	9.06373e-09	6.80304e-07	Gm8864	X	88572039	88573130	-1	predicted gene 8864 [Source:MGI Symbol;Acc:MGI:3644830]
ENSMUSG00000081167	59.695	31.1794	88.2106	2.82913	1.50036	5.74663e-08	3.78195e-06	Gm8880	X	88959217	88959670	1	predicted gene 8880 [Source:MGI Symbol;Acc:MGI:3648900]
ENSMUSG00000083994	4.59861	0.824433	8.37279	10.1558	3.34423	0.000166552	0.00514577	Gm16465	X	91887301	91889565	-1	predicted gene 16465 [Source:MGI Symbol;Acc:MGI:3646326]
ENSMUSG00000083207	4.30726	0.314877	8.29964	26.3584	4.72019	9.33505e-05	0.00304602	Gm14780	X	93527573	93530309	1	predicted gene 14780 [Source:MGI Symbol;Acc:MGI:3705499]
ENSMUSG00000079508	25.4915	38.74	12.2431	0.316032	-1.66186	1.2209e-05	0.000500972	Apoo	X	94367117	94417093	1	apolipoprotein O [Source:MGI Symbol;Acc:MGI:1915566]
ENSMUSG00000081418	19.3343	10.1435	28.5251	2.81215	1.49168	0.000257497	0.00751153	Gm14830	X	94774978	94775677	-1	predicted gene 14830 [Source:MGI Symbol;Acc:MGI:3705386]
ENSMUSG00000082735	2.76716	0	5.53432	Inf	Inf	3.09174e-05	0.00114453	Gm16394	X	96885509	96887873	-1	predicted gene 16394 [Source:MGI Symbol;Acc:MGI:3644766]
ENSMUSG00000083310	3.80318	0.314877	7.29149	23.1566	4.53335	7.18788e-05	0.00241184	Gm5760	X	99081413	99082402	-1	predicted gene 5760 [Source:MGI Symbol;Acc:MGI:3647653]
ENSMUSG00000079480	44.6485	58.6976	30.5993	0.521305	-0.9398	0.00158762	0.036411	Pin4	X	102119447	102127669	1	protein (peptidyl-prolyl cis/trans isomerase) NIMA-interacting, 4 (parvulin) [Source:MGI Symbol;Acc:MGI:1916963]
ENSMUSG00000081969	3.32866	0	6.65732	Inf	Inf	1.03326e-05	0.000429804	Gm16471	X	102138613	102139230	1	predicted gene 16471 [Source:MGI Symbol;Acc:MGI:3645357]
ENSMUSG00000031320	2432.38	3144.08	1720.68	0.547276	-0.86966	3.40681e-06	0.000157325	Rps4x	X	102184941	102189394	-1	ribosomal protein S4, X-linked [Source:MGI Symbol;Acc:MGI:98158]
ENSMUSG00000083414	3.9153	0	7.8306	Inf	Inf	2.293e-06	0.000110575	Gm14840	X	102657741	102658334	-1	predicted gene 14840 [Source:MGI Symbol;Acc:MGI:3801922]
ENSMUSG00000062070	467.75	595.166	340.333	0.571828	-0.806346	3.31073e-05	0.00120755	Pgk1	X	106187100	106203699	1	phosphoglycerate kinase 1 [Source:MGI Symbol;Acc:MGI:97555]
ENSMUSG00000081289	24.9363	11.8128	38.0597	3.22189	1.68791	4.14255e-06	0.000188742	Gm14857	X	106281912	106285096	-1	predicted gene 14857 [Source:MGI Symbol;Acc:MGI:3716318]
ENSMUSG00000082189	28.475	10.6938	46.2561	4.32549	2.11286	7.14511e-10	6.21967e-08	Gm4784	X	109388744	109392165	-1	predicted gene 4784 [Source:MGI Symbol;Acc:MGI:3648818]
ENSMUSG00000081034	15.5772	1.00172	30.1527	30.101	4.91174	6.35014e-16	1.11623e-13	Gm5944	X	115458894	115459894	-1	predicted gene 5944 [Source:MGI Symbol;Acc:MGI:3646005]
ENSMUSG00000043295	4.33182	0	8.66364	Inf	Inf	1.71788e-07	1.04012e-05	Gm16373	X	116886881	116887183	1	predicted pseudogene 16373 [Source:MGI Symbol;Acc:MGI:3646158]
ENSMUSG00000082927	8.27924	0.982054	15.5764	15.8611	3.98742	4.70564e-09	3.69611e-07	Gm5863	X	120160710	120161717	1	predicted gene 5863 [Source:MGI Symbol;Acc:MGI:3648580]
ENSMUSG00000084110	6.90068	2.90348	10.8979	3.75339	1.90819	0.00176459	0.0396356	Gm4992	X	121913227	121913994	1	predicted pseudogene 4992 [Source:MGI Symbol;Acc:MGI:3647043]
ENSMUSG00000082840	8.7551	3.92518	13.585	3.461	1.79119	0.00119418	0.0283916	Gm16421	X	122100927	122102483	1	predicted gene 16421 [Source:MGI Symbol;Acc:MGI:3645976]
ENSMUSG00000081739	37.3803	51.0492	23.7113	0.464479	-1.10631	0.000398007	0.0109426	Mdm4-ps	X	128261411	128267924	1	transformed mouse 3T3 cell double minute 4, pseudogene [Source:MGI Symbol;Acc:MGI:2136991]
ENSMUSG00000082905	14.7398	5.99346	23.4861	3.91862	1.97035	1.92076e-05	0.000751911	Gm7823	X	133093940	133095562	-1	predicted gene 7823 [Source:MGI Symbol;Acc:MGI:3645997]
ENSMUSG00000080788	2.35834	0	4.71668	Inf	Inf	0.000493722	0.0131969	Gm7841	X	134052787	134054415	-1	predicted gene 7841 [Source:MGI Symbol;Acc:MGI:3644050]
ENSMUSG00000079435	786.639	1126.19	447.09	0.396994	-1.33281	3.23151e-12	3.79508e-10	Rpl36a	X	134585654	134588062	1	ribosomal protein L36A [Source:MGI Symbol;Acc:MGI:1201789]
ENSMUSG00000082018	4.73227	0	9.46453	Inf	Inf	2.47009e-07	1.43497e-05	Gm6322	X	139676080	139677490	-1	predicted gene 6322 [Source:MGI Symbol;Acc:MGI:3645541]
ENSMUSG00000031431	1455.1	1810.11	1100.09	0.607752	-0.718446	0.000106032	0.00340677	Tsc22d3	X	140539528	140600659	-1	TSC22 domain family, member 3 [Source:MGI Symbol;Acc:MGI:1196284]
ENSMUSG00000083646	13.9643	5.04369	22.8849	4.53733	2.18184	4.8018e-06	0.000215535	Gm6088	X	140797396	140799934	1	predicted gene 6088 [Source:MGI Symbol;Acc:MGI:3647646]
ENSMUSG00000081607	6.32498	0	12.65	Inf	Inf	1.51489e-10	1.43315e-08	Gm15294	X	141873402	141875235	-1	predicted gene 15294 [Source:MGI Symbol;Acc:MGI:3708114]
ENSMUSG00000086907	27.7903	38.1117	17.469	0.458363	-1.12544	0.000405104	0.0110929	Gm15298	X	141900582	141902455	-1	predicted gene 15298 [Source:MGI Symbol;Acc:MGI:3705276]
ENSMUSG00000080775	167.766	89.9405	245.591	2.7306	1.44922	1.41651e-10	1.34475e-08	Gm6368	X	141980175	141982321	1	predicted gene 6368 [Source:MGI Symbol;Acc:MGI:3644537]
ENSMUSG00000082675	58.7485	26.9511	90.5459	3.35963	1.7483	3.6602e-10	3.31315e-08	Gm6382	X	142210884	142211825	1	predicted gene 6382 [Source:MGI Symbol;Acc:MGI:3646438]
ENSMUSG00000083089	14.4868	0	28.9735	Inf	Inf	1.66848e-20	4.73535e-18	Gm4760	X	143183508	143184537	-1	predicted gene 4760 [Source:MGI Symbol;Acc:MGI:3647548]
ENSMUSG00000080922	13.5608	0.611225	26.5104	43.3726	5.43871	1.0753e-14	1.63674e-12	Gm2214	X	144320926	144321255	-1	predicted gene 2214 [Source:MGI Symbol;Acc:MGI:3780384]
ENSMUSG00000051428	174.189	90.5852	257.792	2.84585	1.50886	6.21339e-11	6.2011e-09	Gm5644	X	145601811	145602301	-1	predicted gene 5644 [Source:MGI Symbol;Acc:MGI:3646381]
ENSMUSG00000048592	14.7913	4.18678	25.3959	6.06574	2.60068	9.99865e-08	6.30609e-06	Gm5946	X	150222363	150223336	-1	predicted gene 5946 [Source:MGI Symbol;Acc:MGI:3644989]
ENSMUSG00000025270	616.605	473.145	760.064	1.60641	0.683837	0.000472202	0.0127382	Alas2	X	150547375	150570638	1	aminolevulinic acid synthase 2, erythroid [Source:MGI Symbol;Acc:MGI:87990]
ENSMUSG00000084166	40.7357	27.4076	54.0638	1.97258	0.980085	0.00163438	0.0372015	Gm6451	X	151413668	151414384	-1	predicted gene 6451 [Source:MGI Symbol;Acc:MGI:3648305]
ENSMUSG00000082778	26.1076	0.486212	51.7289	106.392	6.73324	4.80141e-29	2.29508e-26	Gm15191	X	151945368	151946367	1	predicted gene 15191 [Source:MGI Symbol;Acc:MGI:3708125]
ENSMUSG00000087235	231.082	91.6142	370.549	4.04467	2.01602	2.75654e-19	7.03724e-17	Gm4750	X	152432477	152434676	1	predicted gene 4750 [Source:MGI Symbol;Acc:MGI:3647391]
ENSMUSG00000087569	230.513	91.6142	369.412	4.03226	2.01159	3.30773e-19	8.26812e-17	Gm8464	X	152489661	152491860	-1	predicted pseudogene 8464 [Source:MGI Symbol;Acc:MGI:3645517]
ENSMUSG00000083440	8.05011	0	16.1002	Inf	Inf	6.22002e-13	7.84586e-11	Rpl7a-ps12	X	152908778	152910296	-1	ribosomal protein L7A, pseudogene 12 [Source:MGI Symbol;Acc:MGI:3647534]
ENSMUSG00000064999	1173.89	934.194	1413.59	1.51317	0.597574	0.000737946	0.0186686		X	152923453	152923760	-1	7SK RNA [Source:RFAM;Acc:RF00100]
ENSMUSG00000082906	4.4464	0	8.8928	Inf	Inf	2.05344e-07	1.22157e-05	Smt3h1-ps	X	153783340	153783619	1	SMT3 suppressor of mif two 3 homolog 1, pseudogene (S. cerevisiae) [Source:MGI Symbol;Acc:MGI:1926282]
ENSMUSG00000041476	11.2107	17.0376	5.38382	0.315997	-1.66202	0.000835811	0.0208539	Smpx	X	157698910	157752591	1	small muscle protein, X-linked [Source:MGI Symbol;Acc:MGI:1913356]
ENSMUSG00000000037	4.24011	8.00046	0.479754	0.0599659	-4.05971	0.000905424	0.0223049	Scml2	X	161117193	161258213	1	sex comb on midleg-like 2 (Drosophila) [Source:MGI Symbol;Acc:MGI:1340042]
ENSMUSG00000082571	3.42775	0	6.8555	Inf	Inf	1.93306e-05	0.000755642	Gm8737	X	162697612	162698253	1	predicted gene 8737 [Source:MGI Symbol;Acc:MGI:3644777]
ENSMUSG00000035299	212.192	262.665	161.72	0.615688	-0.699728	0.000380229	0.0105496	Mid1	X	169685199	170005736	1	midline 1 [Source:MGI Symbol;Acc:MGI:1100537]

## Sheet: lungWT.M.05
id	baseMean	baseMeanA	baseMeanB	foldChange	log2FoldChange	pval	padj	mgi_symbol	chromosome_name	start_position	end_position	strand	description
ENSMUSG00000076135	10.3029	0.359764	17.7603	49.3666	5.62546	9.79842e-09	1.64078e-06		1	8816138	8816247	1
ENSMUSG00000092563	25.9739	13.186	35.5648	2.69715	1.43144	0.000287931	0.0150444	Gm3617	1	39314899	39315453	1	predicted gene 3617 [Source:MGI Symbol;Acc:MGI:3781793]
ENSMUSG00000073702	1583.31	2064.3	1222.57	0.592246	-0.755731	0.000302181	0.0157578	Rpl31	1	39367851	39371908	1	ribosomal protein L31 [Source:MGI Symbol;Acc:MGI:2149632]
ENSMUSG00000008136	64.4931	31.285	89.3991	2.85757	1.51479	5.92145e-06	0.000521737	Fhl2	1	43123074	43163961	-1	four and a half LIM domains 2 [Source:MGI Symbol;Acc:MGI:1338762]
ENSMUSG00000046828	41.8196	61.1307	27.3363	0.447178	-1.16108	0.00017022	0.00964104	4832428D23Rik	1	44204070	44218961	-1	RIKEN cDNA 4832428D23 gene [Source:MGI Symbol;Acc:MGI:2685837]
ENSMUSG00000042807	519.391	682.654	396.944	0.581472	-0.782219	0.000130144	0.0076609	Hecw2	1	53806882	54195168	-1	HECT, C2 and WW domain containing E3 ubiquitin protein ligase 2 [Source:MGI Symbol;Acc:MGI:2685817]
ENSMUSG00000041040	405.413	519.894	319.553	0.61465	-0.702164	0.00113166	0.0476713	Fam117b	1	59913006	59985346	1	family with sequence similarity 117, member B [Source:MGI Symbol;Acc:MGI:1920000]
ENSMUSG00000081643	64.5988	40.6006	82.5975	2.03439	1.0246	0.000851298	0.0378729	Gm11605	1	63364720	63365365	-1	predicted gene 11605 [Source:MGI Symbol;Acc:MGI:3651339]
ENSMUSG00000082774	9.71806	1.51344	15.8715	10.4871	3.39054	5.92179e-06	0.000521737	Gm8805	1	65552682	65552994	1	predicted gene 8805 [Source:MGI Symbol;Acc:MGI:3643512]
ENSMUSG00000061816	35.0092	14.3277	50.5203	3.52605	1.81805	2.21758e-05	0.00165154	Myl1	1	66924295	66945404	-1	myosin, light polypeptide 1 [Source:MGI Symbol;Acc:MGI:97269]
ENSMUSG00000026235	129.773	84.4755	163.746	1.93838	0.954854	0.000529004	0.0254678	Epha4	1	77367185	77515088	-1	Eph receptor A4 [Source:MGI Symbol;Acc:MGI:98277]
ENSMUSG00000026288	369.673	477.14	289.074	0.605847	-0.722974	0.000737111	0.0336822	Inpp5d	1	87620312	87720507	1	inositol polyphosphate-5-phosphatase D [Source:MGI Symbol;Acc:MGI:107357]
ENSMUSG00000026414	666.8	375.1	885.575	2.3609	1.23934	1.64947e-08	2.63135e-06	Tnnt2	1	135836386	135852260	1	troponin T2, cardiac [Source:MGI Symbol;Acc:MGI:104597]
ENSMUSG00000085867	81.7772	11.5487	134.449	11.6419	3.54125	1.89769e-21	1.31184e-18	Gm5834	1	139939601	139994205	-1	predicted pseudogene 5834 [Source:MGI Symbol;Acc:MGI:3643955]
ENSMUSG00000087930	64.8638	0	113.512	Inf	Inf	1.46572e-36	2.32446e-33		1	140003825	140003966	1	Small nucleolar RNA SNORA55 [Source:RFAM;Acc:RF00431]
ENSMUSG00000033849	27.4531	14.3398	37.288	2.60032	1.37869	0.00106383	0.045238	B3galt2	1	143640664	143650406	1	UDP-Gal:betaGlcNAc beta 1,3-galactosyltransferase, polypeptide 2 [Source:MGI Symbol;Acc:MGI:1349461]
ENSMUSG00000081535	101.021	64.2299	128.615	2.00242	1.00174	0.0001702	0.00964104	Gm15453	1	150264925	150266056	-1	predicted gene 15453 [Source:MGI Symbol;Acc:MGI:3642874]
ENSMUSG00000045968	239.975	341.525	163.812	0.479649	-1.05995	4.86998e-06	0.000443501	5830403L16Rik	1	153849542	153900208	-1	RIKEN cDNA 5830403L16 gene [Source:MGI Symbol;Acc:MGI:1923273]
ENSMUSG00000026473	2629.19	3600.01	1901.08	0.528078	-0.921178	1.43548e-05	0.0011316	Glul	1	153899944	153909723	1	glutamate-ammonia ligase (glutamine synthetase) [Source:MGI Symbol;Acc:MGI:95739]
ENSMUSG00000078493	31.021	48.3277	18.0411	0.373307	-1.42157	7.72417e-05	0.00495818	A930039A15Rik	1	153905301	153916910	1	RIKEN cDNA A930039A15 gene [Source:MGI Symbol;Acc:MGI:3641728]
ENSMUSG00000084093	48.7215	10.9529	77.0479	7.03446	2.81444	4.62218e-14	1.43235e-11	Gm16418	1	166431705	166431875	-1	predicted pseudogene 16418 [Source:MGI Symbol;Acc:MGI:3644548]
ENSMUSG00000056569	46.6797	17.7008	68.4139	3.86501	1.95047	3.48141e-07	4.38593e-05	Mpz	1	171150711	171161130	1	myelin protein zero [Source:MGI Symbol;Acc:MGI:103177]
ENSMUSG00000059058	18.1077	4.54017	28.2834	6.22958	2.63914	1.74627e-07	2.31918e-05	Gm15431	1	171711077	171711500	1	predicted gene 15431 [Source:MGI Symbol;Acc:MGI:3705453]
ENSMUSG00000026535	4.95314	0.719528	8.12835	11.2968	3.49784	0.000951489	0.0416431	Ifi202b	1	173962569	173982844	-1	interferon activated gene 202B [Source:MGI Symbol;Acc:MGI:1347083]
ENSMUSG00000026628	63.6917	35.7867	84.6205	2.36458	1.24158	8.44354e-05	0.00535618	Atf3	1	191170296	191183340	-1	activating transcription factor 3 [Source:MGI Symbol;Acc:MGI:109384]
ENSMUSG00000070271	278.455	174.554	356.38	2.04166	1.02974	7.96653e-06	0.000679676	Gm13268	2	14626880	14627323	-1	predicted gene 13268 [Source:MGI Symbol;Acc:MGI:3651947]
ENSMUSG00000082516	26.7428	10.5934	38.8549	3.66784	1.87493	1.45083e-05	0.00114036	Gm13342	2	22410525	22410731	-1	predicted gene 13342 [Source:MGI Symbol;Acc:MGI:3650441]
ENSMUSG00000084098	39.7421	22.043	53.0163	2.40513	1.26612	0.000391565	0.0195131	Gm13422	2	23235236	23235739	1	predicted gene 13422 [Source:MGI Symbol;Acc:MGI:3650167]
ENSMUSG00000084241	47.5501	28.655	61.7214	2.15395	1.10698	0.00116969	0.0488913	Gm13416	2	24592902	24594513	-1	predicted gene 13416 [Source:MGI Symbol;Acc:MGI:3652158]
ENSMUSG00000062647	1811.48	2376.51	1387.71	0.58393	-0.776133	0.000207907	0.0115333	Rpl7a	2	26910764	26913318	1	ribosomal protein L7A [Source:MGI Symbol;Acc:MGI:1353472]
ENSMUSG00000065258	160.027	224.06	112.003	0.499878	-1.00035	6.1027e-05	0.00405243		2	26911261	26911334	1	Small nucleolar RNA SNORD24 [Source:RFAM;Acc:RF00069]
ENSMUSG00000064829	73.916	106.728	49.3074	0.461993	-1.11406	6.23972e-05	0.00410299		2	26912231	26912287	1	Small nucleolar RNA SNORD36 [Source:RFAM;Acc:RF00049]
ENSMUSG00000065295	81.4331	116.789	54.9164	0.47022	-1.08859	9.12706e-05	0.0057229		2	26912530	26912600	1	Small nucleolar RNA SNORD36 [Source:RFAM;Acc:RF00049]
ENSMUSG00000065146	131.889	179.53	96.1577	0.535608	-0.900751	0.000254521	0.0136303		2	26912848	26912915	1	Small nucleolar RNA SNORD36 [Source:RFAM;Acc:RF00049]
ENSMUSG00000055632	25.3146	12.1071	35.2202	2.90904	1.54054	0.000735582	0.0336694	Hmcn2	2	31314415	31460738	1	hemicentin 2 [Source:MGI Symbol;Acc:MGI:2677838]
ENSMUSG00000038900	1077.42	1426.61	815.517	0.571645	-0.806809	0.000138065	0.00803935	Rpl12	2	32961559	32964496	1	ribosomal protein L12 [Source:MGI Symbol;Acc:MGI:98002]
ENSMUSG00000065124	128.109	183.374	86.6609	0.472592	-1.08133	1.91761e-05	0.00144182	Snora65	2	32963291	32963420	1	small nucleolar RNA, H/ACA box 65 [Source:MGI Symbol;Acc:MGI:2148176]
ENSMUSG00000084124	4.30673	0.384559	7.24835	18.8485	4.23638	0.000387341	0.0194103	Gm13588	2	38490104	38490238	1	predicted gene 13588 [Source:MGI Symbol;Acc:MGI:3650686]
ENSMUSG00000026950	19.9966	8.00119	28.9931	3.6236	1.85742	0.00102748	0.0439696	Neb	2	52136647	52338798	-1	nebulin [Source:MGI Symbol;Acc:MGI:97292]
ENSMUSG00000026824	62.3851	25.0695	90.3718	3.60485	1.84994	1.02839e-07	1.43654e-05	Kcnj3	2	55435970	55598145	1	potassium inwardly-rectifying channel, subfamily J, member 3 [Source:MGI Symbol;Acc:MGI:104742]
ENSMUSG00000027022	60.6398	27.4894	85.5026	3.11038	1.63709	2.53805e-06	0.000256277	Xirp2	2	67446002	67526614	1	xin actin-binding repeat containing 2 [Source:MGI Symbol;Acc:MGI:2685198]
ENSMUSG00000051747	663.488	265.055	962.313	3.63061	1.86021	8.53348e-15	2.94952e-12	Ttn	2	76703980	76982547	-1	titin [Source:MGI Symbol;Acc:MGI:98864]
ENSMUSG00000050114	34.3621	6.10289	55.5566	9.10332	3.18639	5.53968e-14	1.67809e-11	Prdx6b	2	80292470	80295358	1	peroxiredoxin 6B [Source:MGI Symbol;Acc:MGI:1336888]
ENSMUSG00000002100	127.003	53.2045	182.351	3.42736	1.7771	2.04306e-10	4.33708e-08	Mybpc3	2	91118144	91136516	1	myosin binding protein C, cardiac [Source:MGI Symbol;Acc:MGI:102844]
ENSMUSG00000083832	6.09965	0.384482	10.386	27.013	4.75558	6.68059e-05	0.00435045	Gm13771	2	91641685	91641922	-1	predicted gene 13771 [Source:MGI Symbol;Acc:MGI:3650181]
ENSMUSG00000052005	60.7992	87.9236	40.456	0.460127	-1.1199	0.000353138	0.0180826	Gm9864	2	107595630	107600539	-1	predicted gene 9864 [Source:MGI Symbol;Acc:MGI:3708663]
ENSMUSG00000068614	1233.97	778.339	1575.69	2.02442	1.01751	1.87577e-06	0.000196011	Actc1	2	114047282	114053548	-1	actin, alpha, cardiac muscle 1 [Source:MGI Symbol;Acc:MGI:87905]
ENSMUSG00000081416	41.8853	22.5513	56.3859	2.50034	1.32212	6.02693e-05	0.004012	Gm14383	2	119669159	119669544	1	predicted gene 14383 [Source:MGI Symbol;Acc:MGI:3650547]
ENSMUSG00000080989	65.9552	39.967	85.4463	2.13792	1.09621	0.000334924	0.0172649	Gm14048	2	130880866	130882133	1	predicted gene 14048 [Source:MGI Symbol;Acc:MGI:3650660]
ENSMUSG00000080844	5.47344	0.384559	9.2901	24.1578	4.59442	0.000317367	0.016486	Gm14107	2	147642848	147643177	-1	predicted gene 14107 [Source:MGI Symbol;Acc:MGI:3651301]
ENSMUSG00000081434	332.816	201.161	431.558	2.14534	1.10121	9.63793e-07	0.000108266	Gm14165	2	152353615	152354566	1	predicted gene 14165 [Source:MGI Symbol;Acc:MGI:3650537]
ENSMUSG00000027483	3326.67	1560.93	4650.97	2.97961	1.57512	3.89179e-12	9.80585e-10	Bpifa1	2	154142880	154149219	1	BPI fold containing family A, member 1 [Source:MGI Symbol;Acc:MGI:1338036]
ENSMUSG00000027485	1121.71	665.254	1464.05	2.20074	1.13799	8.54139e-07	9.67546e-05	Bpifb1	2	154190818	154220369	1	BPI fold containing family B, member 1 [Source:MGI Symbol;Acc:MGI:2137431]
ENSMUSG00000038085	159.906	223.999	111.836	0.49927	-1.00211	9.12777e-05	0.0057229	4921517L17Rik	2	156312299	156375638	1	RIKEN cDNA 4921517L17 gene [Source:MGI Symbol;Acc:MGI:1918123]
ENSMUSG00000081751	85.0324	54.4923	107.937	1.98079	0.986072	0.000280152	0.0147518	Gm14251	2	156322402	156322680	1	predicted gene 14251 [Source:MGI Symbol;Acc:MGI:3650992]
ENSMUSG00000084113	13.7084	5.25931	20.0453	3.81139	1.93032	0.000287941	0.0150444	Gm14277	2	157168820	157169179	1	predicted gene 14277 [Source:MGI Symbol;Acc:MGI:3650350]
ENSMUSG00000044405	10.2659	2.61745	16.0022	6.11364	2.61203	0.000104325	0.00637779	Adig	2	158502612	158508198	1	adipogenin [Source:MGI Symbol;Acc:MGI:2675492]
ENSMUSG00000074607	123.161	172.756	85.9646	0.497607	-1.00692	4.865e-05	0.00332052	Tox2	2	163203125	163324170	1	TOX high mobility group box family member 2 [Source:MGI Symbol;Acc:MGI:3611233]
ENSMUSG00000017697	30.9	50.5349	16.1739	0.320054	-1.64361	2.78899e-06	0.000275425	Ada	2	163726584	163750239	-1	adenosine deaminase [Source:MGI Symbol;Acc:MGI:87916]
ENSMUSG00000017300	21.5653	1.87305	36.3345	19.3986	4.27788	1.50852e-08	2.43531e-06	Tnnc2	2	164777161	164779967	-1	troponin C2, fast [Source:MGI Symbol;Acc:MGI:98780]
ENSMUSG00000074570	37.693	20.5294	50.5656	2.46308	1.30047	0.000566232	0.0269151	Cass4	2	172393794	172433757	1	Cas scaffolding protein family member 4 [Source:MGI Symbol;Acc:MGI:2444482]
ENSMUSG00000081344	982.505	576.125	1287.29	2.23439	1.15988	4.76776e-08	7.06257e-06	Gm14303	2	172509432	172509697	-1	predicted gene 14303 [Source:MGI Symbol;Acc:MGI:3651379]
ENSMUSG00000027513	141.309	85.3962	183.244	2.14581	1.10152	1.28266e-05	0.00102549	Pck1	2	173153048	173159273	1	phosphoenolpyruvate carboxykinase 1, cytosolic [Source:MGI Symbol;Acc:MGI:97501]
ENSMUSG00000081700	17.5649	0.384482	30.4502	79.1979	6.30739	8.15284e-15	2.85455e-12	Gm14337	2	173984482	173984691	-1	predicted gene 14337 [Source:MGI Symbol;Acc:MGI:3649671]
ENSMUSG00000082641	9.97621	1.1536	16.5932	14.3838	3.84638	2.04356e-06	0.000211902	Rpl30-ps5	2	174440929	174441289	-1	ribosomal protein L30, pseudogene 5 [Source:MGI Symbol;Acc:MGI:1929159]
ENSMUSG00000016255	215.086	294.562	155.48	0.527833	-0.921847	1.35945e-05	0.0010748	Tubb1	2	174450695	174457882	1	tubulin, beta 1 class VI [Source:MGI Symbol;Acc:MGI:107814]
ENSMUSG00000039001	1101.99	1459.01	834.223	0.571772	-0.806487	0.000131838	0.00772687	Rps21	2	180257377	180258445	1	ribosomal protein S21 [Source:MGI Symbol;Acc:MGI:1913731]
ENSMUSG00000092827	170.876	249.91	111.601	0.446564	-1.16306	1.01816e-06	0.000113428	Mir3091	2	180257536	180257611	1	microRNA 3091 [Source:MGI Symbol;Acc:MGI:4834305]
ENSMUSG00000016349	109.155	59.2196	146.606	2.47563	1.3078	3.53298e-06	0.000336569	Eef1a2	2	181147653	181157014	-1	eukaryotic translation elongation factor 1 alpha 2 [Source:MGI Symbol;Acc:MGI:1096317]
ENSMUSG00000062515	402.728	163.099	582.45	3.57114	1.83638	9.80359e-16	3.77578e-13	Fabp4	3	10204347	10208576	-1	fatty acid binding protein 4, adipocyte [Source:MGI Symbol;Acc:MGI:88038]
ENSMUSG00000027559	706.753	276.231	1029.64	3.72748	1.8982	2.07245e-17	1.07448e-14	Car3	3	14863538	14872351	1	carbonic anhydrase 3 [Source:MGI Symbol;Acc:MGI:88270]
ENSMUSG00000056900	36.5221	18.7063	49.884	2.66669	1.41505	0.000222311	0.0122818	Usp13	3	32817546	32938071	1	ubiquitin specific peptidase 13 (isopeptidase T-3) [Source:MGI Symbol;Acc:MGI:1919857]
ENSMUSG00000023087	826.137	1250.22	508.071	0.406384	-1.29908	3.5453e-09	6.32989e-07	Ccrn4l	3	51224447	51251644	1	CCR4 carbon catabolite repression 4-like (S. cerevisiae) [Source:MGI Symbol;Acc:MGI:109382]
ENSMUSG00000058360	67.1215	98.7284	43.4163	0.439755	-1.18523	7.13671e-05	0.00460301	Gm10040	3	68733137	68738077	1	predicted gene 10040 [Source:MGI Symbol;Acc:MGI:3708676]
ENSMUSG00000044330	40.3869	23.2461	53.2426	2.29039	1.19559	0.000378006	0.0190843	Gm9790	3	85915722	85916163	1	predicted gene 9790 [Source:MGI Symbol;Acc:MGI:3704221]
ENSMUSG00000064984	73.9043	107.597	48.6348	0.45201	-1.14557	5.74146e-05	0.00385049	Snord73a	3	86138791	86138858	-1	small nucleolar RNA, C/D box U73A [Source:MGI Symbol;Acc:MGI:1321388]
ENSMUSG00000064390	136.063	188.722	96.5693	0.511701	-0.966626	0.000111947	0.00679916	Rnu73b	3	86140618	86140688	-1	U73B small nuclear RNA [Source:MGI Symbol;Acc:MGI:1321387]
ENSMUSG00000081355	232.044	16.4239	393.759	23.9747	4.58344	1.00842e-51	3.39838e-48	Gm15264	3	94720023	94758116	-1	predicted gene 15264 [Source:MGI Symbol;Acc:MGI:3705845]
ENSMUSG00000084058	203.213	0.768964	355.046	461.72	8.85088	1.42531e-76	9.60658e-73	Gm15263	3	94832977	94833805	1	predicted gene 15263 [Source:MGI Symbol;Acc:MGI:3705753]
ENSMUSG00000038902	431.227	214.809	593.541	2.76311	1.46629	1.00833e-10	2.26538e-08	Pogz	3	94837567	94882326	1	pogo transposable element with ZNF domain [Source:MGI Symbol;Acc:MGI:2442117]
ENSMUSG00000005779	636.127	437.402	785.17	1.79508	0.844045	6.13303e-05	0.00406257	Psmb4	3	94884093	94886961	-1	proteasome (prosome, macropain) subunit, beta type 4 [Source:MGI Symbol;Acc:MGI:1098257]
ENSMUSG00000087720	203.213	0.768964	355.046	461.72	8.85088	1.40301e-76	9.60658e-73		3	94920322	94920423	-1	U6 spliceosomal RNA [Source:RFAM;Acc:RF00026]
ENSMUSG00000038403	14.233	4.51514	21.5214	4.76649	2.25293	0.000104578	0.0063788	Hfe2	3	96525185	96529216	1	hemochromatosis type 2 (juvenile) (human homolog) [Source:MGI Symbol;Acc:MGI:1916835]
ENSMUSG00000038170	507.245	367.842	611.796	1.6632	0.733964	0.00102371	0.0439696	Pde4dip	3	97689824	97888707	-1	phosphodiesterase 4D interacting protein (myomegalin) [Source:MGI Symbol;Acc:MGI:1891434]
ENSMUSG00000027861	92.7644	47.0756	127.031	2.69844	1.43213	1.27522e-06	0.00013752	Casq2	3	102086415	102146514	1	calsequestrin 2 [Source:MGI Symbol;Acc:MGI:1309469]
ENSMUSG00000043873	6.402	0.384482	10.9151	28.3892	4.82727	1.94288e-05	0.001455	Chi3l7	3	106016919	106024916	-1	chitinase 3-like 7 [Source:MGI Symbol;Acc:MGI:2676649]
ENSMUSG00000089664	17.2474	4.4905	26.8151	5.97151	2.5781	1.59909e-08	2.56616e-06	Gm12494	3	107943245	107953436	-1	predicted gene 12494 [Source:MGI Symbol;Acc:MGI:3702525]
ENSMUSG00000049231	20.4042	0	35.7074	Inf	Inf	2.99192e-21	2.01655e-18	Gm12497	3	107979632	107979868	1	predicted pseudogene 12497 [Source:MGI Symbol;Acc:MGI:3650111]
ENSMUSG00000064569	10.6148	0	18.5759	Inf	Inf	3.06958e-10	6.36584e-08		3	108034026	108034156	1	Small nucleolar RNA SNORA71 [Source:RFAM;Acc:RF00056]
ENSMUSG00000068745	84.2244	49.0726	110.588	2.25356	1.17221	0.000112762	0.00683159	Mybphl	3	108364911	108380056	1	myosin binding protein H-like [Source:MGI Symbol;Acc:MGI:1916003]
ENSMUSG00000028116	70.3974	36.159	96.0762	2.65704	1.40982	8.20285e-06	0.000695437	Myoz2	3	123006206	123034990	-1	myozenin 2 [Source:MGI Symbol;Acc:MGI:1913063]
ENSMUSG00000041220	73.6651	31.1486	105.553	3.38868	1.76072	2.82995e-09	5.1551e-07	Elovl6	3	129532386	129638495	1	ELOVL family member 6, elongation of long chain fatty acids (yeast) [Source:MGI Symbol;Acc:MGI:2156528]
ENSMUSG00000062006	815.067	1069.33	624.371	0.583891	-0.77623	0.000367439	0.0186206	Rpl34	3	130726831	130730398	-1	ribosomal protein L34 [Source:MGI Symbol;Acc:MGI:1915686]
ENSMUSG00000083610	120.036	82.4519	148.224	1.7977	0.846151	0.00088234	0.0389965	Oaz2-ps	3	135525964	135526532	-1	ornithine decarboxylase antizyme 2, pseudogene [Source:MGI Symbol;Acc:MGI:3644634]
ENSMUSG00000028255	159.311	299.087	54.4795	0.182153	-2.45678	3.5184e-23	2.78988e-20	Clca3	3	145004537	145032776	-1	chloride channel calcium activated 3 [Source:MGI Symbol;Acc:MGI:1346342]
ENSMUSG00000040016	24.7999	11.1149	35.0637	3.15464	1.65748	0.000243551	0.0131586	Ptger3	3	157566892	157644758	1	prostaglandin E receptor 3 (subtype EP3) [Source:MGI Symbol;Acc:MGI:97795]
ENSMUSG00000088351	93.4938	133.187	63.7236	0.478451	-1.06356	5.78798e-05	0.00387206		4	3835079	3835146	-1	Small nucleolar RNA U54 [Source:RFAM;Acc:RF01277]
ENSMUSG00000084215	38.4661	17.5527	54.1513	3.08508	1.62531	9.5311e-06	0.000793549	Gm11814	4	10438815	10439743	-1	predicted gene 11814 [Source:MGI Symbol;Acc:MGI:3650512]
ENSMUSG00000081715	41.3379	14.0288	61.8198	4.40664	2.13968	5.12999e-09	8.98081e-07	Gm11828	4	10946608	10947093	1	predicted gene 11828 [Source:MGI Symbol;Acc:MGI:3649802]
ENSMUSG00000085730	26.247	9.82435	38.5639	3.92534	1.97282	3.12472e-06	0.000300866	Gm13307	4	41893278	41942092	-1	predicted gene 13307 [Source:MGI Symbol;Acc:MGI:3701135]
ENSMUSG00000082902	19.4171	1.15352	33.1148	28.7076	4.84336	8.98157e-14	2.66091e-11	Ccl19-ps1	4	41921405	41923020	1	chemokine (C-C motif) ligand 19, pseudogene 1 [Source:MGI Symbol;Acc:MGI:1891387]
ENSMUSG00000078747	29.4843	12.4667	42.2475	3.38884	1.76079	9.27979e-06	0.000776966	Gm13308	4	41941572	41943124	1	predicted gene 13308 [Source:MGI Symbol;Acc:MGI:3650431]
ENSMUSG00000082414	28.0747	12.9993	39.3813	3.02949	1.59907	4.19672e-05	0.00290858	Gm13303	4	42025429	42026712	-1	predicted gene 13303 [Source:MGI Symbol;Acc:MGI:3705775]
ENSMUSG00000087577	22.4346	0.769041	38.6837	50.3012	5.65252	3.46726e-17	1.63995e-14	Gm13299	4	42121613	42153435	-1	predicted gene 13299 [Source:MGI Symbol;Acc:MGI:3701133]
ENSMUSG00000073877	29.1608	4.44099	47.7006	10.741	3.42506	9.78693e-14	2.86799e-11	Gm13306	4	42153436	42158839	1	predicted gene 13306 [Source:MGI Symbol;Acc:MGI:3713752]
ENSMUSG00000073879	42.5177	24.1883	56.2647	2.32612	1.21792	0.000176645	0.00998398	Gm5859	4	42236859	42239182	1	predicted pseudogene 5859 [Source:MGI Symbol;Acc:MGI:3704096]
ENSMUSG00000090338	23.5887	1.92256	39.8383	20.7214	4.37305	3.83385e-15	1.37814e-12	Gm17081	4	42239725	42240202	1	predicted gene 17081 [Source:MGI Symbol;Acc:MGI:4937908]
ENSMUSG00000083929	50.9807	28.3442	67.9581	2.39761	1.26159	0.00012676	0.0075109	Gm13301	4	42240639	42242685	1	predicted gene 13301 [Source:MGI Symbol;Acc:MGI:3707230]
ENSMUSG00000091938	28.2394	9.055	42.6276	4.70763	2.235	5.37103e-08	7.91273e-06	Gm2442	4	42629719	42631714	1	predicted gene 2442 [Source:MGI Symbol;Acc:MGI:3780609]
ENSMUSG00000054885	16.0648	1.87305	26.7086	14.2594	3.83384	2.95299e-09	5.34313e-07	4930578G10Rik	4	42735545	42846248	1	RIKEN cDNA 4930578G10 gene [Source:MGI Symbol;Acc:MGI:1923202]
ENSMUSG00000085910	11.9326	0.384559	20.5936	53.5513	5.74285	3.80934e-10	7.78029e-08	Gm12395	4	42736593	42738094	1	predicted gene 12395 [Source:MGI Symbol;Acc:MGI:3650610]
ENSMUSG00000071005	27.3885	14.5506	37.0168	2.544	1.3471	0.000800458	0.0359672	Ccl19	4	42754525	42756577	-1	chemokine (C-C motif) ligand 19 [Source:MGI Symbol;Acc:MGI:1346316]
ENSMUSG00000035561	24.7976	11.4745	34.79	3.03195	1.60025	0.000367029	0.0186206	Aldh1b1	4	45799022	45804604	1	aldehyde dehydrogenase 1 family, member B1 [Source:MGI Symbol;Acc:MGI:1919785]
ENSMUSG00000084403	31.9625	18.4455	42.1003	2.28242	1.19056	0.000686222	0.0317879	Rps15a-ps8	4	53791070	53791456	-1	ribosomal protein S15A, pseudogene 8 [Source:MGI Symbol;Acc:MGI:3652112]
ENSMUSG00000073842	21.5669	5.38336	33.7046	6.26088	2.64637	1.17438e-05	0.000950788	Mup7	4	60066469	60070475	-1	major urinary protein 7 [Source:MGI Symbol;Acc:MGI:3709615]
ENSMUSG00000078687	15.5417	4.94944	23.4858	4.74514	2.24645	0.00080779	0.0362363	Mup8	4	60218621	60222599	-1	major urinary protein 8 [Source:MGI Symbol;Acc:MGI:3709619]
ENSMUSG00000078686	13.9347	3.79569	21.5389	5.67456	2.50451	0.000983089	0.0426797	Mup9	4	60418046	60421952	-1	major urinary protein 9 [Source:MGI Symbol;Acc:MGI:3782918]
ENSMUSG00000078673	4.36452	0	7.63791	Inf	Inf	0.000979677	0.0426001	Mup19	4	61778324	61782269	-1	major urinary protein 19 [Source:MGI Symbol;Acc:MGI:3705235]
ENSMUSG00000008305	369.232	481.103	285.329	0.593073	-0.753718	0.00073098	0.0335728	Tle1	4	72117142	72200919	-1	transducin-like enhancer of split 1, homolog of Drosophila E(spl) [Source:MGI Symbol;Acc:MGI:104636]
ENSMUSG00000028398	59.7218	37.5606	76.3427	2.03252	1.02327	0.00100858	0.0435063	3110001D03Rik	4	75277354	75278305	-1	RIKEN cDNA 3110001D03 gene [Source:MGI Symbol;Acc:MGI:1914178]
ENSMUSG00000082697	5742.4	7224.2	4631.05	0.641047	-0.641499	0.0010116	0.0435668	Gm12913	4	78773677	78774221	-1	predicted gene 12913 [Source:MGI Symbol;Acc:MGI:3650682]
ENSMUSG00000083743	5.61631	0.384482	9.54018	24.8131	4.63303	2.23574e-05	0.00165887	Gm12421	4	84428818	84429124	-1	predicted gene 12421 [Source:MGI Symbol;Acc:MGI:3650591]
ENSMUSG00000080303	8.72197	2.23289	13.5888	6.08573	2.60543	0.000152957	0.00879488	Gm12419	4	84923554	84924189	-1	predicted gene 12419 [Source:MGI Symbol;Acc:MGI:3650581]
ENSMUSG00000078480	40.4165	22.5516	53.8152	2.38631	1.25478	0.000385678	0.0193629	Mrpl48-ps	4	88599175	88599810	-1	mitochondrial ribosomal protein L48 pseudogene [Source:MGI Symbol;Acc:MGI:3050089]
ENSMUSG00000083457	136.364	89.2507	171.699	1.92378	0.943946	0.000197741	0.0110604	Gm12839	4	115582286	115583144	-1	predicted gene 12839 [Source:MGI Symbol;Acc:MGI:3649236]
ENSMUSG00000063929	51.4402	8.28619	83.8057	10.1139	3.33827	1.68893e-19	1.01185e-16	Cyp4a32	4	115600969	115621602	1	cytochrome P450, family 4, subfamily a, polypeptide 32 [Source:MGI Symbol;Acc:MGI:3717148]
ENSMUSG00000064751	144.884	205.082	99.7359	0.486323	-1.04001	2.4824e-05	0.0018137		4	117155186	117155289	-1	Small nucleolar RNA SNORD46 [Source:RFAM;Acc:RF00218]
ENSMUSG00000092680	116.615	168.749	77.5153	0.459353	-1.12233	1.79622e-05	0.00136797	Snord55	4	117155770	117155848	-1	small nucleolar RNA, C/D box 55 [Source:MGI Symbol;Acc:MGI:3819543]
ENSMUSG00000086320	430.227	692.659	233.403	0.336967	-1.56932	7.28858e-12	1.77027e-09	Gm12840	4	117700188	117700923	1	predicted gene 12840 [Source:MGI Symbol;Acc:MGI:3650917]
ENSMUSG00000084260	253.286	176.491	310.883	1.76146	0.816771	0.00038924	0.0194332	Gm12844	4	117728718	117729299	-1	predicted gene 12844 [Source:MGI Symbol;Acc:MGI:3651053]
ENSMUSG00000083836	59.4247	34.5091	78.1113	2.2635	1.17855	0.000177342	0.0100024	Ldha-ps2	4	119334389	119335445	-1	lactate dehydrogenase A, pseudogene 2 [Source:MGI Symbol;Acc:MGI:96761]
ENSMUSG00000048485	7.11909	15.5668	0.78332	0.05032	-4.31273	3.29653e-06	0.00031628	Zbtb8b	4	129425765	129440853	-1	zinc finger and BTB domain containing 8b [Source:MGI Symbol;Acc:MGI:2387181]
ENSMUSG00000028776	1152.01	1466.55	916.108	0.624667	-0.678841	0.000964017	0.0419869	Tinagl1	4	130164454	130175122	-1	tubulointerstitial nephritis antigen-like 1 [Source:MGI Symbol;Acc:MGI:2137617]
ENSMUSG00000028773	137.945	95.8016	169.552	1.76983	0.823609	0.000877164	0.0388314	Fabp3	4	130308595	130315463	1	fatty acid binding protein 3, muscle and heart [Source:MGI Symbol;Acc:MGI:95476]
ENSMUSG00000028906	956.03	1318.09	684.482	0.519297	-0.945368	4.2755e-06	0.000394751	Epb4.1	4	131923413	132075321	-1	erythrocyte protein band 4.1 [Source:MGI Symbol;Acc:MGI:95401]
ENSMUSG00000083757	188.754	134.7	229.294	1.70226	0.76745	0.0011246	0.0474479	Rps15a-ps4	4	132220046	132220437	-1	ribosomal protein S15A, pseudogene 4 [Source:MGI Symbol;Acc:MGI:3652187]
ENSMUSG00000028862	300.965	505.662	147.443	0.291583	-1.77802	3.38248e-15	1.26655e-12	Map3k6	4	133240818	133252929	1	mitogen-activated protein kinase kinase kinase 6 [Source:MGI Symbol;Acc:MGI:1855691]
ENSMUSG00000046694	133.162	185.952	93.5698	0.503192	-0.990818	7.94507e-05	0.00508786	Fam46b	4	133480132	133487938	1	family with sequence similarity 46, member B [Source:MGI Symbol;Acc:MGI:2140500]
ENSMUSG00000037443	240.09	341.478	164.05	0.480412	-1.05766	9.53671e-06	0.000793549	Ccdc21	4	134129858	134187112	-1	coiled-coil domain containing 21 [Source:MGI Symbol;Acc:MGI:1917262]
ENSMUSG00000083326	136.247	95.6513	166.693	1.74272	0.801337	0.000792462	0.0356674	Rpl38-ps1	4	138425788	138426002	1	ribosomal protein L38, pseudogene 1 [Source:MGI Symbol;Acc:MGI:3649580]
ENSMUSG00000080708	50.2374	23.271	70.4622	3.0279	1.59832	3.00741e-06	0.000292706	Ccnd3-ps	4	139345300	139346180	-1	cyclin D3, pseudogene [Source:MGI Symbol;Acc:MGI:1100505]
ENSMUSG00000006221	144.985	94.9203	182.534	1.92302	0.943375	0.000369413	0.0186855	Hspb7	4	141420779	141425311	1	heat shock protein family, member 7 (cardiovascular) [Source:MGI Symbol;Acc:MGI:1352494]
ENSMUSG00000082575	633.285	410.538	800.346	1.9495	0.963107	1.35752e-05	0.0010748	Gm13050	4	143242024	143243368	-1	predicted gene 13050 [Source:MGI Symbol;Acc:MGI:3650664]
ENSMUSG00000081227	18.8736	7.97594	27.0469	3.39106	1.76174	0.000133544	0.00780986	Gm13082	4	143671124	143671684	1	predicted gene 13082 [Source:MGI Symbol;Acc:MGI:3650233]
ENSMUSG00000081448	43.5443	71.3112	22.7191	0.318591	-1.65022	1.55408e-06	0.000164953	Gm13086	4	143685016	143687052	1	predicted gene 13086 [Source:MGI Symbol;Acc:MGI:3649969]
ENSMUSG00000041616	366.011	57.9815	597.032	10.297	3.36415	7.33053e-39	1.41165e-35	Nppa	4	148000722	148002079	1	natriuretic peptide type A [Source:MGI Symbol;Acc:MGI:97367]
ENSMUSG00000086806	218.028	37.91	353.116	9.31457	3.21949	6.14696e-32	7.53282e-29	Gm13054	4	148001091	148004014	-1	predicted gene 13054 [Source:MGI Symbol;Acc:MGI:3702728]
ENSMUSG00000078486	31.3925	15.877	43.0292	2.71015	1.43837	0.000526867	0.0254102	2310042D19Rik	4	156215927	156221307	1	RIKEN cDNA 2310042D19 gene [Source:MGI Symbol;Acc:MGI:1921433]
ENSMUSG00000067719	413.726	287.421	508.455	1.76902	0.822954	0.000118888	0.0071545	Gm10221	5	24581458	24581879	-1	predicted gene 10221 [Source:MGI Symbol;Acc:MGI:3708709]
ENSMUSG00000006642	33.9475	51.0567	21.1156	0.413573	-1.27379	0.000126159	0.00749174	Tcf23	5	30968677	30977018	1	transcription factor 23 [Source:MGI Symbol;Acc:MGI:1934960]
ENSMUSG00000062077	22.9671	8.98077	33.4568	3.72538	1.89739	0.000168132	0.00958314	Trim54	5	31116712	31137630	1	tripartite motif-containing 54 [Source:MGI Symbol;Acc:MGI:1889623]
ENSMUSG00000059064	291.695	171.912	381.533	2.21935	1.15014	4.8845e-07	5.90521e-05	Gm10059	5	33759366	33759536	1	predicted pseudogene 10059 [Source:MGI Symbol;Acc:MGI:3642158]
ENSMUSG00000048142	26.6768	13.2735	36.7293	2.76713	1.46839	0.000361273	0.0183772	Nat8l	5	33995984	34005916	1	N-acetyltransferase 8-like [Source:MGI Symbol;Acc:MGI:2447776]
ENSMUSG00000089646	69.8485	2.59258	120.291	46.398	5.53599	6.22867e-36	9.32916e-33	Gm15796	5	38507463	38507666	1	predicted gene 15796 [Source:MGI Symbol;Acc:MGI:3801844]
ENSMUSG00000083261	647.515	422.69	816.134	1.93081	0.949208	8.72496e-05	0.00552171	Gm7816	5	39798214	39799407	1	predicted pseudogene 7816 [Source:MGI Symbol;Acc:MGI:3646286]
ENSMUSG00000047215	1268.86	1669.08	968.698	0.58038	-0.784931	0.000217305	0.0120299	Rpl9	5	65388364	65391443	-1	ribosomal protein L9 [Source:MGI Symbol;Acc:MGI:1298373]
ENSMUSG00000082420	129.076	75.4569	169.289	2.24353	1.16577	6.85024e-06	0.000593834	Gm6517	5	66890364	66890884	1	predicted gene 6517 [Source:MGI Symbol;Acc:MGI:3643656]
ENSMUSG00000043484	15.3824	6.36348	22.1466	3.48026	1.7992	0.00102619	0.0439696	Gm5867	5	69461151	69461741	1	predicted gene 5867 [Source:MGI Symbol;Acc:MGI:3644922]
ENSMUSG00000005220	44.1316	20.1449	62.1216	3.08373	1.62468	1.53283e-05	0.0011875	Corin	5	72300025	72504473	-1	corin [Source:MGI Symbol;Acc:MGI:1349451]
ENSMUSG00000043618	83.1852	53.5119	105.44	1.97041	0.978494	0.000340635	0.0175258	Eif5al3-ps	5	90132229	90132675	1	eukaryotic translation initiation factor 5A-like 3, pseudogene [Source:MGI Symbol;Acc:MGI:3643585]
ENSMUSG00000029368	30.3138	13.26	43.1042	3.2507	1.70075	4.221e-05	0.0029179	Alb	5	90460889	90476603	1	albumin [Source:MGI Symbol;Acc:MGI:87991]
ENSMUSG00000029372	372.482	547.269	241.393	0.441086	-1.18087	1.48237e-09	2.81441e-07	Ppbp	5	90768518	90770060	1	pro-platelet basic protein [Source:MGI Symbol;Acc:MGI:1888712]
ENSMUSG00000046709	35.6196	17.2178	49.4209	2.87035	1.52123	0.000232754	0.0126513	Mapk10	5	102907948	103211334	-1	mitogen-activated protein kinase 10 [Source:MGI Symbol;Acc:MGI:1346863]
ENSMUSG00000064453	112.91	165.301	73.617	0.445351	-1.16699	4.93384e-06	0.000446363	Snord21	5	107904555	107904648	1	small nucleolar RNA, C/D box 21 [Source:MGI Symbol;Acc:MGI:102855]
ENSMUSG00000077222	87.9839	125.371	59.9433	0.478126	-1.06454	9.23739e-05	0.00577819		5	107905177	107905308	1	Small nucleolar RNA SNORA66 [Source:RFAM;Acc:RF00155]
ENSMUSG00000077426	85.1753	125.36	55.0367	0.439029	-1.18761	1.32302e-05	0.00105217		5	107907345	107907476	1	Small nucleolar RNA SNORA66 [Source:RFAM;Acc:RF00155]
ENSMUSG00000072720	39.9956	15.1089	58.6606	3.88252	1.95699	1.25571e-06	0.000135959	Myo18b	5	112688876	112896362	-1	myosin XVIIIb [Source:MGI Symbol;Acc:MGI:1921626]
ENSMUSG00000082052	23.4901	10.8787	32.9486	3.02872	1.59871	0.000158908	0.00907662	Gm13819	5	114828573	114829215	-1	predicted gene 13819 [Source:MGI Symbol;Acc:MGI:3650308]
ENSMUSG00000080836	47.7157	22.6501	66.5149	2.93663	1.55416	3.09522e-06	0.00030017	Gm6444	5	123066242	123066699	1	predicted gene 6444 [Source:MGI Symbol;Acc:MGI:3648226]
ENSMUSG00000085328	293.852	420.954	198.525	0.471608	-1.08434	5.43877e-06	0.000483925	Gm17131	5	127878531	127882376	1	predicted gene 17131 [Source:MGI Symbol;Acc:MGI:4937958]
ENSMUSG00000082308	12.1018	2.25753	19.485	8.63108	3.10954	7.80848e-07	9.03505e-05	Gm15770	5	142852616	142853199	-1	predicted gene 15770 [Source:MGI Symbol;Acc:MGI:3783212]
ENSMUSG00000082524	18.25	0.384482	31.6491	82.3161	6.3631	5.27772e-16	2.15587e-13	Gm6272	5	144723627	144723812	-1	predicted pseudogene 6272 [Source:MGI Symbol;Acc:MGI:3643871]
ENSMUSG00000041453	1967.86	2613.85	1483.36	0.5675	-0.817308	9.53457e-05	0.00592286	Rpl21	5	146832890	146837032	1	ribosomal protein L21 [Source:MGI Symbol;Acc:MGI:1278340]
ENSMUSG00000077185	211.29	298.042	146.227	0.490625	-1.02731	1.50871e-05	0.00117557		5	146834834	146834904	1	Small nucleolar RNA SNORD102 [Source:RFAM;Acc:RF00187]
ENSMUSG00000077564	176.591	249.652	121.796	0.487862	-1.03545	1.81407e-05	0.00137767		5	146835144	146835272	1	Small nucleolar RNA SNORA27 [Source:RFAM;Acc:RF00443]
ENSMUSG00000029657	1160.39	802.123	1429.09	1.78163	0.833199	0.000871002	0.0386221	Hsph1	5	149614287	149636376	-1	heat shock 105kDa/110kDa protein 1 [Source:MGI Symbol;Acc:MGI:105053]
ENSMUSG00000029683	46.8445	26.4339	62.1525	2.35125	1.23342	0.000994571	0.0430395	Lmod2	6	24597771	24605414	1	leiomodin 2 (cardiac) [Source:MGI Symbol;Acc:MGI:2135672]
ENSMUSG00000059201	38.2095	5.76823	62.5405	10.8422	3.43859	5.64235e-12	1.39558e-09	Lep	6	29060220	29073877	1	leptin [Source:MGI Symbol;Acc:MGI:104663]
ENSMUSG00000057696	363.622	260.891	440.671	1.6891	0.756257	0.000645555	0.030059	Rpl30-ps1	6	38376807	38377154	1	ribosomal protein L30, pseudogene 1 [Source:MGI Symbol;Acc:MGI:1321399]
ENSMUSG00000038074	111.854	151.059	82.4504	0.545814	-0.873518	0.000500421	0.0244408	Fkbp14	6	54577604	54597344	-1	FK506 binding protein 14 [Source:MGI Symbol;Acc:MGI:2387639]
ENSMUSG00000071419	650.818	481.563	777.759	1.61507	0.6916	0.00077206	0.0349241	Rps15-ps2	6	58017490	58017975	1	ribosomal protein S15, pseudogene 2 [Source:MGI Symbol;Acc:MGI:3647234]
ENSMUSG00000025889	22.0895	41.5285	7.51015	0.180843	-2.46719	2.33747e-07	3.02972e-05	Snca	6	60731573	60829855	-1	synuclein, alpha [Source:MGI Symbol;Acc:MGI:1277151]
ENSMUSG00000054641	30.1725	49.2201	15.8869	0.322772	-1.63141	0.000334244	0.0172629	Mmrn1	6	60924976	60989378	1	multimerin 1 [Source:MGI Symbol;Acc:MGI:1918195]
ENSMUSG00000047905	547.301	307.369	727.25	2.36604	1.24248	2.34883e-08	3.61854e-06	Gm8566	6	67205619	67206083	1	predicted pseudogene 8566 [Source:MGI Symbol;Acc:MGI:3647296]
ENSMUSG00000076538	14.5085	0.768964	24.8132	32.2683	5.01205	1.31597e-08	2.15022e-06	Igkv13-84	6	68939602	68940067	1	immunoglobulin kappa chain variable 13-84 [Source:MGI Symbol;Acc:MGI:96514]
ENSMUSG00000055027	57.1407	33.5176	74.858	2.23339	1.15924	0.000566792	0.0269151	Smyd1	6	71213940	71322233	-1	SET and MYND domain containing 1 [Source:MGI Symbol;Acc:MGI:104790]
ENSMUSG00000063415	800.362	1319.39	411.091	0.311577	-1.68234	1.05229e-17	5.56272e-15	Cyp26b1	6	84571414	84593908	-1	cytochrome P450, family 26, subfamily b, polypeptide 1 [Source:MGI Symbol;Acc:MGI:2176159]
ENSMUSG00000081669	31.0455	16.1629	42.2074	2.61138	1.38481	0.000255733	0.0136526	Npm3-ps1	6	85076192	85076719	1	nucleoplasmin 3, pseudogene 1 [Source:MGI Symbol;Acc:MGI:894683]
ENSMUSG00000030046	19.4908	0	34.1089	Inf	Inf	1.2885e-16	5.69477e-14	Bmp10	6	87429002	87434512	1	bone morphogenetic protein 10 [Source:MGI Symbol;Acc:MGI:1338820]
ENSMUSG00000030054	47.9643	68.4381	32.609	0.476474	-1.06953	0.000152997	0.00879488	Gp9	6	87778136	87779762	1	glycoprotein 9 (platelet) [Source:MGI Symbol;Acc:MGI:1860137]
ENSMUSG00000030278	209.959	144.737	258.876	1.7886	0.83883	0.000270189	0.0142829	Cidec	6	113424634	113435760	-1	cell death-inducing DFFA-like effector c [Source:MGI Symbol;Acc:MGI:95585]
ENSMUSG00000064563	102.458	139.202	74.9004	0.538071	-0.894133	0.000780087	0.0352281	Snora7a	6	115807975	115808114	-1	small nucleolar RNA, H/ACA box 7A [Source:MGI Symbol;Acc:MGI:3819512]
ENSMUSG00000060393	47.1808	27.8104	61.7086	2.2189	1.14985	0.000418927	0.02061	Gm5580	6	116551141	116552502	1	predicted pseudogene 5580 [Source:MGI Symbol;Acc:MGI:3646594]
ENSMUSG00000082791	52.3347	25.5038	72.4579	2.84106	1.50643	4.88575e-06	0.000443501	Gm4875	6	117997207	117997992	1	predicted gene 4875 [Source:MGI Symbol;Acc:MGI:3648108]
ENSMUSG00000081113	164.684	84.5117	224.814	2.66015	1.41151	4.57635e-08	6.81649e-06	Gm7308	6	127282063	127282509	-1	predicted pseudogene 7308 [Source:MGI Symbol;Acc:MGI:3644558]
ENSMUSG00000058700	9.79696	0.719528	16.605	23.0777	4.52843	1.94783e-08	3.03546e-06	Gm8724	6	128530918	128531304	-1	predicted pseudogene 8724 [Source:MGI Symbol;Acc:MGI:3644570]
ENSMUSG00000000248	28.4059	7.85197	43.8213	5.58093	2.48051	1.80786e-09	3.40839e-07	Clec2g	6	128934381	128984707	1	C-type lectin domain family 2, member g [Source:MGI Symbol;Acc:MGI:1918059]
ENSMUSG00000085786	16.0982	4.87514	24.5155	5.02868	2.33018	2.86803e-05	0.00207298	Gm15987	6	128951204	128975029	-1	predicted gene 15987 [Source:MGI Symbol;Acc:MGI:3801849]
ENSMUSG00000079223	7.97713	0	13.96	Inf	Inf	3.92229e-08	5.87471e-06	Gm8778	6	128976866	128977972	-1	predicted gene 8778 [Source:MGI Symbol;Acc:MGI:3779812]
ENSMUSG00000082694	15.4447	4.08107	23.9675	5.87284	2.55406	2.03523e-06	0.000211853	Gm16187	6	129005624	129007961	1	predicted gene 16187 [Source:MGI Symbol;Acc:MGI:3841248]
ENSMUSG00000089728	17.9405	0	31.3958	Inf	Inf	3.43831e-17	1.63995e-14	Clec2f-ps	6	129018582	129020519	1	C-type lectin domain family 2, member f, pseudogene [Source:MGI Symbol;Acc:MGI:3522133]
ENSMUSG00000081935	17.9405	0	31.3958	Inf	Inf	3.43831e-17	1.63995e-14	Gm16186	6	129030837	129031676	-1	predicted gene 16186 [Source:MGI Symbol;Acc:MGI:3802020]
ENSMUSG00000030154	20.8021	3.77113	33.5753	8.90327	3.15433	1.32355e-10	2.90105e-08	Klrb1f	6	129045901	129057471	1	killer cell lectin-like receptor subfamily B member 1F [Source:MGI Symbol;Acc:MGI:2442965]
ENSMUSG00000030155	18.5945	0.359764	32.2706	89.6993	6.48702	3.62812e-16	1.55261e-13	Clec2e	6	129091816	129100903	-1	C-type lectin domain family 2, member e [Source:MGI Symbol;Acc:MGI:3028921]
ENSMUSG00000079295	17.9405	0	31.3958	Inf	Inf	3.21169e-17	1.63372e-14	Klrb1-ps1	6	129116518	129129446	1	killer cell lectin-like receptor subfamily B member 1, pseudogene 1 [Source:MGI Symbol;Acc:MGI:3624540]
ENSMUSG00000089590	17.9405	0	31.3958	Inf	Inf	3.43831e-17	1.63995e-14		6	129174820	129174882	1	U7 small nuclear RNA [Source:RFAM;Acc:RF00066]
ENSMUSG00000093148	14.9907	0.744246	25.6756	34.4988	5.10847	2.88982e-12	7.34996e-10		6	133761688	133761770	-1
ENSMUSG00000082120	69.9916	44.4327	89.1607	2.00665	1.00479	0.000405998	0.0200105	Gm15720	6	146463326	146463607	-1	predicted gene 15720 [Source:MGI Symbol;Acc:MGI:3783164]
ENSMUSG00000035458	274.676	141.985	374.194	2.63545	1.39805	6.30214e-09	1.0822e-06	Tnni3	7	4518305	4524229	-1	troponin I, cardiac 3 [Source:MGI Symbol;Acc:MGI:98783]
ENSMUSG00000085272	65.074	24.8342	95.2539	3.8356	1.93945	2.05088e-09	3.8397e-07	Gm1078	7	4965260	4971168	-1	predicted gene 1078 [Source:MGI Symbol;Acc:MGI:2685924]
ENSMUSG00000078808	14.0677	22.7877	7.52774	0.330342	-1.59797	0.00116701	0.0488548	Vmn1r58	7	5408887	5413145	-1	vomeronasal 1 receptor 58 [Source:MGI Symbol;Acc:MGI:3033473]
ENSMUSG00000064231	19.8968	7.59154	29.1257	3.8366	1.93983	4.53707e-05	0.00311246	Gm5321	7	6019022	6019468	1	predicted gene 5321 [Source:MGI Symbol;Acc:MGI:3645266]
ENSMUSG00000004328	20.6218	32.6862	11.5735	0.354079	-1.49786	0.000679557	0.0315333	Hif3a	7	17031507	17062427	-1	hypoxia inducible factor 3, alpha subunit [Source:MGI Symbol;Acc:MGI:1859778]
ENSMUSG00000030399	160.552	86.2122	216.306	2.509	1.32711	1.24438e-06	0.000135276	Ckm	7	19411094	19421583	1	creatine kinase, muscle [Source:MGI Symbol;Acc:MGI:88413]
ENSMUSG00000040705	58.6995	32.748	78.1632	2.38681	1.25508	0.000388545	0.0194332	A930016O22Rik	7	19418812	19421417	-1	RIKEN cDNA A930016O22 gene [Source:MGI Symbol;Acc:MGI:3605623]
ENSMUSG00000066721	34.7601	51.2192	22.4159	0.437645	-1.19217	0.000615946	0.0289302	Zfp575	7	24583838	24587641	-1	zinc finger protein 575 [Source:MGI Symbol;Acc:MGI:2141921]
ENSMUSG00000040952	1124.93	1456.13	876.541	0.601968	-0.732242	0.000722509	0.0332972	Rps19	7	24884371	24889806	1	ribosomal protein S19 [Source:MGI Symbol;Acc:MGI:1333780]
ENSMUSG00000040583	116.15	60.4341	157.936	2.61336	1.38591	7.5231e-07	8.7802e-05	Cyp2b13	7	26061495	26096196	1	cytochrome P450, family 2, subfamily b, polypeptide 13 [Source:MGI Symbol;Acc:MGI:88599]
ENSMUSG00000045149	61.0473	9.34084	99.8271	10.6872	3.41781	7.3233e-20	4.59154e-17	Gm8946	7	26071810	26072976	1	predicted gene 8946 [Source:MGI Symbol;Acc:MGI:3645710]
ENSMUSG00000040660	35.8369	5.97899	58.2304	9.73916	3.2838	2.43471e-13	6.76698e-11	Cyp2b9	7	26173411	26210661	1	cytochrome P450, family 2, subfamily b, polypeptide 9 [Source:MGI Symbol;Acc:MGI:88600]
ENSMUSG00000077711	90.3889	127.679	62.4215	0.488895	-1.0324	0.000125277	0.00745579		7	28351508	28351632	1	Small nucleolar RNA SNORA40 [Source:RFAM;Acc:RF00561]
ENSMUSG00000061115	4.14834	0	7.25959	Inf	Inf	0.000234062	0.0126842	Gm17113	7	29183036	29183383	1	predicted gene 17113 [Source:MGI Symbol;Acc:MGI:4937940]
ENSMUSG00000074218	49.114	25.2556	67.0078	2.65318	1.40772	3.68192e-05	0.00259177	Cox7a1	7	30184171	30186028	1	cytochrome c oxidase, subunit VIIa 1 [Source:MGI Symbol;Acc:MGI:1316714]
ENSMUSG00000050440	44.4192	17.2424	64.8019	3.75829	1.91007	3.47361e-07	4.38593e-05	Hamp	7	30942371	30944017	-1	hepcidin antimicrobial peptide [Source:MGI Symbol;Acc:MGI:1933533]
ENSMUSG00000083434	15.1648	0.384559	26.2499	68.2599	6.09297	3.97236e-12	9.91618e-10	Gm12760	7	34036447	34037432	-1	predicted gene 12760 [Source:MGI Symbol;Acc:MGI:3649974]
ENSMUSG00000046372	5.35123	0.719528	8.82501	12.265	3.61648	0.000402398	0.0199791	Gm5590	7	39445830	39446174	-1	predicted gene 5590 [Source:MGI Symbol;Acc:MGI:3645451]
ENSMUSG00000091004	9.97512	2.97706	15.2237	5.11366	2.35436	0.000197496	0.0110604	Gm6872	7	41668609	41669308	-1	predicted gene 6872 [Source:MGI Symbol;Acc:MGI:3643699]
ENSMUSG00000092193	34.6233	17.1927	47.6961	2.7742	1.47207	5.50147e-05	0.00370799	Cd9-ps	7	41682658	41683307	-1	Cd9 antigen, pseudogene [Source:MGI Symbol;Acc:MGI:3645134]
ENSMUSG00000092257	31.8596	2.30728	54.0238	23.4145	4.54933	7.76058e-19	4.54837e-16	Gm2308	7	42125200	42126203	-1	predicted gene 2308 [Source:MGI Symbol;Acc:MGI:3780479]
ENSMUSG00000065818	156.76	215.191	112.937	0.524821	-0.930102	0.000134616	0.00785552	Snord35a	7	45126346	45126435	-1	small nucleolar RNA, C/D box 35A [Source:MGI Symbol;Acc:MGI:1351319]
ENSMUSG00000065628	101.324	139.686	72.5519	0.519393	-0.945102	0.000281847	0.0147979	Snord33	7	45126864	45126947	-1	small nucleolar RNA, C/D box 33 [Source:MGI Symbol;Acc:MGI:1351323]
ENSMUSG00000038239	103.279	53.1794	140.854	2.64865	1.40526	1.38081e-06	0.000147141	Hrc	7	45335290	45338973	1	histidine rich calcium binding protein [Source:MGI Symbol;Acc:MGI:96226]
ENSMUSG00000030470	105.924	52.657	145.874	2.77026	1.47002	2.03389e-07	2.67482e-05	Csrp3	7	48830398	48848051	-1	cysteine and glycine-rich protein 3 [Source:MGI Symbol;Acc:MGI:1330824]
ENSMUSG00000078636	42.0485	8.28635	67.3701	8.13026	3.0233	7.24573e-15	2.57033e-12	Gm3200	7	51746697	51747698	1	predicted pseudogene 3200 [Source:MGI Symbol;Acc:MGI:3781379]
ENSMUSG00000030546	102.008	33.0098	153.756	4.65789	2.21968	1.27593e-13	3.65948e-11	Plin1	7	79721164	79732776	-1	perilipin 1 [Source:MGI Symbol;Acc:MGI:1890505]
ENSMUSG00000083820	26.3447	12.3673	36.8278	2.97782	1.57426	4.69244e-05	0.00321087	Gm6415	7	81161397	81161744	-1	predicted pseudogene 6415 [Source:MGI Symbol;Acc:MGI:3648526]
ENSMUSG00000082780	8.36783	2.20817	12.9876	5.88159	2.55621	0.000228416	0.0124658	Gm8329	7	96435546	96435999	-1	predicted gene 8329 [Source:MGI Symbol;Acc:MGI:3647437]
ENSMUSG00000035686	167.648	57.5823	250.197	4.34504	2.11937	4.4581e-16	1.84908e-13	Thrsp	7	97412938	97417730	-1	thyroid hormone responsive SPOT14 homolog (Rattus) [Source:MGI Symbol;Acc:MGI:109126]
ENSMUSG00000030747	178.785	69.8888	260.457	3.72673	1.89791	1.48907e-13	4.22583e-11	Dgat2	7	99153663	99182713	-1	diacylglycerol O-acyltransferase 2 [Source:MGI Symbol;Acc:MGI:1915050]
ENSMUSG00000078624	54.51	78.51	36.51	0.465036	-1.10459	0.000552638	0.0264169	Olfr613	7	103550368	103555504	1	olfactory receptor 613 [Source:MGI Symbol;Acc:MGI:3030447]
ENSMUSG00000083967	477.846	9.1049	829.402	91.094	6.50928	9.2093e-91	1.24173e-86	Gm15115	7	103829636	103829899	1	predicted gene 15115 [Source:MGI Symbol;Acc:MGI:3642219]
ENSMUSG00000083216	477.846	9.1049	829.402	91.094	6.50928	9.21162e-91	1.24173e-86	Hbb-bh3	7	103832631	103833723	-1	hemoglobin beta, pseudogene bh3 [Source:MGI Symbol;Acc:MGI:96026]
ENSMUSG00000078621	43.1752	0	75.5566	Inf	Inf	9.60188e-35	1.29433e-31	Hbb-bh2	7	103839145	103840427	-1	hemoglobin beta, bh2 [Source:MGI Symbol;Acc:MGI:96025]
ENSMUSG00000052217	28.9825	0	50.7194	Inf	Inf	9.58433e-27	9.22834e-24	Hbb-bh1	7	103841636	103843164	-1	hemoglobin Z, beta-like embryonic chain [Source:MGI Symbol;Acc:MGI:96024]
ENSMUSG00000083854	19.8475	8.98077	27.9976	3.1175	1.64039	0.000262714	0.0139151	Gm15118	7	103882642	103883119	-1	predicted gene 15118 [Source:MGI Symbol;Acc:MGI:3709029]
ENSMUSG00000065016	195.191	275.988	134.593	0.487677	-1.036	1.28567e-05	0.00102549	Snora3	7	109520120	109520251	1	small nucleolar RNA, H/ACA box 3 [Source:MGI Symbol;Acc:MGI:3819498]
ENSMUSG00000077575	165.56	232.298	115.506	0.49723	-1.00801	3.36326e-05	0.00239244		7	109521280	109521409	1	Small nucleolar RNA SNORA3/SNORA45 family [Source:RFAM;Acc:RF00334]
ENSMUSG00000030787	1201.85	1561.68	931.975	0.596777	-0.744737	0.000115579	0.00697094	Lyve1	7	110850607	110862953	-1	lymphatic vessel endothelial hyaluronan receptor 1 [Source:MGI Symbol;Acc:MGI:2136348]
ENSMUSG00000090862	892.462	1148.42	700.498	0.609969	-0.713192	0.000826118	0.0369356	Rps13	7	116331507	116334190	-1	ribosomal protein S13 [Source:MGI Symbol;Acc:MGI:1915302]
ENSMUSG00000064741	112.042	161.939	74.6185	0.460782	-1.11785	1.65127e-05	0.00126114	Snord14a	7	116333171	116333257	-1	small nucleolar RNA, C/D box 14A [Source:MGI Symbol;Acc:MGI:3851608]
ENSMUSG00000030730	37.3794	14.861	54.2683	3.65173	1.86858	3.0726e-05	0.00220899	Atp2a1	7	126445858	126463108	-1	ATPase, Ca++ transporting, cardiac muscle, fast twitch 1 [Source:MGI Symbol;Acc:MGI:105058]
ENSMUSG00000030711	302.054	400.177	228.462	0.570902	-0.808686	0.000727444	0.0334674	Sult1a1	7	126672865	126676432	-1	sulfotransferase family 1A, phenol-preferring, member 1 [Source:MGI Symbol;Acc:MGI:102896]
ENSMUSG00000030672	11.8835	3.31218	18.3121	5.5287	2.46694	0.000890309	0.0392843	Mylpf	7	127211608	127214298	1	myosin light chain, phosphorylatable, fast skeletal muscle [Source:MGI Symbol;Acc:MGI:97273]
ENSMUSG00000030785	173.773	122.221	212.437	1.73814	0.79754	0.00103013	0.0440132	Cox6a2	7	128205436	128206366	-1	cytochrome c oxidase, subunit VI a, polypeptide 2 [Source:MGI Symbol;Acc:MGI:104649]
ENSMUSG00000030930	311.583	422.72	228.231	0.539912	-0.889205	7.2942e-05	0.00469336	Chst15	7	132235780	132317228	-1	carbohydrate (N-acetylgalactosamine 4-sulfate 6-O) sulfotransferase 15 [Source:MGI Symbol;Acc:MGI:1924840]
ENSMUSG00000056777	15.0708	4.94914	22.6621	4.579	2.19503	6.37502e-05	0.00418177	Rpl21-ps13	7	139719399	139719881	1	ribosomal protein L21-ps13 [Source:MGI Symbol;Acc:MGI:3649022]
ENSMUSG00000025479	84.5643	42.7352	115.936	2.7129	1.43983	6.93639e-07	8.13065e-05	Cyp2e1	7	140763739	140774975	1	cytochrome P450, family 2, subfamily e, polypeptide 1 [Source:MGI Symbol;Acc:MGI:88607]
ENSMUSG00000083396	916.962	589.615	1162.47	1.97158	0.979351	3.40323e-05	0.0024145	Gm15542	7	140890887	140892080	1	predicted gene 15542 [Source:MGI Symbol;Acc:MGI:3782990]
ENSMUSG00000025488	50.6722	29.6356	66.4496	2.24222	1.16493	0.00065552	0.0304704	Cox8b	7	140898943	140900446	-1	cytochrome c oxidase, subunit VIIIb [Source:MGI Symbol;Acc:MGI:105958]
ENSMUSG00000025508	1624.43	2135.68	1240.99	0.581072	-0.783211	0.000206051	0.0114539	Rplp2	7	141447370	141451585	1	ribosomal protein, large P2 [Source:MGI Symbol;Acc:MGI:1914436]
ENSMUSG00000064666	205.13	279.718	149.19	0.533357	-0.906826	0.000103814	0.00636099	Snora52	7	141448803	141448939	1	small nucleolar RNA, H/ACA box 52 [Source:MGI Symbol;Acc:MGI:3819508]
ENSMUSG00000031097	19.4438	3.67195	31.2727	8.51665	3.09029	8.19149e-07	9.39756e-05	Tnni2	7	142441808	142444410	1	troponin I, skeletal, fast 2 [Source:MGI Symbol;Acc:MGI:105070]
ENSMUSG00000061723	21.7018	3.77105	35.1499	9.32099	3.22048	9.45809e-08	1.34075e-05	Tnnt3	7	142498836	142516009	1	troponin T3, skeletal, fast [Source:MGI Symbol;Acc:MGI:109550]
ENSMUSG00000000031	25.1493	2.66673	42.0113	15.7538	3.97763	6.89609e-11	1.56234e-08	H19	7	142575529	142578143	-1	H19 fetal liver mRNA [Source:MGI Symbol;Acc:MGI:95891]
ENSMUSG00000012705	39.5664	17.5781	56.0575	3.18905	1.67313	3.60083e-06	0.000340626	Retn	8	3655770	3660110	1	resistin [Source:MGI Symbol;Acc:MGI:1888506]
ENSMUSG00000043192	271.89	161.071	355.004	2.20403	1.14014	1.65668e-06	0.000174469	Gm1840	8	5639584	5640996	1	predicted gene 1840 [Source:MGI Symbol;Acc:MGI:3037698]
ENSMUSG00000031442	599.528	923.872	356.27	0.385627	-1.37472	2.10753e-10	4.43898e-08	Mcf2l	8	12873806	13020905	1	mcf.2 transforming sequence-like [Source:MGI Symbol;Acc:MGI:103263]
ENSMUSG00000031448	16.1409	6.36371	23.4738	3.6887	1.88311	0.000940402	0.0412248	Adprhl1	8	13235655	13254162	-1	ADP-ribosylhydrolase like 1 [Source:MGI Symbol;Acc:MGI:2442168]
ENSMUSG00000031461	112.348	60.7959	151.013	2.48393	1.31262	5.20758e-06	0.000466433	Myom2	8	15057653	15133541	1	myomesin 2 [Source:MGI Symbol;Acc:MGI:1328358]
ENSMUSG00000081920	12.328	0.384559	21.2855	55.3505	5.79053	6.68203e-11	1.52667e-08	Gm15359	8	19579942	19580532	1	predicted gene 15359 [Source:MGI Symbol;Acc:MGI:3705375]
ENSMUSG00000085898	14.7425	0	25.7994	Inf	Inf	1.87188e-14	6.00783e-12	Gm6689	8	21091366	21091846	1	predicted gene 6689 [Source:MGI Symbol;Acc:MGI:3645828]
ENSMUSG00000083106	7.50293	0	13.1301	Inf	Inf	9.49864e-08	1.34075e-05	Gm15309	8	21454424	21454663	1	predicted gene 15309 [Source:MGI Symbol;Acc:MGI:3705458]
ENSMUSG00000084041	6.43005	0	11.2526	Inf	Inf	1.03069e-06	0.000114352	Gm15312	8	21592341	21592611	1	predicted gene 15312 [Source:MGI Symbol;Acc:MGI:3705692]
ENSMUSG00000006567	468.332	618.35	355.819	0.575434	-0.797278	0.00025966	0.0137804	Atp7b	8	21992785	22060305	-1	ATPase, Cu++ transporting, beta polypeptide [Source:MGI Symbol;Acc:MGI:103297]
ENSMUSG00000031538	336.776	454.627	248.387	0.546353	-0.872094	6.74034e-05	0.00437879	Plat	8	22757744	22782847	1	plasminogen activator, tissue [Source:MGI Symbol;Acc:MGI:97610]
ENSMUSG00000031543	54.7061	28.6286	74.2642	2.59406	1.37521	6.57217e-05	0.00429581	Ank1	8	22974844	23150497	1	ankyrin 1, erythroid [Source:MGI Symbol;Acc:MGI:88024]
ENSMUSG00000031489	61.8145	36.1972	81.0275	2.2385	1.16253	0.000141245	0.0081892	Adrb3	8	27225776	27229588	-1	adrenergic receptor, beta 3 [Source:MGI Symbol;Acc:MGI:87939]
ENSMUSG00000071102	18.1448	0.768964	31.1767	40.5438	5.34141	1.19151e-14	3.91744e-12	Gm10313	8	46254677	46255678	-1	predicted pseudogene 10313 [Source:MGI Symbol;Acc:MGI:3642852]
ENSMUSG00000070025	83.9972	16.6217	134.529	8.09358	3.01678	1.57486e-21	1.11732e-18	Gm10284	8	57550299	57551303	1	predicted pseudogene 10284 [Source:MGI Symbol;Acc:MGI:3704311]
ENSMUSG00000077563	257.594	363.475	178.184	0.490225	-1.02848	8.77314e-06	0.000736834	Snora68	8	70895759	70895889	-1	small nucleolar RNA, H/ACA box 68 [Source:MGI Symbol;Acc:MGI:2148181]
ENSMUSG00000047657	31.8395	13.9304	45.2714	3.24981	1.70036	3.34051e-05	0.00238254	Crry-ps	8	73750301	73750783	-1	complement receptor related protein, pseudogene [Source:MGI Symbol;Acc:MGI:88514]
ENSMUSG00000072432	85.054	6.87201	143.691	20.9095	4.38609	6.56635e-34	8.42994e-31	Gm10358	8	75405518	75406519	-1	predicted gene 10358 [Source:MGI Symbol;Acc:MGI:3708786]
ENSMUSG00000031710	39.1899	6.15294	63.9676	10.3963	3.37799	1.36558e-11	3.28715e-09	Ucp1	8	83290348	83298456	1	uncoupling protein 1 (mitochondrial, proton carrier) [Source:MGI Symbol;Acc:MGI:98894]
ENSMUSG00000005483	454.397	264.707	596.665	2.25406	1.17253	2.38491e-06	0.000241718	Dnajb1	8	83608175	83611902	1	DnaJ (Hsp40) homolog, subfamily B, member 1 [Source:MGI Symbol;Acc:MGI:1931874]
ENSMUSG00000031698	76.7325	40.8735	103.627	2.53531	1.34216	1.24036e-05	0.000998214	Mylk3	8	85324303	85386345	-1	myosin light chain kinase 3 [Source:MGI Symbol;Acc:MGI:2443063]
ENSMUSG00000078967	87.8463	4.94899	150.019	30.3131	4.92187	1.04563e-37	1.87935e-34	Gm3272	8	92715927	92716928	-1	predicted pseudogene 3272 [Source:MGI Symbol;Acc:MGI:3781450]
ENSMUSG00000055368	740.165	977.04	562.508	0.575727	-0.796544	0.000100281	0.0061585	Slc6a2	8	92960079	93001667	1	solute carrier family 6 (neurotransmitter transporter, noradrenalin), member 2 [Source:MGI Symbol;Acc:MGI:1270850]
ENSMUSG00000061959	138.559	57.2834	199.515	3.48295	1.80031	1.48636e-11	3.54622e-09	Ces1e	8	93201218	93229619	-1	carboxylesterase 1E [Source:MGI Symbol;Acc:MGI:95432]
ENSMUSG00000031725	153.751	68.2616	217.867	3.19165	1.6743	1.42913e-10	3.10721e-08	Ces1f	8	93256236	93279747	-1	carboxylesterase 1F [Source:MGI Symbol;Acc:MGI:2142687]
ENSMUSG00000057074	92.3862	44.8912	128.007	2.8515	1.51172	8.13001e-08	1.17211e-05	Ces1g	8	93302369	93337308	-1	carboxylesterase 1G [Source:MGI Symbol;Acc:MGI:88378]
ENSMUSG00000074156	24.0053	1.51321	40.8744	27.0117	4.75551	1.45984e-14	4.74185e-12	Ces1h	8	93351843	93363676	-1	carboxylesterase 1H [Source:MGI Symbol;Acc:MGI:1922954]
ENSMUSG00000031762	90.8853	128.906	62.3694	0.483835	-1.04741	0.000225752	0.0123957	Mt2	8	94172618	94173567	1	metallothionein 2 [Source:MGI Symbol;Acc:MGI:97172]
ENSMUSG00000060019	850.563	575.623	1056.77	1.83587	0.876461	2.341e-05	0.00171971	Gm10073	8	106572966	106573461	-1	predicted pseudogene 10073 [Source:MGI Symbol;Acc:MGI:3641908]
ENSMUSG00000064450	100.499	142.813	68.7644	0.481501	-1.05439	6.89882e-05	0.00446025	Snord68	8	123103038	123103123	1	small nucleolar RNA, C/D box 68 [Source:MGI Symbol;Acc:MGI:3819550]
ENSMUSG00000031972	233.466	120.422	318.249	2.64279	1.40206	1.51769e-07	2.04585e-05	Acta1	8	123891767	123894736	-1	actin, alpha 1, skeletal muscle [Source:MGI Symbol;Acc:MGI:87902]
ENSMUSG00000031965	18.4448	7.08316	26.9661	3.80708	1.92868	0.000579681	0.0274661	Tbx20	9	24720812	24774303	-1	T-box 20 [Source:MGI Symbol;Acc:MGI:1888496]
ENSMUSG00000066809	136.749	63.4851	191.697	3.01956	1.59434	5.27997e-10	1.05443e-07	Gm10180	9	25101404	25101481	-1	predicted gene 10180 [Source:MGI Symbol;Acc:MGI:3701608]
ENSMUSG00000041737	42.509	15.4939	62.7703	4.0513	2.01839	1.0061e-07	1.41274e-05	Tmem45b	9	31426199	31464238	-1	transmembrane protein 45b [Source:MGI Symbol;Acc:MGI:2384574]
ENSMUSG00000091639	249.382	179.814	301.559	1.67706	0.745931	0.000954963	0.0417274	Gm3756	9	31936459	31936755	-1	predicted gene 3756 [Source:MGI Symbol;Acc:MGI:3781931]
ENSMUSG00000032034	36.9739	17.7258	51.41	2.90029	1.5362	4.28674e-05	0.00295577	Kcnj5	9	32314783	32344237	-1	potassium inwardly-rectifying channel, subfamily J, member 5 [Source:MGI Symbol;Acc:MGI:104755]
ENSMUSG00000035934	235.805	348.26	151.463	0.434914	-1.2012	1.36553e-07	1.84999e-05	Pknox2	9	36889965	37147314	-1	Pbx/knotted 1 homeobox 2 [Source:MGI Symbol;Acc:MGI:2445415]
ENSMUSG00000053310	220.697	310.392	153.426	0.494298	-1.01655	3.90618e-07	4.85303e-05	Nrgn	9	37544493	37552745	-1	neurogranin [Source:MGI Symbol;Acc:MGI:1927184]
ENSMUSG00000093152	11.3453	3.02657	17.5843	5.80997	2.53853	3.45538e-05	0.00244507		9	39075411	39075494	1
ENSMUSG00000064791	204.437	291.626	139.044	0.47679	-1.06857	1.62487e-06	0.000171791	Snord14e	9	40804748	40804837	1	small nucleolar RNA, C/D box 14E [Source:MGI Symbol;Acc:MGI:3851606]
ENSMUSG00000066687	834.95	1487.24	345.731	0.232464	-2.10492	4.63778e-25	4.16782e-22	Zbtb16	9	48654311	48835945	-1	zinc finger and BTB domain containing 16 [Source:MGI Symbol;Acc:MGI:103222]
ENSMUSG00000078308	26.0819	2.97714	43.4106	14.5813	3.86605	9.88562e-15	3.37362e-12	Gm7293	9	51621425	51624874	1	predicted gene 7293 [Source:MGI Symbol;Acc:MGI:3779717]
ENSMUSG00000042045	144.422	78.1864	194.099	2.48252	1.3118	8.16334e-07	9.39756e-05	Sln	9	53850251	53853844	1	sarcolipin [Source:MGI Symbol;Acc:MGI:1913652]
ENSMUSG00000038264	632.897	828.071	486.517	0.587531	-0.767263	0.00052587	0.0254076	Sema7a	9	57940113	57962864	1	sema domain, immunoglobulin domain (Ig), and GPI membrane anchor, (semaphorin) 7A [Source:MGI Symbol;Acc:MGI:1306826]
ENSMUSG00000090516	190.503	128.846	236.746	1.83744	0.877697	0.000120568	0.00722335	Gm6202	9	59471759	59472233	-1	predicted gene 6202 [Source:MGI Symbol;Acc:MGI:3644744]
ENSMUSG00000064918	59.3323	86.0752	39.275	0.456287	-1.13199	0.000181364	0.0102079		9	64175871	64175941	1	Small nucleolar RNA SNORD18 [Source:RFAM;Acc:RF00093]
ENSMUSG00000081520	34.7717	11.2879	52.3846	4.64078	2.21437	7.83207e-09	1.328e-06	Gm16200	9	90221295	90221625	-1	predicted gene 16200 [Source:MGI Symbol;Acc:MGI:3801928]
ENSMUSG00000010066	10.3931	1.53808	17.0343	11.075	3.46924	1.59646e-05	0.00122973	Cacna2d2	9	107399612	107529346	1	calcium channel, voltage-dependent, alpha 2/delta subunit 2 [Source:MGI Symbol;Acc:MGI:1929813]
ENSMUSG00000070282	18.3524	7.46772	26.5159	3.55074	1.82812	0.000127497	0.00752147	3000002C10Rik	9	109827943	109832706	-1	RIKEN cDNA 3000002C10 gene [Source:MGI Symbol;Acc:MGI:3036226]
ENSMUSG00000079243	31.3609	16.0891	42.8148	2.6611	1.41203	0.000738684	0.033697	Xirp1	9	120013755	120023598	-1	xin actin-binding repeat containing 1 [Source:MGI Symbol;Acc:MGI:1333878]
ENSMUSG00000065041	139.441	196.772	96.4425	0.490124	-1.02878	4.00065e-05	0.00278702		9	120128780	120128935	1	Small nucleolar RNA SNORA62/SNORA6 family [Source:RFAM;Acc:RF00091]
ENSMUSG00000064380	112.217	159.31	76.8974	0.482689	-1.05083	6.8049e-05	0.0044101		9	120129351	120129553	1	Small nucleolar RNA SNORA73 family [Source:RFAM;Acc:RF00045]
ENSMUSG00000064925	96.0674	141.274	62.1624	0.440013	-1.18438	1.1442e-05	0.000931949	Snora62	9	120130415	120130563	1	small nucleolar RNA, H/ACA box 62 [Source:MGI Symbol;Acc:MGI:2148179]
ENSMUSG00000041794	287.6	470.548	150.39	0.319605	-1.64564	5.32007e-13	1.44878e-10	Myrip	9	120303936	120474841	1	myosin VIIA and Rab interacting protein [Source:MGI Symbol;Acc:MGI:2384407]
ENSMUSG00000081926	107.753	70.2713	135.865	1.93343	0.951166	0.00014771	0.00852731	Gm15536	10	7038661	7038774	1	predicted gene 15536 [Source:MGI Symbol;Acc:MGI:3782984]
ENSMUSG00000039891	72.7978	35.8494	100.509	2.80365	1.48731	5.33689e-06	0.000476432	Txlnb	10	17796226	17845665	1	taxilin beta [Source:MGI Symbol;Acc:MGI:2671945]
ENSMUSG00000061983	2166.56	2975.55	1559.83	0.524214	-0.931772	8.19631e-06	0.000695437	Rps12	10	23785211	23787195	-1	ribosomal protein S12 [Source:MGI Symbol;Acc:MGI:98105]
ENSMUSG00000070063	193.779	287.993	123.118	0.427502	-1.226	1.70908e-07	2.28103e-05	Snora33	10	23785347	23785475	-1	small nucleolar RNA, H/ACA box 33 [Source:MGI Symbol;Acc:MGI:3819501]
ENSMUSG00000080486	244.658	344.246	169.968	0.493741	-1.01817	1.14297e-05	0.000931949	Snord100	10	23785750	23785823	-1	small nucleolar RNA, C/D box 100 [Source:MGI Symbol;Acc:MGI:3819514]
ENSMUSG00000077440	352.427	511.619	233.032	0.455479	-1.13454	3.8863e-07	4.85067e-05		10	23786470	23786543	-1	Small nucleolar RNA SNORD101 [Source:RFAM;Acc:RF00186]
ENSMUSG00000093282	4.85955	0	8.50422	Inf	Inf	2.08591e-05	0.00155779		10	25054140	25054224	1
ENSMUSG00000045886	26.0324	13.0869	35.7415	2.73108	1.44947	0.000382811	0.0192548	Gm9803	10	43524102	43524617	1	predicted gene 9803 [Source:MGI Symbol;Acc:MGI:3704359]
ENSMUSG00000038583	113.472	46.0224	164.059	3.56477	1.83381	3.84665e-10	7.79741e-08	Pln	10	53337686	53345999	1	phospholamban [Source:MGI Symbol;Acc:MGI:97622]
ENSMUSG00000091825	53.2028	18.3466	79.345	4.32479	2.11263	4.24864e-10	8.54802e-08	Gm5778	10	73201695	73202766	1	predicted gene 5778 [Source:MGI Symbol;Acc:MGI:3646275]
ENSMUSG00000061780	560.855	301.053	755.707	2.51021	1.32781	2.753e-09	5.04904e-07	Cfd	10	79890853	79892656	1	complement factor D (adipsin) [Source:MGI Symbol;Acc:MGI:87931]
ENSMUSG00000056366	65.3433	24.7346	95.7999	3.87311	1.95349	2.30302e-09	4.2527e-07	Fabp3-ps1	10	86731754	86732409	-1	fatty acid binding protein 3, muscle and heart, pseudogene 1 [Source:MGI Symbol;Acc:MGI:101929]
ENSMUSG00000019929	665.086	489.619	796.686	1.62716	0.702353	0.000923333	0.0406086	Dcn	10	97479500	97518162	1	decorin [Source:MGI Symbol;Acc:MGI:94872]
ENSMUSG00000084012	7.19078	0.384482	12.2955	31.9794	4.99907	7.39986e-06	0.000635351	Gm11956	11	4230754	4231265	-1	predicted gene 11956 [Source:MGI Symbol;Acc:MGI:3649806]
ENSMUSG00000081021	59.8604	33.9134	79.3206	2.33892	1.22584	0.000169104	0.00961826	Gm11964	11	5634139	5634582	1	predicted gene 11964 [Source:MGI Symbol;Acc:MGI:3652241]
ENSMUSG00000020475	62.3197	37.1395	81.2048	2.18648	1.12861	0.000432624	0.0212451	Pgam2	11	5801640	5803733	-1	phosphoglycerate mutase 2 [Source:MGI Symbol;Acc:MGI:1933118]
ENSMUSG00000020469	683.797	364.68	923.135	2.53136	1.33991	1.20539e-09	2.32123e-07	Myl7	11	5896637	5898782	-1	myosin, light polypeptide 7, regulatory [Source:MGI Symbol;Acc:MGI:107495]
ENSMUSG00000081629	32.198	17.7754	43.0149	2.41991	1.27495	0.000518308	0.0250872	Eif3s6-ps1	11	9737152	9737621	-1	eukaryotic translation initiation factor 3, subunit 6, pseudogene 1 [Source:MGI Symbol;Acc:MGI:103203]
ENSMUSG00000081631	32.1361	11.6972	47.4653	4.05784	2.02071	5.27345e-07	6.2908e-05	Gm12005	11	14162079	14162457	1	predicted gene 12005 [Source:MGI Symbol;Acc:MGI:3651316]
ENSMUSG00000084183	55.0921	33.405	71.3574	2.13613	1.095	0.0010424	0.0443967	Gm12009	11	15049158	15050257	1	predicted gene 12009 [Source:MGI Symbol;Acc:MGI:3651311]
ENSMUSG00000078970	404.997	561.779	287.411	0.511608	-0.966888	1.60224e-05	0.00123066	Wdr92	11	17182107	17233796	1	WD repeat domain 92 [Source:MGI Symbol;Acc:MGI:2144224]
ENSMUSG00000032878	286.395	388.371	209.912	0.540493	-0.887651	5.27771e-05	0.00359185	Ccdc85a	11	28385685	28584324	-1	coiled-coil domain containing 85A [Source:MGI Symbol;Acc:MGI:2445069]
ENSMUSG00000055609	4.91159	11.4604	0	0	#NAME?	9.33374e-08	1.33142e-05	Hba-x	11	32276400	32278116	1	hemoglobin X, alpha-like embryonic chain in Hba complex [Source:MGI Symbol;Acc:MGI:96019]
ENSMUSG00000073063	1682.94	187.143	2804.79	14.9874	3.90568	3.45198e-58	1.86131e-54	Hbq1b	11	32286965	32287784	1	hemoglobin, theta 1B [Source:MGI Symbol;Acc:MGI:3613460]
ENSMUSG00000076031	35.4728	16.6214	49.6113	2.98478	1.57762	1.59613e-05	0.00122973		11	45829779	45829887	1
ENSMUSG00000083159	3.78423	0	6.62241	Inf	Inf	0.000507215	0.0247279	Gm12180	11	48568355	48569015	1	predicted gene 12180 [Source:MGI Symbol;Acc:MGI:3651495]
ENSMUSG00000084153	36.7215	3.02657	61.9928	20.4828	4.35634	1.40347e-19	8.59944e-17	Gm12186	11	48996687	48997713	-1	predicted gene 12186 [Source:MGI Symbol;Acc:MGI:3649200]
ENSMUSG00000064057	1228.66	796.973	1552.42	1.9479	0.961921	1.03573e-05	0.000851319	Scgb3a1	11	49663610	49665118	1	secretoglobin, family 3A, member 1 [Source:MGI Symbol;Acc:MGI:1915912]
ENSMUSG00000061462	296.979	152.12	405.624	2.66647	1.41493	2.05592e-08	3.18549e-06	Obscn	11	58994256	59136402	-1	obscurin, cytoskeletal calmodulin and titin-interacting RhoGEF [Source:MGI Symbol;Acc:MGI:2681862]
ENSMUSG00000033196	7.64972	0	13.387	Inf	Inf	1.16246e-05	0.000943974	Myh2	11	67171027	67197517	1	myosin, heavy polypeptide 2, skeletal muscle, adult [Source:MGI Symbol;Acc:MGI:1339710]
ENSMUSG00000056328	30.2656	3.31203	50.4807	15.2416	3.92994	5.87011e-11	1.35263e-08	Myh1	11	67200052	67224575	1	myosin, heavy polypeptide 1, skeletal muscle, adult [Source:MGI Symbol;Acc:MGI:1339711]
ENSMUSG00000057003	10.2939	0.384559	17.7259	46.0941	5.52651	2.65679e-06	0.000265457	Myh4	11	67238029	67260446	1	myosin, heavy polypeptide 4, skeletal muscle [Source:MGI Symbol;Acc:MGI:1339713]
ENSMUSG00000055775	46.0878	9.05516	73.8622	8.15692	3.02803	1.70638e-11	4.03544e-09	Myh8	11	67277124	67308634	1	myosin, heavy polypeptide 8, skeletal muscle, perinatal [Source:MGI Symbol;Acc:MGI:1339712]
ENSMUSG00000018566	62.9158	24.9328	91.4031	3.66598	1.8742	1.33163e-08	2.1627e-06	Slc2a4	11	69942539	69948188	-1	solute carrier family 2 (facilitated glucose transporter), member 4 [Source:MGI Symbol;Acc:MGI:95758]
ENSMUSG00000000320	138.411	183.244	104.787	0.571844	-0.806308	0.000196035	0.0110106	Alox12	11	70241457	70255353	-1	arachidonate 12-lipoxygenase [Source:MGI Symbol;Acc:MGI:87998]
ENSMUSG00000018924	20.0541	7.61679	29.3821	3.85755	1.94768	0.000111974	0.00679916	Alox15	11	70344152	70352031	-1	arachidonate 15-lipoxygenase [Source:MGI Symbol;Acc:MGI:87997]
ENSMUSG00000060600	109.861	73.2128	137.347	1.876	0.907662	0.000824676	0.0369323	Eno3	11	70657202	70662513	1	enolase 3, beta muscle [Source:MGI Symbol;Acc:MGI:95395]
ENSMUSG00000020848	15.0052	24.4361	7.93205	0.324604	-1.62325	0.000556668	0.0265624	Doc2b	11	75768966	75796049	-1	double C2, beta [Source:MGI Symbol;Acc:MGI:1100497]
ENSMUSG00000024205	378.566	279.643	452.758	1.61906	0.695154	0.00107494	0.0456383	Rpl36-ps2	11	76601319	76601629	1	ribosomal protein L36, pseudogene 2 [Source:MGI Symbol;Acc:MGI:3650081]
ENSMUSG00000064540	172.823	243.189	120.048	0.493641	-1.01846	2.80635e-05	0.00203385	Snord42a	11	78181299	78181363	-1	small nucleolar RNA, C/D box 42A [Source:MGI Symbol;Acc:MGI:3819532]
ENSMUSG00000077625	207.641	292.101	144.296	0.493994	-1.01743	1.48354e-05	0.00115931	Snord4a	11	78181686	78181756	-1	small nucleolar RNA, C/D box 4A [Source:MGI Symbol;Acc:MGI:3819540]
ENSMUSG00000065676	152.205	220.13	101.261	0.460008	-1.12027	6.18231e-06	0.000542916	Snord42b	11	78183056	78183124	-1	small nucleolar RNA, C/D box 42B [Source:MGI Symbol;Acc:MGI:3819533]
ENSMUSG00000083992	858.504	482.881	1140.22	2.36129	1.23957	5.38677e-09	9.30944e-07	Gm11478	11	86630428	86631026	-1	predicted gene 11478 [Source:MGI Symbol;Acc:MGI:3650888]
ENSMUSG00000020870	14.6577	6.33868	20.8969	3.29673	1.72104	0.00118464	0.049363	Cdc34-ps	11	94741782	94743014	1	cell division cycle 34 homolog, pseudogene (S. cerevisiae) [Source:MGI Symbol;Acc:MGI:1858429]
ENSMUSG00000078706	24.6648	37.5361	15.0113	0.399917	-1.32223	0.000632495	0.0296043	Gm53	11	96251105	96264868	1	predicted gene 53 [Source:MGI Symbol;Acc:MGI:2684899]
ENSMUSG00000071415	1422.2	1839.6	1109.16	0.602933	-0.72993	0.000584808	0.0276604	Rpl23	11	97777527	97782437	-1	ribosomal protein L23 [Source:MGI Symbol;Acc:MGI:1929455]
ENSMUSG00000064901	116.347	166.579	78.6734	0.472289	-1.08226	2.45907e-05	0.00180154	Snora21	11	97781639	97781775	-1	small nucleolar RNA, H/ACA box 21 [Source:MGI Symbol;Acc:MGI:3819493]
ENSMUSG00000082715	15.0492	6.28917	21.6192	3.43753	1.78137	0.00114758	0.0481163	Gm11633	11	97968792	97969235	1	predicted gene 11633 [Source:MGI Symbol;Acc:MGI:3650676]
ENSMUSG00000007877	125.71	66.7367	169.939	2.54642	1.34847	7.74862e-07	9.00443e-05	Tcap	11	98383811	98384953	1	titin-cap [Source:MGI Symbol;Acc:MGI:1330233]
ENSMUSG00000051617	23.1335	0	40.4836	Inf	Inf	7.61664e-21	5.00841e-18	Krt9	11	100186781	100193246	-1	keratin 9 [Source:MGI Symbol;Acc:MGI:96696]
ENSMUSG00000045545	24.3877	2.25776	40.9852	18.153	4.18214	3.7091e-15	1.36983e-12	Krt14	11	100203162	100207548	-1	keratin 14 [Source:MGI Symbol;Acc:MGI:96688]
ENSMUSG00000084257	17.4356	0	30.5124	Inf	Inf	1.04845e-16	4.71104e-14	Gm11597	11	100228845	100232078	-1	predicted gene 11597 [Source:MGI Symbol;Acc:MGI:3652313]
ENSMUSG00000082456	62.0937	36.9898	80.9216	2.18767	1.1294	0.00025481	0.0136303	Gm11598	11	100243273	100243629	1	predicted gene 11598 [Source:MGI Symbol;Acc:MGI:3649374]
ENSMUSG00000053797	15.0529	0	26.3425	Inf	Inf	1.17284e-14	3.90367e-12	Krt16	11	100246091	100248902	-1	keratin 16 [Source:MGI Symbol;Acc:MGI:96690]
ENSMUSG00000035557	14.429	2.30735	23.5203	10.1936	3.3496	5.86065e-08	8.5407e-06	Krt17	11	100256217	100261029	-1	keratin 17 [Source:MGI Symbol;Acc:MGI:96691]
ENSMUSG00000053654	4.49545	0	7.86704	Inf	Inf	1.86144e-05	0.00140968	Krt42	11	100262882	100269871	-1	keratin 42 [Source:MGI Symbol;Acc:MGI:1915489]
ENSMUSG00000019326	124.878	56.5905	176.093	3.11171	1.63771	1.42995e-09	2.73415e-07	Aoc3	11	101330605	101341938	1	amine oxidase, copper containing 3 [Source:MGI Symbol;Acc:MGI:1306797]
ENSMUSG00000082478	3.9323	0	6.88152	Inf	Inf	9.86312e-05	0.006071	Gm11619	11	101353309	101353545	-1	predicted gene 11619 [Source:MGI Symbol;Acc:MGI:3649910]
ENSMUSG00000076227	3.9323	0	6.88152	Inf	Inf	9.86312e-05	0.006071		11	101353342	101353437	-1
ENSMUSG00000034664	185.211	254.358	133.351	0.524264	-0.931636	7.71822e-06	0.000660581	Itga2b	11	102453297	102470122	-1	integrin alpha 2b [Source:MGI Symbol;Acc:MGI:96601]
ENSMUSG00000082487	6.49635	0.769117	10.7918	14.0314	3.81058	6.20563e-05	0.00409056	Gm11628	11	102492439	102492609	-1	predicted gene 11628 [Source:MGI Symbol;Acc:MGI:3651276]
ENSMUSG00000061086	629.621	348.718	840.299	2.40968	1.26884	1.06491e-08	1.76135e-06	Myl4	11	104550663	104595753	1	myosin, light polypeptide 4 [Source:MGI Symbol;Acc:MGI:97267]
ENSMUSG00000083465	40.5558	18.6815	56.9616	3.04908	1.60838	6.95542e-06	0.00060102	Gm11652	11	105773518	105774784	1	predicted gene 11652 [Source:MGI Symbol;Acc:MGI:3651204]
ENSMUSG00000051497	24.0273	36.7174	14.5097	0.395173	-1.33945	0.000533909	0.0256581	Kcnj16	11	110968033	111027968	1	potassium inwardly-rectifying channel, subfamily J, member 16 [Source:MGI Symbol;Acc:MGI:1314842]
ENSMUSG00000025153	5380.33	4019.93	6400.63	1.59222	0.671044	0.00114421	0.0480498	Fasn	11	120805940	120824178	-1	fatty acid synthase [Source:MGI Symbol;Acc:MGI:95485]
ENSMUSG00000037336	48.2809	65.3851	35.4527	0.542215	-0.883064	0.00119357	0.049582	Mfsd2b	12	4862440	4874359	-1	major facilitator superfamily domain containing 2B [Source:MGI Symbol;Acc:MGI:3583946]
ENSMUSG00000020627	64.1194	101.542	36.0521	0.355045	-1.49393	5.19867e-07	6.25697e-05	Klhl29	12	5077472	5375682	-1	kelch-like 29 (Drosophila) [Source:MGI Symbol;Acc:MGI:2683857]
ENSMUSG00000061477	1129.37	1462.25	879.713	0.601617	-0.733083	0.000636925	0.0297085	Rps7	12	28630847	28635953	-1	ribosomal protein S7 [Source:MGI Symbol;Acc:MGI:1333818]
ENSMUSG00000046620	18.5266	1.51336	31.2865	20.6735	4.36971	1.36479e-12	3.5723e-10	Gm9808	12	51297487	51297963	1	predicted gene 9808 [Source:MGI Symbol;Acc:MGI:3704389]
ENSMUSG00000061603	45.662	23.9164	61.9712	2.59116	1.3736	0.000146869	0.00849695	Akap6	12	52699383	53151015	1	A kinase (PRKA) anchor protein 6 [Source:MGI Symbol;Acc:MGI:3050566]
ENSMUSG00000063129	7.96782	0	13.9437	Inf	Inf	2.52456e-08	3.84533e-06	Aldoart2	12	55565239	55566896	1	aldolase 1 A retrogene 2 [Source:MGI Symbol;Acc:MGI:1931052]
ENSMUSG00000066491	71.518	37.6349	96.9303	2.57554	1.36488	3.94432e-06	0.000366685	Gm6265	12	56373593	56373823	-1	predicted pseudogene 6265 [Source:MGI Symbol;Acc:MGI:3649160]
ENSMUSG00000034892	1789.38	2401.67	1330.16	0.553849	-0.852435	5.47758e-05	0.00370222	Rps29	12	69157722	69159186	-1	ribosomal protein S29 [Source:MGI Symbol;Acc:MGI:107681]
ENSMUSG00000044712	655.203	966.048	422.069	0.436903	-1.19462	8.57798e-08	1.23012e-05	Slc38a6	12	73286779	73354049	1	solute carrier family 38, member 6 [Source:MGI Symbol;Acc:MGI:3648156]
ENSMUSG00000021136	43.7112	21.9689	60.0179	2.73195	1.44993	5.47917e-05	0.00370222	Smoc1	12	81026808	81186414	1	SPARC related modular calcium binding 1 [Source:MGI Symbol;Acc:MGI:1929878]
ENSMUSG00000042962	95.8397	60.1117	122.636	2.04013	1.02866	0.000234301	0.0126842	Gm5436	12	84258332	84258973	-1	predicted pseudogene 5436 [Source:MGI Symbol;Acc:MGI:3643291]
ENSMUSG00000080868	7.56602	0	13.2405	Inf	Inf	5.56212e-08	8.14972e-06	Gm15745	12	87067477	87067591	1	predicted gene 15745 [Source:MGI Symbol;Acc:MGI:3783187]
ENSMUSG00000020963	11.7634	3.31218	18.1019	5.46524	2.45028	0.00022643	0.0124076	Tshr	12	91400993	91540509	1	thyroid stimulating hormone receptor [Source:MGI Symbol;Acc:MGI:98849]
ENSMUSG00000091498	105.499	70.7796	131.539	1.85843	0.894081	0.00102745	0.0439696	Brp44l-ps	12	110858070	110858942	-1	brain protein 44-like, pseudogene [Source:MGI Symbol;Acc:MGI:3781628]
ENSMUSG00000043122	20.4551	4.97439	32.0657	6.44615	2.68844	4.07158e-07	5.03532e-05	A530016L24Rik	12	112489448	112499927	1	RIKEN cDNA A530016L24 gene [Source:MGI Symbol;Acc:MGI:2443020]
ENSMUSG00000054013	7.69023	0.384559	13.1695	34.2457	5.09785	3.04035e-05	0.00219165	Tmem179	12	112500184	112511160	-1	transmembrane protein 179 [Source:MGI Symbol;Acc:MGI:2144891]
ENSMUSG00000076612	46.7635	28.9003	60.1609	2.08167	1.05774	0.00025744	0.0137166	Ighg2c	12	113285325	113288930	-1	immunoglobulin heavy constant gamma 2C [Source:MGI Symbol;Acc:MGI:2686979]
ENSMUSG00000076617	696.286	438.822	889.383	2.02675	1.01917	1.36333e-06	0.000145855	Ighm	12	113418950	113422730	-1	immunoglobulin heavy constant mu [Source:MGI Symbol;Acc:MGI:96448]
ENSMUSG00000092683	58.948	30.1666	80.534	2.66964	1.41664	4.82509e-07	5.85966e-05		12	113424645	113424722	-1
ENSMUSG00000092737	57.9083	30.5761	78.4075	2.56434	1.35859	1.19695e-06	0.000131178		12	113424749	113424818	-1
ENSMUSG00000092748	62.1272	32.0398	84.6928	2.64336	1.40238	4.54379e-07	5.56821e-05		12	113425150	113425227	-1
ENSMUSG00000076618	54.312	27.14	74.6911	2.75207	1.46052	3.62294e-07	4.543e-05	Ighj4	12	113428514	113428567	-1	immunoglobulin heavy joining 4 [Source:MGI Symbol;Acc:MGI:4439658]
ENSMUSG00000076619	33.5247	11.7461	49.8587	4.24471	2.08567	2.08831e-09	3.88282e-07	Ighj3	12	113429085	113429132	-1	immunoglobulin heavy joining 3 [Source:MGI Symbol;Acc:MGI:4439767]
ENSMUSG00000021313	285.153	133.587	398.828	2.98553	1.57799	3.76465e-10	7.74771e-08	Ryr2	13	11553103	12106945	-1	ryanodine receptor 2, cardiac [Source:MGI Symbol;Acc:MGI:99685]
ENSMUSG00000052374	197.256	98.7783	271.115	2.74468	1.45664	1.13348e-08	1.86334e-06	Actn2	13	12269426	12340760	-1	actinin alpha 2 [Source:MGI Symbol;Acc:MGI:109192]
ENSMUSG00000079941	194.054	116.601	252.144	2.16244	1.11266	4.20599e-06	0.000389669	Gm11273	13	21501029	21501418	-1	predicted gene 11273 [Source:MGI Symbol;Acc:MGI:3649411]
ENSMUSG00000080999	8.93833	2.59258	13.6976	5.2834	2.40147	0.000231596	0.0126138	Gm11336	13	23746166	23746499	-1	predicted gene 11336 [Source:MGI Symbol;Acc:MGI:3651860]
ENSMUSG00000019756	27.6893	43.4904	15.8385	0.364184	-1.45726	0.000274478	0.0144812	Prl8a1	13	27573922	27582171	-1	prolactin family 8, subfamily a, member 1 [Source:MGI Symbol;Acc:MGI:1920494]
ENSMUSG00000081433	5.28675	0	9.25182	Inf	Inf	7.14139e-06	0.000615117	Serpinb1-ps1	13	32859959	32863170	-1	serine (or cysteine) peptidase inhibitor, clade B, member 1, pseudogene [Source:MGI Symbol;Acc:MGI:2445366]
ENSMUSG00000074874	179.407	234.06	138.417	0.591374	-0.757856	0.000437989	0.0214694	Ctla2b	13	60895351	60897447	-1	cytotoxic T lymphocyte-associated protein 2 beta [Source:MGI Symbol;Acc:MGI:88555]
ENSMUSG00000062705	8.41539	0.384559	14.4385	37.5457	5.23057	2.17665e-07	2.83491e-05	Tpbpb	13	60901297	60904847	-1	trophoblast specific protein beta [Source:MGI Symbol;Acc:MGI:2151721]
ENSMUSG00000084451	8.41539	0.384559	14.4385	37.5457	5.23057	2.17665e-07	2.83491e-05		13	60928086	60928184	1	U4 spliceosomal RNA [Source:RFAM;Acc:RF00015]
ENSMUSG00000044258	1088.39	1359.96	884.713	0.650542	-0.620287	0.000936268	0.0411104	Ctla2a	13	60934155	60936625	-1	cytotoxic T lymphocyte-associated protein 2 alpha [Source:MGI Symbol;Acc:MGI:88554]
ENSMUSG00000064063	15.6023	4.87498	23.6479	4.85086	2.27824	2.27835e-05	0.00167826	BC048507	13	67863326	67863923	1	cDNA sequence BC048507 [Source:MGI Symbol;Acc:MGI:3040680]
ENSMUSG00000063180	123.729	78.5815	157.59	2.00543	1.00391	6.16318e-05	0.00407254	Gm10126	13	73988963	73989148	-1	predicted gene 10126 [Source:MGI Symbol;Acc:MGI:3809072]
ENSMUSG00000090119	20.5392	10.593	27.9989	2.64315	1.40226	0.000791475	0.0356674	Gm8185	13	76935163	76935831	1	predicted gene 8185 [Source:MGI Symbol;Acc:MGI:3643116]
ENSMUSG00000021622	88.1402	41.3942	123.2	2.97625	1.5735	2.67457e-07	3.43364e-05	Ckmt2	13	91853387	91876885	-1	creatine kinase, mitochondrial 2 [Source:MGI Symbol;Acc:MGI:1923972]
ENSMUSG00000047419	185.081	87.7379	258.088	2.94158	1.55659	3.97707e-09	7.05407e-07	Cmya5	13	93040713	93144724	-1	cardiomyopathy associated 5 [Source:MGI Symbol;Acc:MGI:1923719]
ENSMUSG00000081277	19.9798	7.15739	29.5966	4.13512	2.04793	1.09763e-05	0.000899453	Gm15285	13	111361203	111361675	-1	predicted gene 15285 [Source:MGI Symbol;Acc:MGI:3705624]
ENSMUSG00000091044	10.9433	1.87313	17.7459	9.47393	3.24396	3.79913e-06	0.00035564	Gm3170	14	5738334	5739177	1	predicted gene 3170 [Source:MGI Symbol;Acc:MGI:3781349]
ENSMUSG00000021750	233.226	396.329	110.899	0.279816	-1.83745	1.48825e-15	5.65117e-13	Fam107a	14	8296274	8318023	-1	family with sequence similarity 107, member A [Source:MGI Symbol;Acc:MGI:3041256]
ENSMUSG00000035129	31.973	18.0857	42.3885	2.34375	1.22882	0.00118212	0.0493341	Gm6781	14	18531363	18532460	1	predicted gene 6781 [Source:MGI Symbol;Acc:MGI:3644510]
ENSMUSG00000039376	25.3012	11.2139	35.8667	3.19842	1.67736	0.000157376	0.00900821	Synpo2l	14	20658946	20668354	-1	synaptopodin 2-like [Source:MGI Symbol;Acc:MGI:1916010]
ENSMUSG00000072676	208.256	117.286	276.483	2.35735	1.23716	9.56718e-07	0.000107921	Gm10395	14	25924787	25927384	-1	predicted gene 10395 [Source:MGI Symbol;Acc:MGI:3711260]
ENSMUSG00000048502	102.362	1.43906	178.055	123.73	6.95106	7.77459e-49	2.32892e-45	Duxbl	14	25978577	25990088	1	double homeobox B-like [Source:MGI Symbol;Acc:MGI:1916048]
ENSMUSG00000072680	201.781	102.065	276.567	2.70972	1.43815	2.63791e-08	3.99539e-06	D14Ertd449e	14	26063051	26067137	-1	DNA segment, Chr 14, ERATO Doi 449, expressed [Source:MGI Symbol;Acc:MGI:1196450]
ENSMUSG00000072675	98.026	1.79882	170.196	94.6156	6.56401	6.1762e-47	1.6651e-43	Gm10394	14	26118349	26129787	1	predicted gene 10394 [Source:MGI Symbol;Acc:MGI:3710620]
ENSMUSG00000091898	117.464	67.6538	154.821	2.28843	1.19436	9.84302e-06	0.000814727	Tnnc1	14	31208312	31211729	1	troponin C, cardiac/slow skeletal [Source:MGI Symbol;Acc:MGI:98779]
ENSMUSG00000044519	134.386	184.606	96.7204	0.523928	-0.93256	0.000354139	0.0180826	Zfp488	14	33967070	33978764	-1	zinc finger protein 488 [Source:MGI Symbol;Acc:MGI:2686052]
ENSMUSG00000023064	58.322	32.0659	78.0141	2.43293	1.28269	3.62239e-05	0.00255654	Sncg	14	34370274	34374789	-1	synuclein, gamma [Source:MGI Symbol;Acc:MGI:1298397]
ENSMUSG00000021798	135.54	73.7946	181.849	2.46427	1.30116	1.10106e-06	0.000121162	Ldb3	14	34526699	34588681	-1	LIM domain binding 3 [Source:MGI Symbol;Acc:MGI:1344412]
ENSMUSG00000089654	8.92511	0.384559	15.3305	39.8653	5.31706	1.75644e-07	2.32125e-05	Ear-ps12	14	43853729	43854179	-1	eosinophil-associated, ribonuclease A family, pseudogene 12 [Source:MGI Symbol;Acc:MGI:3528644]
ENSMUSG00000040752	2845.04	1275.77	4021.99	3.15261	1.65654	5.12819e-14	1.57109e-11	Myh6	14	54941921	54966927	-1	myosin, heavy polypeptide 6, cardiac muscle, alpha [Source:MGI Symbol;Acc:MGI:97255]
ENSMUSG00000065432	62.8244	10.7797	101.858	9.44909	3.24017	2.16619e-16	9.41943e-14	Mir208a	14	54949060	54949142	-1	microRNA 208a [Source:MGI Symbol;Acc:MGI:2676883]
ENSMUSG00000053093	616.189	336.328	826.086	2.45619	1.29642	1.66838e-08	2.64586e-06	Myh7	14	54970688	54994634	-1	myosin, heavy polypeptide 7, cardiac muscle, beta [Source:MGI Symbol;Acc:MGI:2155600]
ENSMUSG00000077928	39.7141	3.38634	66.9599	19.7735	4.3055	8.79424e-16	3.43612e-13	Mir208b	14	54975700	54975776	-1	microRNA 208b [Source:MGI Symbol;Acc:MGI:3718461]
ENSMUSG00000090889	32.1439	3.69651	53.4794	14.4675	3.85475	2.49184e-11	5.84173e-09	Gm17428	14	54976933	54977025	1	predicted gene, 17428 [Source:MGI Symbol;Acc:MGI:4937062]
ENSMUSG00000075288	23.1865	10.9037	32.3985	2.97133	1.57111	0.000324221	0.0168096	Gm6913	14	60141063	60141410	1	predicted gene 6913 [Source:MGI Symbol;Acc:MGI:3648267]
ENSMUSG00000065147	297.43	421.254	204.561	0.485601	-1.04216	4.48387e-06	0.000412577	Snora31	14	75847905	75848034	1	small nucleolar RNA, H/ACA box 31 [Source:MGI Symbol;Acc:MGI:3819500]
ENSMUSG00000022018	477.103	673.327	329.935	0.490006	-1.02913	3.6665e-06	0.000345626	1190002H23Rik	14	79288756	79301645	-1	RIKEN cDNA 1190002H23 gene [Source:MGI Symbol;Acc:MGI:1913464]
ENSMUSG00000041841	1379.67	1822.31	1047.69	0.574926	-0.798551	0.000119485	0.00717445	Rpl37	15	5116613	5119140	1	ribosomal protein L37 [Source:MGI Symbol;Acc:MGI:1914531]
ENSMUSG00000077737	153.153	220.129	102.921	0.467548	-1.09681	5.5467e-06	0.000491905	Snord72	15	5118404	5118484	1	small nucleolar RNA, C/D box 72 [Source:MGI Symbol;Acc:MGI:3819555]
ENSMUSG00000022206	805.689	1033.47	634.854	0.614294	-0.702999	0.000199612	0.0111374	Npr3	15	11839896	11905674	-1	natriuretic peptide receptor 3 [Source:MGI Symbol;Acc:MGI:97373]
ENSMUSG00000065899	52.3814	75.965	34.6937	0.456706	-1.13066	0.00046787	0.0228925		15	34440791	34440922	-1	Small nucleolar RNA SNORA72 [Source:RFAM;Acc:RF00139]
ENSMUSG00000022602	29.1187	10.9778	42.7244	3.89189	1.96047	0.000222784	0.0122827	Arc	15	74669083	74672570	-1	activity regulated cytoskeletal-associated protein [Source:MGI Symbol;Acc:MGI:88067]
ENSMUSG00000018893	383.578	173.827	540.892	3.11167	1.63769	7.24949e-12	1.77027e-09	Mb	15	77015489	77050670	-1	myoglobin [Source:MGI Symbol;Acc:MGI:96922]
ENSMUSG00000033576	18.4226	4.92465	28.546	5.79656	2.5352	2.944e-06	0.000287574	Apol6	15	77044729	77057107	1	apolipoprotein L 6 [Source:MGI Symbol;Acc:MGI:1919189]
ENSMUSG00000088219	114.729	170.957	72.5574	0.424418	-1.23644	2.36687e-06	0.000240795		15	80080251	80080343	-1	Small nucleolar RNA U83B [Source:RFAM;Acc:RF00593]
ENSMUSG00000061848	502.761	353.352	614.818	1.73996	0.799054	0.000155133	0.0088987	Gm5805	15	81972390	81972845	1	predicted gene 5805 [Source:MGI Symbol;Acc:MGI:3644633]
ENSMUSG00000047878	172.699	257.389	109.181	0.424188	-1.23722	2.98564e-07	3.79683e-05	A4galt	15	83226726	83251774	-1	alpha 1,4-galactosyltransferase [Source:MGI Symbol;Acc:MGI:3512453]
ENSMUSG00000041653	35.4809	9.43972	55.0118	5.8277	2.54293	7.46066e-09	1.27303e-06	Pnpla3	15	84167816	84189512	1	patatin-like phospholipase domain containing 3 [Source:MGI Symbol;Acc:MGI:2151796]
ENSMUSG00000078289	12.3198	0.769117	20.9827	27.2816	4.76986	9.84167e-10	1.90886e-07	Gm10923	15	85116829	85117290	1	predicted gene 10923 [Source:MGI Symbol;Acc:MGI:3779135]
ENSMUSG00000078937	61.2635	32.0655	83.162	2.59351	1.3749	3.98907e-05	0.00278615	Cpt1b	15	89416405	89425863	-1	carnitine palmitoyltransferase 1b, muscle [Source:MGI Symbol;Acc:MGI:1098297]
ENSMUSG00000048218	172.153	225.039	132.489	0.588738	-0.764302	0.00119169	0.0495803	Amigo2	15	97244074	97247287	-1	adhesion molecule with Ig like domain 2 [Source:MGI Symbol;Acc:MGI:2145995]
ENSMUSG00000043144	3.45412	0	6.0447	Inf	Inf	0.000307231	0.0159902	Aqp6	15	99601400	99605477	1	aquaporin 6 [Source:MGI Symbol;Acc:MGI:1341204]
ENSMUSG00000089671	68.1343	35.8866	92.3201	2.57255	1.3632	5.19332e-06	0.000466433	Gm16537	15	99715543	99724474	-1	predicted gene 16537 [Source:MGI Symbol;Acc:MGI:4414957]
ENSMUSG00000023019	426.814	202.33	595.177	2.94161	1.5566	2.34259e-12	6.01488e-10	Gpd1	15	99717515	99725005	1	glycerol-3-phosphate dehydrogenase 1 (soluble) [Source:MGI Symbol;Acc:MGI:95679]
ENSMUSG00000023034	203.261	84.5365	292.304	3.45772	1.78982	1.00247e-12	2.64966e-10	Nr4a1	15	101266846	101274792	1	nuclear receptor subfamily 4, group A, member 1 [Source:MGI Symbol;Acc:MGI:1352454]
ENSMUSG00000084304	35.0239	19.1398	46.937	2.45233	1.29415	0.000253505	0.0136145	Gm6142	16	4320356	4320680	-1	predicted pseudogene 6142 [Source:MGI Symbol;Acc:MGI:3644670]
ENSMUSG00000022519	124.155	64.7385	168.718	2.60615	1.38192	6.07838e-07	7.18741e-05	Srl	16	4480216	4541816	-1	sarcalumenin [Source:MGI Symbol;Acc:MGI:2146620]
ENSMUSG00000068674	239.528	162.138	297.57	1.83528	0.876004	8.94017e-05	0.00564466	Gm10247	16	8922057	8922389	-1	predicted gene 10247 [Source:MGI Symbol;Acc:MGI:3641838]
ENSMUSG00000082241	32.5678	11.2632	48.5462	4.31017	2.10775	2.51466e-07	3.24379e-05	Gm15776	16	22295001	22295457	1	predicted gene 15776 [Source:MGI Symbol;Acc:MGI:3783217]
ENSMUSG00000064382	43.8961	64.8005	28.2179	0.435457	-1.1994	0.000282127	0.0147979		16	23111301	23111429	1	Small nucleolar RNA SNORA63 [Source:RFAM;Acc:RF00092]
ENSMUSG00000022878	145.54	57.5213	211.555	3.67785	1.87886	9.50807e-13	2.538e-10	Adipoq	16	23146536	23158028	1	adiponectin, C1Q and collagen domain containing [Source:MGI Symbol;Acc:MGI:106675]
ENSMUSG00000047953	37.4255	58.0795	21.9351	0.377673	-1.40479	1.61003e-05	0.00123314	Gp5	16	30307686	30310779	-1	glycoprotein 5 (platelet) [Source:MGI Symbol;Acc:MGI:1096363]
ENSMUSG00000060636	1017.38	1308.61	798.962	0.610545	-0.711831	0.000897312	0.0395287	Rpl35a	16	33056453	33060189	1	ribosomal protein L35A [Source:MGI Symbol;Acc:MGI:1928894]
ENSMUSG00000052192	109.832	46.4295	157.384	3.38974	1.76118	4.87715e-11	1.13352e-08	Gm5963	16	35573317	35573556	-1	predicted pseudogene 5963 [Source:MGI Symbol;Acc:MGI:3648418]
ENSMUSG00000086324	6684.31	4085.07	8633.73	2.11349	1.07962	4.80157e-07	5.85748e-05	Gm15564	16	35966752	35983230	-1	predicted gene 15564 [Source:MGI Symbol;Acc:MGI:3783013]
ENSMUSG00000022665	229.538	159.213	282.282	1.77298	0.826178	0.000325181	0.016827	Ccdc80	16	45093402	45127924	1	coiled-coil domain containing 80 [Source:MGI Symbol;Acc:MGI:1915146]
ENSMUSG00000048164	174.666	102.2	229.015	2.24086	1.16405	2.6088e-06	0.000262437	Gm7204	16	48218605	48219204	1	predicted pseudogene 7204 [Source:MGI Symbol;Acc:MGI:3645884]
ENSMUSG00000093149	56.6414	4.89955	95.4477	19.4809	4.28399	3.39815e-26	3.1591e-23		16	64918222	64918305	-1
ENSMUSG00000039956	18.8568	4.90001	29.3244	5.98457	2.58125	2.10478e-06	0.000217414	Mrap	16	90738324	90749785	1	melanocortin 2 receptor accessory protein [Source:MGI Symbol;Acc:MGI:1924287]
ENSMUSG00000076218	10.3576	0.719528	17.5861	24.4412	4.61124	6.27478e-08	9.09506e-06	Mir692-1	17	6895229	6895337	-1	microRNA 692-1 [Source:MGI Symbol;Acc:MGI:3629930]
ENSMUSG00000091612	150.546	101.827	187.084	1.83727	0.877566	0.000764854	0.0347731	Gm17087	17	8565852	8566950	-1	predicted gene 17087 [Source:MGI Symbol;Acc:MGI:4937914]
ENSMUSG00000023885	30.9174	14.2655	43.4064	3.04275	1.60538	0.000139067	0.00808028	Thbs2	17	14665500	14694262	-1	thrombospondin 2 [Source:MGI Symbol;Acc:MGI:98738]
ENSMUSG00000076137	87.8718	26.0369	134.248	5.15606	2.36627	3.79439e-15	1.37814e-12		17	21284103	21284212	-1
ENSMUSG00000044533	1851.87	2392.45	1446.44	0.604584	-0.725985	0.000595882	0.0280366	Rps2	17	24718116	24721929	1	ribosomal protein S2 [Source:MGI Symbol;Acc:MGI:105110]
ENSMUSG00000077709	96.4227	141.608	62.5339	0.441599	-1.17919	1.45861e-05	0.00114314	Snora64	17	24720772	24720905	1	small nucleolar RNA, H/ACA box 64 [Source:MGI Symbol;Acc:MGI:2148175]
ENSMUSG00000024210	18.6744	29.4479	10.5943	0.359764	-1.47488	0.000864331	0.0383894	Ip6k3	17	27143969	27167764	-1	inositol hexaphosphate kinase 3 [Source:MGI Symbol;Acc:MGI:3045325]
ENSMUSG00000024222	318.802	569.501	130.777	0.229634	-2.12259	1.39401e-20	8.94824e-18	Fkbp5	17	28399095	28517524	-1	FK506 binding protein 5 [Source:MGI Symbol;Acc:MGI:104670]
ENSMUSG00000023067	944.382	1349.82	640.305	0.474364	-1.07593	6.02061e-07	7.15047e-05	Cdkn1a	17	29090979	29100722	1	cyclin-dependent kinase inhibitor 1A (P21) [Source:MGI Symbol;Acc:MGI:104556]
ENSMUSG00000067575	706.876	523.294	844.562	1.61394	0.690583	0.00108207	0.0457969	Rpl35a-ps3	17	29136972	29137304	-1	ribosomal protein L35A, pseudogene 3 [Source:MGI Symbol;Acc:MGI:3704473]
ENSMUSG00000041119	222.706	295.584	168.047	0.568526	-0.814701	0.000353171	0.0180826	Pde9a	17	31386234	31476310	1	phosphodiesterase 9A [Source:MGI Symbol;Acc:MGI:1277179]
ENSMUSG00000002289	280.316	405.65	186.315	0.4593	-1.12249	2.2281e-06	0.000227684	Angptl4	17	33773750	33781575	-1	angiopoietin-like 4 [Source:MGI Symbol;Acc:MGI:1888999]
ENSMUSG00000067288	1290.92	1708.65	977.614	0.572155	-0.805523	0.000121043	0.00723577	Rps28	17	33819027	33824562	-1	ribosomal protein S28 [Source:MGI Symbol;Acc:MGI:1859516]
ENSMUSG00000092512	3.75269	0	6.5672	Inf	Inf	0.000634847	0.0296629	Gm4152	17	33980486	33980744	-1	predicted gene 4152 [Source:MGI Symbol;Acc:MGI:3782328]
ENSMUSG00000092471	5.1084	0	8.9397	Inf	Inf	2.71031e-05	0.00197486	Cyp21a2-ps	17	34719813	34722252	-1	cytochrome P450, family 21, subfamily a, polypeptide 2 pseudogene [Source:MGI Symbol;Acc:MGI:3645529]
ENSMUSG00000092202	86.0142	4.18002	147.39	35.2605	5.13998	5.18505e-35	7.35731e-32	Stk19-ps1	17	34744753	34747154	-1	serine/threonine kinase 19, pseudogene 1 [Source:MGI Symbol;Acc:MGI:2148500]
ENSMUSG00000092543	84.5285	3.0265	145.655	48.1266	5.58876	9.82627e-37	1.65573e-33	Skiv2l-ps1	17	34769833	34771228	-1	superkiller viralicidic activity 2-like (S. cerevisiae), pseudogene 1 [Source:MGI Symbol;Acc:MGI:2148492]
ENSMUSG00000092200	134.102	44.2594	201.484	4.55234	2.18661	1.11704e-14	3.76441e-12	Tnxa	17	34771395	34801623	1	tenascin XA (pseudogene) [Source:MGI Symbol;Acc:MGI:2148489]
ENSMUSG00000024365	77.2902	0	135.258	Inf	Inf	2.18091e-43	4.52288e-40	Cyp21a1	17	34801348	34804561	-1	cytochrome P450, family 21, subfamily a, polypeptide 1 [Source:MGI Symbol;Acc:MGI:88591]
ENSMUSG00000090877	2283.89	517.12	3608.96	6.97896	2.80301	9.31642e-31	1.04654e-27	Hspa1b	17	34956436	34959238	-1	heat shock protein 1B [Source:MGI Symbol;Acc:MGI:99517]
ENSMUSG00000091971	2055.27	457.257	3253.78	7.11586	2.83104	3.77375e-31	4.42349e-28	Hspa1a	17	34969199	34972154	-1	heat shock protein 1A [Source:MGI Symbol;Acc:MGI:96244]
ENSMUSG00000092609	406.436	85.3404	647.257	7.58442	2.92304	7.22716e-27	7.21646e-24	Gm20481	17	34969912	34972136	1	predicted gene 20481 [Source:MGI Symbol;Acc:MGI:5141946]
ENSMUSG00000007033	136.383	41.3184	207.682	5.02637	2.32952	1.19184e-13	3.45504e-11	Hspa1l	17	34972703	34979284	1	heat shock protein 1-like [Source:MGI Symbol;Acc:MGI:96231]
ENSMUSG00000073415	134.942	39.7802	206.314	5.18633	2.37471	5.86632e-14	1.75729e-11	Gm10501	17	34976899	34981788	-1	predicted gene 10501 [Source:MGI Symbol;Acc:MGI:3704476]
ENSMUSG00000092444	69.1954	8.93141	114.393	12.808	3.67897	4.29871e-23	3.31124e-20	Gm18733	17	35278176	35279414	-1	predicted gene, 18733 [Source:MGI Symbol;Acc:MGI:5010918]
ENSMUSG00000092438	74.4019	16.4731	117.849	7.15402	2.83875	7.62351e-17	3.54362e-14	Gm18734	17	35304206	35306317	-1	predicted gene, 18734 [Source:MGI Symbol;Acc:MGI:5010919]
ENSMUSG00000091655	166.422	90.5537	223.323	2.46619	1.30228	1.22424e-06	0.000133625	Gm8741	17	35335909	35336292	1	predicted gene 8741 [Source:MGI Symbol;Acc:MGI:3644779]
ENSMUSG00000092253	74.1275	9.29118	122.755	13.212	3.72377	2.93609e-24	2.47366e-21	H2-Q3	17	35358989	35359972	1	histocompatibility 2, Q region locus 3 [Source:MGI Symbol;Acc:MGI:95932]
ENSMUSG00000092560	142.463	77.8009	190.959	2.45446	1.29541	2.22955e-06	0.000227684	Gm8750	17	35400799	35403727	1	predicted pseudogene 8750 [Source:MGI Symbol;Acc:MGI:3647542]
ENSMUSG00000092198	5.82569	0	10.1949	Inf	Inf	2.23972e-05	0.00165887	Gm20527	17	35465455	35466482	-1	predicted gene 20527 [Source:MGI Symbol;Acc:MGI:5141992]
ENSMUSG00000092365	49.7521	25.1687	68.1897	2.70931	1.43793	8.40334e-07	9.55924e-05	BC023719	17	36032420	36117121	1	cDNA sequence BC023719 [Source:MGI Symbol;Acc:MGI:3574836]
ENSMUSG00000073407	29.5243	0.359764	51.3976	142.865	7.15851	2.34648e-24	2.04068e-21	Gm6034	17	36042961	36058645	1	predicted gene 6034 [Source:MGI Symbol;Acc:MGI:3646212]
ENSMUSG00000091373	97.0978	60.4961	124.549	2.0588	1.0418	1.91994e-05	0.00144182	Gm8810	17	36066108	36067764	-1	predicted gene 8810 [Source:MGI Symbol;Acc:MGI:3779814]
ENSMUSG00000092304	27.577	0	48.2597	Inf	Inf	3.3036e-24	2.69894e-21	Gm20530	17	36094181	36094763	1	predicted gene 20530 [Source:MGI Symbol;Acc:MGI:5141995]
ENSMUSG00000092224	125.187	79.7974	159.229	1.99541	0.996688	3.27769e-05	0.00234394	Gm8815	17	36094968	36096805	-1	predicted gene 8815 [Source:MGI Symbol;Acc:MGI:3648635]
ENSMUSG00000092277	22.0952	3.0268	36.3964	12.0247	3.58793	1.10777e-10	2.448e-08	Gm19684	17	36121678	36129692	1	predicted gene, 19684 [Source:MGI Symbol;Acc:MGI:5011869]
ENSMUSG00000073980	74.2712	31.222	106.558	3.41292	1.77101	8.25308e-10	1.61234e-07	Gm9574	17	36137003	36138440	-1	predicted gene 9574 [Source:MGI Symbol;Acc:MGI:3809525]
ENSMUSG00000092630	9.71125	0.769041	16.4179	21.3486	4.41607	8.33546e-07	9.52221e-05	Gm9574	17	36138597	36138843	-1	predicted gene 9574 [Source:MGI Symbol;Acc:MGI:3809525]
ENSMUSG00000073403	87.7135	35.6621	126.752	3.55425	1.82954	1.8292e-10	3.91392e-08	Gm10499	17	36141758	36145923	-1	predicted gene 10499 [Source:MGI Symbol;Acc:MGI:3702919]
ENSMUSG00000038311	13.6077	1.48865	22.697	15.2467	3.93043	1.14008e-07	1.57624e-05	2410017I17Rik	17	36145018	36162573	1	RIKEN cDNA 2410017I17 gene [Source:MGI Symbol;Acc:MGI:1916967]
ENSMUSG00000092366	45.8807	1.87297	78.8864	42.1182	5.39637	3.20299e-27	3.32125e-24	Gm17782	17	36156533	36156809	-1	predicted gene, 17782 [Source:MGI Symbol;Acc:MGI:5009946]
ENSMUSG00000092289	11.5083	0.768964	19.5629	25.4405	4.66906	1.73425e-08	2.71833e-06	Gm6659	17	36157988	36158534	1	predicted gene 6659 [Source:MGI Symbol;Acc:MGI:3648914]
ENSMUSG00000002831	376.502	168.877	532.22	3.15153	1.65605	6.69391e-13	1.80468e-10	Plin4	17	56100591	56109802	-1	perilipin 4 [Source:MGI Symbol;Acc:MGI:1929709]
ENSMUSG00000057863	862.464	1120.3	669.086	0.597237	-0.743624	0.000586757	0.027704	Rpl36	17	56613395	56614243	1	ribosomal protein L36 [Source:MGI Symbol;Acc:MGI:1860603]
ENSMUSG00000024049	141.343	96.4345	175.025	1.81496	0.859936	0.00108021	0.0457901	Myom1	17	71019521	71126856	1	myomesin 1 [Source:MGI Symbol;Acc:MGI:1341430]
ENSMUSG00000024066	1645.68	2132.17	1280.81	0.600704	-0.735273	0.000360883	0.0183772	Xdh	17	73883908	73950182	-1	xanthine dehydrogenase [Source:MGI Symbol;Acc:MGI:98973]
ENSMUSG00000033855	397.495	507.833	314.741	0.619773	-0.690188	0.000758751	0.0345539	Ston1	17	88597684	88662586	1	stonin 1 [Source:MGI Symbol;Acc:MGI:1924307]
ENSMUSG00000063628	259.931	163.479	332.27	2.0325	1.02325	1.53067e-05	0.0011875	Gm7665	18	16274648	16274944	-1	predicted pseudogene 7665 [Source:MGI Symbol;Acc:MGI:3645651]
ENSMUSG00000055771	42.865	18.9038	60.8359	3.21818	1.68624	5.2284e-07	6.26479e-05	Gm7936	18	30495001	30495375	-1	predicted pseudogene 7936 [Source:MGI Symbol;Acc:MGI:3646364]
ENSMUSG00000091561	75.7451	12.0323	123.53	10.2665	3.35987	5.33548e-23	3.99568e-20	Gm6665	18	31819862	31820413	-1	predicted gene 6665 [Source:MGI Symbol;Acc:MGI:3643253]
ENSMUSG00000038418	157.162	93.517	204.896	2.191	1.13159	6.45329e-06	0.000563045	Egr1	18	34859823	34864984	1	early growth response 1 [Source:MGI Symbol;Acc:MGI:95295]
ENSMUSG00000024529	324.2	423.119	250.011	0.590876	-0.759073	0.000396807	0.0197378	Lox	18	52516069	52529867	-1	lysyl oxidase [Source:MGI Symbol;Acc:MGI:96817]
ENSMUSG00000024526	41.2595	12.9258	62.5098	4.83606	2.27383	1.68217e-08	2.65212e-06	Cidea	18	67343564	67367794	1	cell death-inducing DNA fragmentation factor, alpha subunit-like effector A [Source:MGI Symbol;Acc:MGI:1270845]
ENSMUSG00000024561	308.239	424.461	221.072	0.52083	-0.941115	1.02318e-05	0.000843577	Mbd1	18	74268272	74282685	1	methyl-CpG binding domain protein 1 [Source:MGI Symbol;Acc:MGI:1333811]
ENSMUSG00000062328	1360.19	1765.36	1056.31	0.598353	-0.740932	0.000542073	0.0260041	Rpl17	18	75000477	75003381	1	ribosomal protein L17 [Source:MGI Symbol;Acc:MGI:2448270]
ENSMUSG00000064871	54.4272	79.8233	35.3802	0.443231	-1.17387	0.000124955	0.00745308	Snord58b	18	75001058	75001123	1	small nucleolar RNA, C/D box 58B [Source:MGI Symbol;Acc:MGI:3819545]
ENSMUSG00000064647	125.11	171.331	90.4444	0.527894	-0.921679	0.000353945	0.0180826		18	75001455	75001519	1	Small nucleolar RNA SNORD58 [Source:RFAM;Acc:RF00151]
ENSMUSG00000064844	198.681	272.561	143.272	0.52565	-0.927824	8.02519e-05	0.00512699		18	75001880	75001944	1	Small nucleolar RNA SNORD58 [Source:RFAM;Acc:RF00151]
ENSMUSG00000091697	17.4852	3.72154	27.8079	7.47216	2.90152	2.74608e-07	3.50873e-05	Eif3s6-ps2	18	90311825	90312043	-1	eukaryotic translation initiation factor 3, subunit 6, pseudogene 2 [Source:MGI Symbol;Acc:MGI:103204]
ENSMUSG00000024871	45.737	22.6875	63.0242	2.77792	1.47401	4.45573e-05	0.00306445	Doc2g	19	4003321	4007005	1	double C2, gamma [Source:MGI Symbol;Acc:MGI:1926250]
ENSMUSG00000076136	3.35061	0	5.86357	Inf	Inf	0.000707098	0.0326988		19	7959530	7959638	-1
ENSMUSG00000080783	187.313	247.121	142.457	0.576469	-0.794686	0.000833046	0.0371222	Gm8250	19	18581455	18582228	1	predicted gene 8250 [Source:MGI Symbol;Acc:MGI:3647615]
ENSMUSG00000064941	17.83	9.03021	24.4299	2.70535	1.43581	0.000771802	0.0349241		19	18732741	18732904	1	U1 spliceosomal RNA [Source:RFAM;Acc:RF00003]
ENSMUSG00000024754	1244.43	1646.47	942.899	0.57268	-0.804198	6.58075e-05	0.00429581	Tmem2	19	21778342	21858327	1	transmembrane protein 2 [Source:MGI Symbol;Acc:MGI:1890373]
ENSMUSG00000045104	91.1131	44.7313	125.899	2.81457	1.49292	1.07852e-07	1.4988e-05	Gm5514	19	21938079	21938384	1	predicted gene 5514 [Source:MGI Symbol;Acc:MGI:3645435]
ENSMUSG00000090737	24.6851	1.48857	42.0826	28.2705	4.82122	5.96305e-16	2.36418e-13	Gm6788	19	28763161	28763430	-1	predicted gene 6788 [Source:MGI Symbol;Acc:MGI:3646480]
ENSMUSG00000040451	491.955	625.842	391.539	0.62562	-0.676642	0.00112395	0.0474479	Sgms1	19	32122727	32389714	-1	sphingomyelin synthase 1 [Source:MGI Symbol;Acc:MGI:2444110]
ENSMUSG00000024803	156.717	102.636	197.277	1.92209	0.942676	0.000199945	0.0111374	Ankrd1	19	36111965	36119844	-1	ankyrin repeat domain 1 (cardiac muscle) [Source:MGI Symbol;Acc:MGI:1097717]
ENSMUSG00000024989	13.4274	23.1338	6.14757	0.265739	-1.91192	0.00119971	0.0497604	Cep55	19	38055025	38074425	1	centrosomal protein 55 [Source:MGI Symbol;Acc:MGI:1921357]
ENSMUSG00000092983	20.9237	0	36.6165	Inf	Inf	1.7161e-18	9.84387e-16		19	44285235	44285290	-1
ENSMUSG00000062083	59.9511	24.7343	86.3637	3.49166	1.80391	4.61766e-09	8.13675e-07	Rpl13a-ps1	19	50030124	50030735	-1	ribosomal protein 13A, pseudogene 1 [Source:MGI Symbol;Acc:MGI:3648883]
ENSMUSG00000043639	34.3871	16.9568	47.4598	2.79887	1.48484	0.000508153	0.0247289	Rbm20	19	53677306	53867080	1	RNA binding motif protein 20 [Source:MGI Symbol;Acc:MGI:1920963]
ENSMUSG00000049134	51.3863	26.4841	70.0629	2.64547	1.40352	8.19391e-05	0.00521009	Nrap	19	56320035	56390037	-1	nebulin-related anchoring protein [Source:MGI Symbol;Acc:MGI:1098765]
ENSMUSG00000072678	101.32	0	177.31	Inf	Inf	2.35986e-54	1.06037e-50	NA	NA	NA	NA	NA	NA
ENSMUSG00000091976	96.9836	0.359764	169.451	471.007	8.87961	9.44394e-52	3.39838e-48	NA	NA	NA	NA	NA	NA
ENSMUSG00000082034	74.9392	0.359764	130.874	363.777	8.50691	5.21636e-46	1.27848e-42	NA	NA	NA	NA	NA	NA
ENSMUSG00000082355	70.3451	0	123.104	Inf	Inf	9.26024e-46	2.08047e-42	NA	NA	NA	NA	NA	NA
ENSMUSG00000081074	88.3556	10.829	146.501	13.5286	3.75794	5.82542e-29	6.28214e-26	NA	NA	NA	NA	NA	NA
ENSMUSG00000091578	160.275	42.4851	248.617	5.85186	2.5489	1.5043e-21	1.09611e-18	NA	NA	NA	NA	NA	NA
ENSMUSG00000083726	24.3896	0.384559	42.3934	110.239	6.78449	4.11423e-18	2.31082e-15	NA	NA	NA	NA	NA	NA
ENSMUSG00000078725	24.1564	0.384482	41.9853	109.2	6.77082	6.85747e-18	3.77301e-15	NA	NA	NA	NA	NA	NA
ENSMUSG00000081338	183.74	60.5705	276.117	4.5586	2.18859	8.03574e-18	4.33287e-15	NA	NA	NA	NA	NA	NA
ENSMUSG00000078363	23.3057	1.1288	39.9384	35.3811	5.14491	8.85574e-17	4.04662e-14	NA	NA	NA	NA	NA	NA
ENSMUSG00000084036	26.8374	2.23297	45.2907	20.2827	4.34218	3.86331e-16	1.62742e-13	NA	NA	NA	NA	NA	NA
ENSMUSG00000084570	21.7248	0	38.0184	Inf	Inf	5.91219e-16	2.36418e-13	NA	NA	NA	NA	NA	NA
ENSMUSG00000078360	24.6407	1.89785	41.6978	21.9711	4.45754	2.17445e-14	6.89683e-12	NA	NA	NA	NA	NA	NA
ENSMUSG00000078731	26.8567	3.07624	44.6921	14.5282	3.86078	2.00149e-13	5.62085e-11	NA	NA	NA	NA	NA	NA
ENSMUSG00000073871	25.0528	2.66681	41.8422	15.69	3.97177	3.82055e-13	1.05104e-10	NA	NA	NA	NA	NA	NA
ENSMUSG00000085607	2841.94	4495.21	1601.99	0.356378	-1.48852	2.15806e-12	5.59435e-10	NA	NA	NA	NA	NA	NA
ENSMUSG00000073880	19.2518	2.66681	31.6905	11.8833	3.57086	1.05318e-10	2.3466e-08	NA	NA	NA	NA	NA	NA
ENSMUSG00000090554	277.676	436.224	158.764	0.363951	-1.45818	6.40351e-10	1.2694e-07	NA	NA	NA	NA	NA	NA
ENSMUSG00000073873	27.5247	5.59474	43.9721	7.85954	2.97445	8.04495e-10	1.58315e-07	NA	NA	NA	NA	NA	NA
ENSMUSG00000073875	27.3279	7.54187	42.1675	5.59112	2.48314	5.23329e-09	9.10255e-07	NA	NA	NA	NA	NA	NA
ENSMUSG00000066202	19.4201	3.74625	31.1755	8.32178	3.05689	8.56606e-09	1.44338e-06	NA	NA	NA	NA	NA	NA
ENSMUSG00000091374	8.66078	0	15.1564	Inf	Inf	1.05546e-08	1.7565e-06	NA	NA	NA	NA	NA	NA
ENSMUSG00000073882	21.4724	5.59474	33.3806	5.96642	2.57687	1.16852e-07	1.60731e-05	NA	NA	NA	NA	NA	NA
ENSMUSG00000073874	30.3569	9.51387	45.9892	4.83391	2.27319	1.18619e-07	1.62333e-05	NA	NA	NA	NA	NA	NA
ENSMUSG00000082386	15.7068	3.36177	24.9655	7.4263	2.89264	1.3415e-07	1.8266e-05	NA	NA	NA	NA	NA	NA
ENSMUSG00000078734	18.7122	3.74625	29.9367	7.99111	2.9984	1.56624e-07	2.10078e-05	NA	NA	NA	NA	NA	NA
ENSMUSG00000089925	7.17281	0	12.5524	Inf	Inf	4.20933e-07	5.1819e-05	NA	NA	NA	NA	NA	NA
ENSMUSG00000091473	232.651	337.909	153.708	0.454879	-1.13645	6.8e-07	8.00559e-05	NA	NA	NA	NA	NA	NA
ENSMUSG00000091186	29.4289	50.8839	13.3376	0.262119	-1.93171	1.00804e-06	0.000112766	NA	NA	NA	NA	NA	NA
ENSMUSG00000090316	135.504	202.974	84.9023	0.418292	-1.25742	1.74279e-06	0.000182823	NA	NA	NA	NA	NA	NA
ENSMUSG00000081726	104.06	57.1347	139.255	2.4373	1.28529	2.17767e-06	0.000224084	NA	NA	NA	NA	NA	NA
ENSMUSG00000090847	100.759	152.414	62.0182	0.406907	-1.29723	2.705e-06	0.000269103	NA	NA	NA	NA	NA	NA
ENSMUSG00000075876	225.065	318.533	154.964	0.486493	-1.03951	2.82488e-06	0.000277952	NA	NA	NA	NA	NA	NA
ENSMUSG00000091640	15.0089	4.10587	23.1862	5.6471	2.49751	3.12245e-06	0.000300866	NA	NA	NA	NA	NA	NA
ENSMUSG00000091663	138.773	205.63	88.63	0.431018	-1.21418	3.54712e-06	0.000336727	NA	NA	NA	NA	NA	NA
ENSMUSG00000091626	100.108	150.975	61.9567	0.410376	-1.28498	3.82594e-06	0.000356911	NA	NA	NA	NA	NA	NA
ENSMUSG00000091944	442.773	630.58	301.918	0.478794	-1.06252	4.74166e-06	0.000434814	NA	NA	NA	NA	NA	NA
ENSMUSG00000078744	25.2362	9.53867	37.0094	3.87994	1.95603	4.83378e-06	0.000441758	NA	NA	NA	NA	NA	NA
ENSMUSG00000050459	424.138	601.924	290.798	0.483114	-1.04956	6.32356e-06	0.000553517	NA	NA	NA	NA	NA	NA
ENSMUSG00000073883	24.9432	9.89843	36.2267	3.65985	1.87178	6.69559e-06	0.000582301	NA	NA	NA	NA	NA	NA
ENSMUSG00000091746	114.655	169.348	73.6359	0.434821	-1.20151	8.30597e-06	0.000701971	NA	NA	NA	NA	NA	NA
ENSMUSG00000021909	117.464	67.6538	154.821	2.28843	1.19436	9.85167e-06	0.000814727	NA	NA	NA	NA	NA	NA
ENSMUSG00000081989	41.7685	20.7027	57.5678	2.78068	1.47544	1.2119e-05	0.000978225	NA	NA	NA	NA	NA	NA
ENSMUSG00000091256	9.73688	1.87313	15.6347	8.34684	3.06123	2.26861e-05	0.00167566	NA	NA	NA	NA	NA	NA
ENSMUSG00000090384	393.05	548.337	276.584	0.504406	-0.987344	2.77631e-05	0.0020175	NA	NA	NA	NA	NA	NA
ENSMUSG00000082133	12.4322	3.36177	19.235	5.72169	2.51644	3.85623e-05	0.00270739	NA	NA	NA	NA	NA	NA
ENSMUSG00000075924	228.658	309.292	168.182	0.543765	-0.878944	4.16603e-05	0.00289475	NA	NA	NA	NA	NA	NA
ENSMUSG00000079255	27.8933	44.5318	15.4144	0.346142	-1.53056	5.28919e-05	0.00359185	NA	NA	NA	NA	NA	NA
ENSMUSG00000091939	28.3478	11.4992	40.9843	3.5641	1.83354	5.68315e-05	0.00382089	NA	NA	NA	NA	NA	NA
ENSMUSG00000092491	51.3863	26.4841	70.0629	2.64547	1.40352	8.19391e-05	0.00521009	NA	NA	NA	NA	NA	NA
ENSMUSG00000076568	6.40187	1.1288	10.3567	9.17491	3.19769	9.37502e-05	0.0058507	NA	NA	NA	NA	NA	NA
ENSMUSG00000091359	76.946	112.422	50.3391	0.44777	-1.15917	9.50706e-05	0.00591941	NA	NA	NA	NA	NA	NA
ENSMUSG00000048365	73.2595	43.9492	95.2423	2.1671	1.11577	9.65865e-05	0.00598614	NA	NA	NA	NA	NA	NA
ENSMUSG00000082401	57.0118	33.3806	74.7352	2.23888	1.16278	9.83425e-05	0.006071	NA	NA	NA	NA	NA	NA
ENSMUSG00000075728	3.59422	0	6.28988	Inf	Inf	0.000115551	0.00697094	NA	NA	NA	NA	NA	NA
ENSMUSG00000086538	16.9304	27.8482	8.74201	0.313917	-1.67155	0.000224799	0.0123685	NA	NA	NA	NA	NA	NA
ENSMUSG00000078088	192.927	130.63	239.65	1.83457	0.875442	0.000228136	0.0124658	NA	NA	NA	NA	NA	NA
ENSMUSG00000078727	38.4624	20.6039	51.8562	2.51682	1.3316	0.000378942	0.0190958	NA	NA	NA	NA	NA	NA
ENSMUSG00000068545	637.082	457.774	771.564	1.68547	0.753151	0.00040447	0.0200105	NA	NA	NA	NA	NA	NA
ENSMUSG00000074660	487.864	347.794	592.916	1.70479	0.769592	0.000405779	0.0200105	NA	NA	NA	NA	NA	NA
ENSMUSG00000079558	14.0205	5.64425	20.3026	3.59704	1.84681	0.000404691	0.0200105	NA	NA	NA	NA	NA	NA
ENSMUSG00000083146	45.9301	27.5007	59.7521	2.17275	1.11952	0.000510278	0.024743	NA	NA	NA	NA	NA	NA
ENSMUSG00000073872	47.6834	27.3142	62.9603	2.30503	1.20479	0.000545756	0.0261342	NA	NA	NA	NA	NA	NA
ENSMUSG00000078361	80.2606	107.348	59.9453	0.558423	-0.840569	0.000567054	0.0269151	NA	NA	NA	NA	NA	NA
ENSMUSG00000078729	48.6863	28.4926	63.8316	2.24029	1.16369	0.000588387	0.0277324	NA	NA	NA	NA	NA	NA
ENSMUSG00000091447	33.7005	50.4625	21.1291	0.418709	-1.25598	0.000732826	0.0336003	NA	NA	NA	NA	NA	NA
ENSMUSG00000043248	331.197	230.651	406.608	1.76287	0.817927	0.000832873	0.0371222	NA	NA	NA	NA	NA	NA
ENSMUSG00000069648	464.42	340.812	557.125	1.6347	0.709025	0.000991883	0.0429922	NA	NA	NA	NA	NA	NA
ENSMUSG00000076734	7.8094	2.2081	12.0104	5.43924	2.44341	0.00103425	0.0441191	NA	NA	NA	NA	NA	NA
ENSMUSG00000080811	8.44421	0.769041	14.2006	18.4653	4.20675	1.05444e-06	0.000116506	Gm14513	X	11684002	11684124	-1	predicted gene 14513 [Source:MGI Symbol;Acc:MGI:3648369]
ENSMUSG00000083439	4.8911	0	8.55943	Inf	Inf	1.27576e-05	0.00102365	Gm14491	X	11913091	11913289	-1	predicted gene 14491 [Source:MGI Symbol;Acc:MGI:3705582]
ENSMUSG00000081255	13.0507	2.97714	20.6059	6.92138	2.79106	2.87274e-06	0.000281633	Gm5380	X	13302285	13304420	1	predicted gene 5380 [Source:MGI Symbol;Acc:MGI:3643773]
ENSMUSG00000080914	11.9229	0.744246	20.307	27.2853	4.77005	3.28594e-09	5.90592e-07	Gm7129	X	13326023	13327019	-1	predicted gene 7129 [Source:MGI Symbol;Acc:MGI:3648820]
ENSMUSG00000081735	9.95184	0.359764	17.1459	47.6587	5.57467	2.36465e-08	3.62221e-06	Gm14530	X	19762933	19763265	-1	predicted gene 14530 [Source:MGI Symbol;Acc:MGI:3705621]
ENSMUSG00000084830	55.1236	30.8868	73.3013	2.37322	1.24685	0.000130454	0.0076624	Gm14539	X	20581138	20581314	-1	predicted gene 14539 [Source:MGI Symbol;Acc:MGI:3705371]
ENSMUSG00000081159	38.7815	18.4698	54.0153	2.92452	1.5482	2.65851e-06	0.000265457	Gm6023	X	36213524	36214129	-1	predicted gene 6023 [Source:MGI Symbol;Acc:MGI:3645815]
ENSMUSG00000084265	27.8351	13.1117	38.8777	2.96513	1.56809	5.86728e-05	0.00391539	Gm14541	X	36839137	36839293	-1	predicted gene 14541 [Source:MGI Symbol;Acc:MGI:3709642]
ENSMUSG00000065642	76.8291	108.339	53.1968	0.491023	-1.02614	0.000259358	0.0137804	Snora69	X	37082912	37083042	-1	small nucleolar RNA, H/ACA box 69 [Source:MGI Symbol;Acc:MGI:2148180]
ENSMUSG00000082894	16.1796	26.3474	8.55372	0.324652	-1.62304	0.000997676	0.0431047	Gm6480	X	47724528	47726413	1	predicted pseudogene 6480 [Source:MGI Symbol;Acc:MGI:3647765]
ENSMUSG00000083621	597.75	423.225	728.644	1.72165	0.78379	0.000247431	0.0133415	Gm14586	X	52772342	52772749	-1	predicted gene 14586 [Source:MGI Symbol;Acc:MGI:3705507]
ENSMUSG00000082253	24.152	13.2108	32.3579	2.44936	1.2924	0.00114041	0.0479647	Gm14639	X	56155528	56156393	-1	predicted gene 14639 [Source:MGI Symbol;Acc:MGI:3641909]
ENSMUSG00000081896	5.40513	0.744246	8.90079	11.9595	3.58008	0.000509759	0.024743	Gm5389	X	57659732	57660907	1	predicted gene 5389 [Source:MGI Symbol;Acc:MGI:3644211]
ENSMUSG00000046993	178.056	123.202	219.197	1.77917	0.831204	0.000624233	0.0292684	Gm5637	X	60045111	60046229	-1	predicted pseudogene 5637 [Source:MGI Symbol;Acc:MGI:3648120]
ENSMUSG00000064981	109.539	156.196	74.5464	0.477261	-1.06715	3.1998e-05	0.00229433	Snora70	X	74272484	74272620	1	small nucleolar RNA, H/ACA box 70 [Source:MGI Symbol;Acc:MGI:2148178]
ENSMUSG00000081164	16.6611	6.74811	24.0959	3.57076	1.83623	0.000248579	0.0133766	Gm8722	X	77757378	77758146	-1	predicted gene 8722 [Source:MGI Symbol;Acc:MGI:3647758]
ENSMUSG00000081221	280.73	136.757	388.709	2.84233	1.50707	1.62182e-10	3.49793e-08	Gm14760	X	80193851	80194852	-1	predicted gene 14760 [Source:MGI Symbol;Acc:MGI:3709612]
ENSMUSG00000081167	51.8233	23.8662	72.7911	3.04996	1.60879	2.77193e-06	0.000274748	Gm8880	X	88959217	88959670	1	predicted gene 8880 [Source:MGI Symbol;Acc:MGI:3648900]
ENSMUSG00000083310	3.55364	0	6.21887	Inf	Inf	0.000711132	0.032829	Gm5760	X	99081413	99082402	-1	predicted gene 5760 [Source:MGI Symbol;Acc:MGI:3647653]
ENSMUSG00000083414	3.4959	0	6.11782	Inf	Inf	0.000959005	0.0418362	Gm14840	X	102657741	102658334	-1	predicted gene 14840 [Source:MGI Symbol;Acc:MGI:3801922]
ENSMUSG00000081034	8.5062	1.07929	14.0764	13.0422	3.70512	1.3496e-06	0.000144961	Gm5944	X	115458894	115459894	-1	predicted gene 5944 [Source:MGI Symbol;Acc:MGI:3646005]
ENSMUSG00000082927	5.67467	0.359764	9.66085	26.8533	4.74703	3.86637e-05	0.00270746	Gm5863	X	120160710	120161717	1	predicted gene 5863 [Source:MGI Symbol;Acc:MGI:3648580]
ENSMUSG00000079435	800.592	1068.36	599.767	0.561391	-0.832921	9.11124e-05	0.0057229	Rpl36a	X	134585654	134588062	1	ribosomal protein L36A [Source:MGI Symbol;Acc:MGI:1201789]
ENSMUSG00000082018	3.15555	0	5.5222	Inf	Inf	0.000769202	0.0349119	Gm6322	X	139676080	139677490	-1	predicted gene 6322 [Source:MGI Symbol;Acc:MGI:3645541]
ENSMUSG00000081607	5.11771	0	8.956	Inf	Inf	5.20089e-06	0.000466433	Gm15294	X	141873402	141875235	-1	predicted gene 15294 [Source:MGI Symbol;Acc:MGI:3708114]
ENSMUSG00000080775	167.308	93.5057	222.66	2.38124	1.25172	3.52579e-06	0.000336569	Gm6368	X	141980175	141982321	1	predicted gene 6368 [Source:MGI Symbol;Acc:MGI:3644537]
ENSMUSG00000083089	9.81221	0	17.1714	Inf	Inf	2.69534e-10	5.63306e-08	Gm4760	X	143183508	143184537	-1	predicted gene 4760 [Source:MGI Symbol;Acc:MGI:3647548]
ENSMUSG00000080922	7.67386	0.744323	12.871	17.2923	4.11205	3.76563e-06	0.000353733	Gm2214	X	144320926	144321255	-1	predicted gene 2214 [Source:MGI Symbol;Acc:MGI:3780384]
ENSMUSG00000051428	131.681	84.9073	166.761	1.96403	0.973819	0.000127242	0.00752147	Gm5644	X	145601811	145602301	-1	predicted gene 5644 [Source:MGI Symbol;Acc:MGI:3646381]
ENSMUSG00000082778	14.3456	0	25.1048	Inf	Inf	2.57461e-14	8.07109e-12	Gm15191	X	151945368	151946367	1	predicted gene 15191 [Source:MGI Symbol;Acc:MGI:3708125]
ENSMUSG00000087235	183.534	112.161	237.064	2.11361	1.07971	8.54404e-06	0.000719836	Gm4750	X	152432477	152434676	1	predicted gene 4750 [Source:MGI Symbol;Acc:MGI:3647391]
ENSMUSG00000087569	180.065	112.161	230.994	2.05949	1.04228	1.87343e-05	0.00141478	Gm8464	X	152489661	152491860	-1	predicted pseudogene 8464 [Source:MGI Symbol;Acc:MGI:3645517]
ENSMUSG00000083440	8.66078	0	15.1564	Inf	Inf	3.20998e-08	4.8347e-06	Rpl7a-ps12	X	152908778	152910296	-1	ribosomal protein L7A, pseudogene 12 [Source:MGI Symbol;Acc:MGI:3647534]

## Sheet: hip HET.F.05
id	baseMean	baseMeanA	baseMeanB	foldChange	log2FoldChange	pval	padj	mgi_symbol	chromosome_name	start_position	end_position	strand	description
ENSMUSG00000026051	67.1328	115.685	18.5803	0.160611	-2.63836	1.14365e-21	6.0278e-18	1500015O10Rik	1	43730602	43742578	1	RIKEN cDNA 1500015O10 gene [Source:MGI Symbol;Acc:MGI:1926146]
ENSMUSG00000026043	21.0134	31.2853	10.7416	0.343343	-1.54228	6.47392e-05	0.0179368	Col3a1	1	45311538	45349706	1	collagen, type III, alpha 1 [Source:MGI Symbol;Acc:MGI:88453]
ENSMUSG00000039323	180.4	226.439	134.361	0.593367	-0.753003	1.42004e-05	0.00472128	Igfbp2	1	72824503	72852474	1	insulin-like growth factor binding protein 2 [Source:MGI Symbol;Acc:MGI:96437]
ENSMUSG00000079436	28.1937	47.5957	8.79175	0.184717	-2.43661	1.26937e-10	1.46795e-07	Kcnj13	1	87386363	87394729	-1	potassium inwardly-rectifying channel, subfamily J, member 13 [Source:MGI Symbol;Acc:MGI:3781032]
ENSMUSG00000047793	171.878	218.285	125.471	0.574805	-0.798855	2.97593e-06	0.0012976	Sned1	1	93235841	93301065	1	sushi, nidogen and EGF-like domains 1 [Source:MGI Symbol;Acc:MGI:3045960]
ENSMUSG00000047496	62.4562	82.0489	42.8635	0.522414	-0.936735	0.000111195	0.0263708	Rnf152	1	105276917	105356710	-1	ring finger protein 152 [Source:MGI Symbol;Acc:MGI:2443787]
ENSMUSG00000041559	109.392	167.789	50.9947	0.303922	-1.71823	8.86457e-17	2.94725e-13	Fmod	1	134037254	134048277	1	fibromodulin [Source:MGI Symbol;Acc:MGI:1328364]
ENSMUSG00000006014	49.0528	66.0448	32.0608	0.48544	-1.04264	3.12005e-05	0.00932438	Prg4	1	150449412	150466165	-1	proteoglycan 4 (megakaryocyte stimulating factor, articular superficial zone protein) [Source:MGI Symbol;Acc:MGI:1891344]
ENSMUSG00000026697	254.718	313.477	195.959	0.625114	-0.677809	9.59726e-05	0.0243112	Myoc	1	162639150	162649693	1	myocilin [Source:MGI Symbol;Acc:MGI:1202864]
ENSMUSG00000026579	24.4216	43.7406	5.10263	0.116657	-3.09966	1.25372e-12	2.22309e-09	F5	1	164151838	164220277	1	coagulation factor V [Source:MGI Symbol;Acc:MGI:88382]
ENSMUSG00000026712	35.2026	48.3326	22.0726	0.456681	-1.13074	9.86903e-05	0.0247638	Mrc1	2	14229414	14332057	1	mannose receptor, C type 1 [Source:MGI Symbol;Acc:MGI:97142]
ENSMUSG00000015090	2405.72	3139.85	1671.59	0.532379	-0.909475	5.34976e-11	6.46787e-08	Ptgds	2	25466709	25470046	-1	prostaglandin D2 synthase (brain) [Source:MGI Symbol;Acc:MGI:99261]
ENSMUSG00000004105	53.5665	73.3476	33.7854	0.460621	-1.11835	5.95479e-06	0.0023292	Angptl2	2	33216069	33247717	1	angiopoietin-like 2 [Source:MGI Symbol;Acc:MGI:1347002]
ENSMUSG00000040310	19.5679	29.9196	9.21611	0.308029	-1.69886	1.7308e-05	0.00561411	Alx4	2	93642384	93681339	1	aristaless-like homeobox 4 [Source:MGI Symbol;Acc:MGI:108359]
ENSMUSG00000001768	347.456	416.98	277.932	0.666535	-0.585248	0.000200189	0.0419263	Rin2	2	145784734	145887616	1	Ras and Rab interactor 2 [Source:MGI Symbol;Acc:MGI:1921280]
ENSMUSG00000037820	161.392	197.974	124.81	0.630436	-0.665579	0.000131406	0.0295683	Tgm2	2	158116402	158146436	-1	transglutaminase 2, C polypeptide [Source:MGI Symbol;Acc:MGI:98731]
ENSMUSG00000016024	47.2277	71.7879	22.6675	0.315756	-1.66312	1.46534e-09	1.52166e-06	Lbp	2	158306493	158332852	1	lipopolysaccharide binding protein [Source:MGI Symbol;Acc:MGI:1098776]
ENSMUSG00000078872	11.4447	18.6081	4.28128	0.230076	-2.11982	8.41671e-05	0.0219553	Gm14401	2	177074320	177087347	1	predicted gene 14401 [Source:MGI Symbol;Acc:MGI:3650075]
ENSMUSG00000038963	23.9051	35.726	12.0842	0.338247	-1.56385	8.15025e-06	0.00292947	Slco4a1	2	180456245	180474867	1	solute carrier organic anion transporter family, member 4a1 [Source:MGI Symbol;Acc:MGI:1351866]
ENSMUSG00000027570	103.528	135.129	71.9269	0.532282	-0.909737	2.65828e-06	0.00117842	Col9a3	2	180597790	180622189	1	collagen, type IX, alpha 3 [Source:MGI Symbol;Acc:MGI:894686]
ENSMUSG00000004885	18.4765	27.5582	9.39479	0.340907	-1.55255	8.93458e-05	0.0228502	Crabp2	3	87948666	87953376	1	cellular retinoic acid binding protein II [Source:MGI Symbol;Acc:MGI:88491]
ENSMUSG00000038393	238.137	288.375	187.899	0.651578	-0.61799	0.000103339	0.0250417	Txnip	3	96557957	96561883	1	thioredoxin interacting protein [Source:MGI Symbol;Acc:MGI:1889549]
ENSMUSG00000084863	140.918	107.393	174.443	1.62435	0.699862	0.000193617	0.0411986	Gm12523	3	108283898	108284843	-1	predicted gene 12523 [Source:MGI Symbol;Acc:MGI:3649602]
ENSMUSG00000028125	37.1897	62.9421	11.4373	0.181711	-2.46028	4.49141e-13	9.18943e-10	Abca4	3	122044443	122180061	1	ATP-binding cassette, sub-family A (ABC1), member 4 [Source:MGI Symbol;Acc:MGI:109424]
ENSMUSG00000050931	20.1784	30.5187	9.83812	0.322364	-1.63324	7.20276e-06	0.00266082	Sgms2	3	131318985	131344940	-1	sphingomyelin synthase 2 [Source:MGI Symbol;Acc:MGI:1921692]
ENSMUSG00000091542	303.859	367.682	240.036	0.652837	-0.615205	0.000157056	0.0339624	Gm17167	4	42206998	42235313	1	predicted gene 17167 [Source:MGI Symbol;Acc:MGI:4937994]
ENSMUSG00000073879	184.671	227.848	141.493	0.620997	-0.687341	8.76977e-05	0.0226464	Gm5859	4	42236859	42239182	1	predicted pseudogene 5859 [Source:MGI Symbol;Acc:MGI:3704096]
ENSMUSG00000028341	785.512	632.223	938.801	1.48492	0.570386	0.000132289	0.0295683	Nr4a3	4	48045153	48086447	1	nuclear receptor subfamily 4, group A, member 3 [Source:MGI Symbol;Acc:MGI:1352457]
ENSMUSG00000082697	3475.69	2342.49	4608.88	1.96751	0.976372	1.42662e-11	2.10807e-08	Gm12913	4	78773677	78774221	-1	predicted gene 12913 [Source:MGI Symbol;Acc:MGI:3650682]
ENSMUSG00000028487	2.78298	5.56597	0	0	#NAME?	0.00010538	0.0252514	Bnc2	4	84275095	84675275	-1	basonuclin 2 [Source:MGI Symbol;Acc:MGI:2443805]
ENSMUSG00000057722	14.3261	21.7836	6.86864	0.315313	-1.66514	0.000209281	0.0428153	Lepr	4	101717404	101815352	1	leptin receptor [Source:MGI Symbol;Acc:MGI:104993]
ENSMUSG00000056174	30.7196	48.2771	13.1621	0.272637	-1.87495	2.67698e-08	2.22507e-05	Col8a2	4	126286793	126314330	1	collagen, type VIII, alpha 2 [Source:MGI Symbol;Acc:MGI:88464]
ENSMUSG00000028763	174.396	215.69	133.102	0.617098	-0.696429	2.79957e-05	0.00855896	Hspg2	4	137468769	137570630	1	perlecan (heparan sulfate proteoglycan 2) [Source:MGI Symbol;Acc:MGI:96257]
ENSMUSG00000055235	22.357	38.596	6.11796	0.158513	-2.65733	2.21457e-10	2.4543e-07	Wdr86	5	24711738	24730727	-1	WD repeat domain 86 [Source:MGI Symbol;Acc:MGI:1915466]
ENSMUSG00000067149	3.72131	7.44261	0	0	#NAME?	0.000128573	0.029229	Igj	5	88520512	88527891	-1	immunoglobulin joining chain [Source:MGI Symbol;Acc:MGI:96493]
ENSMUSG00000029304	55.2122	77.7184	32.706	0.420827	-1.2487	1.16019e-06	0.000551047	Spp1	5	104435118	104441050	1	secreted phosphoprotein 1 [Source:MGI Symbol;Acc:MGI:98389]
ENSMUSG00000054588	15.4962	25.183	5.80954	0.230693	-2.11595	7.97727e-07	0.000400338	Gbp10	5	105215699	105239533	-1	guanylate-binding protein 10 [Source:MGI Symbol;Acc:MGI:4359647]
ENSMUSG00000079362	28.8873	41.6871	16.0875	0.385911	-1.37366	1.06725e-05	0.0037351	Gbp6	5	105270704	105293699	-1	guanylate binding protein 6 [Source:MGI Symbol;Acc:MGI:2140937]
ENSMUSG00000014158	38.5252	64.7412	12.3092	0.19013	-2.39494	5.47369e-13	1.03992e-09	Trpv4	5	114622152	114658421	-1	transient receptor potential cation channel, subfamily V, member 4 [Source:MGI Symbol;Acc:MGI:1926945]
ENSMUSG00000049241	12.9223	20.6797	5.16491	0.249757	-2.0014	2.24964e-05	0.00720915	Gpr81	5	123876736	123880020	-1	G protein-coupled receptor 81 [Source:MGI Symbol;Acc:MGI:2441671]
ENSMUSG00000004951	47.9936	68.1671	27.82	0.408115	-1.29295	4.30622e-07	0.000248993	Hspb1	5	135887919	135889563	1	heat shock protein 1 [Source:MGI Symbol;Acc:MGI:96240]
ENSMUSG00000029718	67.8786	107.468	28.2888	0.263229	-1.92561	3.32933e-15	8.85536e-12	Pcolce	5	137605103	137613784	-1	procollagen C-endopeptidase enhancer protein [Source:MGI Symbol;Acc:MGI:105099]
ENSMUSG00000058488	209.762	272.655	146.868	0.538658	-0.892557	4.89913e-08	3.52181e-05	Kl	5	150952607	150993809	1	klotho [Source:MGI Symbol;Acc:MGI:1101771]
ENSMUSG00000029661	138.077	202.152	74.0021	0.366071	-1.4498	8.24992e-15	1.99483e-11	Col1a2	6	4504814	4541543	1	collagen, type I, alpha 2 [Source:MGI Symbol;Acc:MGI:88468]
ENSMUSG00000029843	95.4525	141.959	48.9455	0.344785	-1.53623	1.98354e-12	3.29738e-09	Slc13a4	6	35267957	35308131	-1	solute carrier family 13 (sodium/sulfate symporters), member 4 [Source:MGI Symbol;Acc:MGI:2442367]
ENSMUSG00000004655	22.7864	40.8489	4.72392	0.115644	-3.11224	2.41872e-11	3.38596e-08	Aqp1	6	55336432	55348555	1	aquaporin 1 [Source:MGI Symbol;Acc:MGI:103201]
ENSMUSG00000092746	695.767	551.743	839.79	1.52207	0.606032	2.47384e-05	0.00770856		6	69516339	69516620	1
ENSMUSG00000076609	16.8934	30.2871	3.49973	0.115552	-3.11339	5.52156e-08	3.8648e-05	Igkc	6	70726435	70726757	1	immunoglobulin kappa constant [Source:MGI Symbol;Acc:MGI:96495]
ENSMUSG00000052861	33.7714	47.2457	20.2972	0.429609	-1.21891	1.14379e-05	0.00395097	Dnahc6	6	73017606	73221651	-1	dynein, axonemal, heavy chain 6 [Source:MGI Symbol;Acc:MGI:107744]
ENSMUSG00000068323	24.9712	47.2814	2.66106	0.0562814	-4.1512	2.37424e-15	7.01668e-12	Slc4a5	6	83219828	83304945	1	solute carrier family 4, sodium bicarbonate cotransporter, member 5 [Source:MGI Symbol;Acc:MGI:2443220]
ENSMUSG00000048108	13.6124	24.0608	3.164	0.131501	-2.92686	7.20622e-07	0.000380283	Tmem72	6	116692630	116716913	-1	transmembrane protein 72 [Source:MGI Symbol;Acc:MGI:2442707]
ENSMUSG00000030108	99.6447	132.944	66.3456	0.49905	-1.00274	7.72582e-07	0.000395176	Slc6a13	6	121300227	121337733	1	solute carrier family 6 (neurotransmitter transporter, GABA), member 13 [Source:MGI Symbol;Acc:MGI:95629]
ENSMUSG00000030218	182.014	232.977	131.051	0.562509	-0.830052	9.08737e-07	0.000447603	Mgp	6	136872436	136875805	-1	matrix Gla protein [Source:MGI Symbol;Acc:MGI:96976]
ENSMUSG00000063171	316.631	243.241	390.021	1.60344	0.681169	1.41664e-05	0.00472128	Rps4y2	6	148354656	148355598	1	ribosomal protein S4, Y-linked 2 [Source:MGI Symbol;Acc:MGI:1913434]
ENSMUSG00000004328	47.7674	70.0296	25.5053	0.364207	-1.45717	4.29385e-08	3.17244e-05	Hif3a	7	17031507	17062427	-1	hypoxia inducible factor 3, alpha subunit [Source:MGI Symbol;Acc:MGI:1859778]
ENSMUSG00000030409	129.07	158.035	100.106	0.633443	-0.658712	0.000233841	0.047119	Dmpk	7	19083849	19093821	1	dystrophia myotonica-protein kinase [Source:MGI Symbol;Acc:MGI:94906]
ENSMUSG00000030792	11.2173	5.19378	17.2408	3.31952	1.73097	3.20386e-05	0.00946846	Dkkl1	7	45207525	45211883	-1	dickkopf-like 1 [Source:MGI Symbol;Acc:MGI:1354963]
ENSMUSG00000033685	228.155	278.501	177.81	0.638453	-0.647347	6.39055e-05	0.0178922	Ucp2	7	100493337	100502020	1	uncoupling protein 2 (mitochondrial, proton carrier) [Source:MGI Symbol;Acc:MGI:109354]
ENSMUSG00000001827	19.2509	33.6343	4.86745	0.144717	-2.7887	5.82129e-09	5.33913e-06	Folr1	7	101858331	101870788	-1	folate receptor 1 (adult) [Source:MGI Symbol;Acc:MGI:95568]
ENSMUSG00000073940	603.265	743.551	462.979	0.622659	-0.683487	7.35795e-06	0.00268091	Hbb-b2	7	103812524	103813996	-1	hemoglobin, beta adult minor chain [Source:MGI Symbol;Acc:MGI:96022]
ENSMUSG00000052305	1002.26	1200.37	804.144	0.669914	-0.577952	8.27257e-05	0.0219553	Hbb-b1	7	103826534	103828096	-1	hemoglobin, beta adult major chain [Source:MGI Symbol;Acc:MGI:96021]
ENSMUSG00000050189	12.5603	20.4429	4.67761	0.228813	-2.12776	3.86774e-05	0.011182	Etos1	7	130770638	130772652	-1	ectopic ossification 1 [Source:MGI Symbol;Acc:MGI:2149837]
ENSMUSG00000025492	147.692	186.56	108.824	0.583315	-0.777652	6.74199e-06	0.00252568	Ifitm3	7	141009586	141010770	-1	interferon induced transmembrane protein 3 [Source:MGI Symbol;Acc:MGI:1913391]
ENSMUSG00000025504	55.2978	72.288	38.3076	0.529931	-0.916124	0.000138383	0.0304192	Eps8l2	7	141338880	141363020	1	EPS8-like 2 [Source:MGI Symbol;Acc:MGI:2138828]
ENSMUSG00000048583	499.749	736.022	263.476	0.357973	-1.48208	4.40605e-22	2.9298e-18	Igf2	7	142650766	142666816	-1	insulin-like growth factor 2 [Source:MGI Symbol;Acc:MGI:96434]
ENSMUSG00000037664	48.5791	64.3524	32.8058	0.509783	-0.972045	0.000117197	0.0271062	Cdkn1c	7	143458350	143461050	-1	cyclin-dependent kinase inhibitor 1C (P57) [Source:MGI Symbol;Acc:MGI:104564]
ENSMUSG00000002910	154.644	199.496	109.792	0.550346	-0.861588	3.44696e-06	0.00147875	Arrdc2	8	70835155	70839720	-1	arrestin domain containing 2 [Source:MGI Symbol;Acc:MGI:1918057]
ENSMUSG00000031786	62.7691	89.3052	36.2331	0.405722	-1.30144	3.65163e-08	2.77503e-05	Ccdc135	8	95055103	95078141	1	coiled-coil domain containing 135 [Source:MGI Symbol;Acc:MGI:2685616]
ENSMUSG00000000303	11.5407	19.4982	3.5832	0.183771	-2.44402	4.46431e-06	0.00182679	Cdh1	8	106603351	106670246	1	cadherin 1 [Source:MGI Symbol;Acc:MGI:88354]
ENSMUSG00000059854	24.8836	35.3393	14.4279	0.408267	-1.29241	8.4196e-05	0.0219553	Hydin	8	110266977	110610253	1	HYDIN, axonemal central pair apparatus protein [Source:MGI Symbol;Acc:MGI:2389007]
ENSMUSG00000034467	12.5193	19.4411	5.59744	0.287919	-1.79627	0.000102955	0.0250417	Dynlrb2	8	116505015	116515896	1	dynein light chain roadblock-type 2 [Source:MGI Symbol;Acc:MGI:1922715]
ENSMUSG00000034739	107.46	147.359	67.5617	0.458484	-1.12506	5.50963e-09	5.23375e-06	Mfrp	9	44101738	44109187	1	membrane-type frizzled-related protein [Source:MGI Symbol;Acc:MGI:2385957]
ENSMUSG00000070306	25.8441	38.8028	12.8855	0.332076	-1.59042	3.16116e-07	0.000186845	Ccdc153	9	44240677	44247306	1	coiled-coil domain containing 153 [Source:MGI Symbol;Acc:MGI:2448587]
ENSMUSG00000032085	54.8809	75.0035	34.7584	0.463424	-1.1096	5.81869e-06	0.00230993	Tagln	9	45929628	45936058	-1	transgelin [Source:MGI Symbol;Acc:MGI:106012]
ENSMUSG00000013584	60.8802	80.559	41.2014	0.511444	-0.967353	6.83461e-05	0.0187409	Aldh1a2	9	71215789	71296243	1	aldehyde dehydrogenase family 1, subfamily A2 [Source:MGI Symbol;Acc:MGI:107928]
ENSMUSG00000032368	85.8392	115.232	56.4469	0.489857	-1.02957	4.50434e-07	0.000254065	Zic1	9	91358058	91365810	-1	zinc finger protein of the cerebellum 1 [Source:MGI Symbol;Acc:MGI:106683]
ENSMUSG00000046402	161.021	204.616	117.426	0.573883	-0.801171	4.26149e-06	0.00177105	Rbp1	9	98422961	98446551	1	retinol binding protein 1, cellular [Source:MGI Symbol;Acc:MGI:97876]
ENSMUSG00000057969	36.1944	53.4996	18.8893	0.353073	-1.50196	5.81131e-07	0.000315447	Sema3b	9	107597674	107609229	-1	sema domain, immunoglobulin domain (Ig), short basic domain, secreted, (semaphorin) 3B [Source:MGI Symbol;Acc:MGI:107561]
ENSMUSG00000036814	176.089	219.477	132.702	0.604628	-0.72588	1.20999e-05	0.00412608	Slc6a20a	9	123636122	123678885	-1	solute carrier family 6 (neurotransmitter transporter), member 20A [Source:MGI Symbol;Acc:MGI:2143217]
ENSMUSG00000019970	641.399	801.74	481.058	0.600017	-0.736924	1.2193e-06	0.000562016	Sgk1	10	21882184	21999903	1	serum/glucocorticoid regulated kinase 1 [Source:MGI Symbol;Acc:MGI:1340062]
ENSMUSG00000037868	34.8432	19.7087	49.9777	2.53582	1.34245	2.56888e-07	0.0001589	Egr2	10	67535475	67542188	1	early growth response 2 [Source:MGI Symbol;Acc:MGI:95296]
ENSMUSG00000020241	70.9893	90.8527	51.1259	0.562734	-0.829474	0.000143532	0.0312923	Col6a2	10	76595762	76623630	-1	collagen, type VI, alpha 2 [Source:MGI Symbol;Acc:MGI:88460]
ENSMUSG00000019960	418.298	318.78	517.816	1.62437	0.699879	8.75775e-06	0.00310585	Dusp6	10	99263231	99267488	1	dual specificity phosphatase 6 [Source:MGI Symbol;Acc:MGI:1914853]
ENSMUSG00000020473	184.29	242.4	126.181	0.52055	-0.941891	2.95574e-08	2.38232e-05	Aebp1	11	5861947	5872088	1	AE binding protein 1 [Source:MGI Symbol;Acc:MGI:1197012]
ENSMUSG00000010122	31.7001	48.8527	14.5474	0.297782	-1.74767	7.41221e-08	4.92875e-05	Slc47a1	11	61343401	61378345	-1	solute carrier family 47, member 1 [Source:MGI Symbol;Acc:MGI:1914723]
ENSMUSG00000000753	76.5231	98.2348	54.8114	0.557963	-0.841759	0.000137248	0.0304192	Serpinf1	11	75409769	75422701	-1	serine (or cysteine) peptidase inhibitor, clade F, member 1 [Source:MGI Symbol;Acc:MGI:108080]
ENSMUSG00000017344	355.154	428.204	282.103	0.658806	-0.602074	6.29949e-05	0.0178249	Vtn	11	78499091	78502324	1	vitronectin [Source:MGI Symbol;Acc:MGI:98940]
ENSMUSG00000044177	23.7907	38.3639	9.21751	0.240265	-2.0573	6.51314e-08	4.44196e-05	Wfikkn2	11	94235956	94246005	-1	WAP, follistatin/kazal, immunoglobulin, kunitz and netrin domain containing 2 [Source:MGI Symbol;Acc:MGI:2669209]
ENSMUSG00000001506	107.027	145.453	68.6017	0.471643	-1.08423	1.24573e-07	8.08144e-05	Col1a1	11	94936224	94953042	1	collagen, type I, alpha 1 [Source:MGI Symbol;Acc:MGI:88467]
ENSMUSG00000020695	81.3987	104.753	58.0442	0.554105	-0.85177	3.0396e-05	0.00918721	Mrc2	11	105292643	105351139	1	mannose receptor, C type 2 [Source:MGI Symbol;Acc:MGI:107818]
ENSMUSG00000085297	26.8112	38.7406	14.8818	0.384138	-1.3803	1.68966e-05	0.00554833	Gm11651	11	105965608	105985694	-1	predicted gene 11651 [Source:MGI Symbol;Acc:MGI:3651203]
ENSMUSG00000020681	205.726	268.713	142.739	0.531192	-0.912694	3.12459e-08	2.44435e-05	Ace	11	105967945	105989964	1	angiotensin I converting enzyme (peptidyl-dipeptidase A) 1 [Source:MGI Symbol;Acc:MGI:87874]
ENSMUSG00000034227	106.403	133.247	79.5595	0.597081	-0.744002	0.00012785	0.029229	Foxj1	11	116330704	116335399	-1	forkhead box J1 [Source:MGI Symbol;Acc:MGI:1347474]
ENSMUSG00000092665	6350.83	5313.95	7387.71	1.39025	0.475343	0.000210512	0.0428153		12	69159295	69159591	1
ENSMUSG00000092773	6349.2	5312.81	7385.58	1.39015	0.475236	0.000210873	0.0428153		12	69361185	69361481	-1
ENSMUSG00000041323	33.4497	46.0294	20.8701	0.453408	-1.14112	3.50665e-05	0.0102494	Ak7	12	105705982	105782447	1	adenylate kinase 7 [Source:MGI Symbol;Acc:MGI:1926051]
ENSMUSG00000040856	50.6634	71.1247	30.202	0.424634	-1.23571	1.06283e-06	0.000513986	Dlk1	12	109452823	109463336	1	delta-like 1 homolog (Drosophila) [Source:MGI Symbol;Acc:MGI:94900]
ENSMUSG00000039004	104.173	143.754	64.5913	0.449318	-1.15419	1.39919e-08	1.2005e-05	Bmp6	13	38345716	38499728	1	bone morphogenetic protein 6 [Source:MGI Symbol;Acc:MGI:88182]
ENSMUSG00000078915	33.9703	49.285	18.6555	0.378524	-1.40154	1.22554e-06	0.000562016	Hsp25-ps1	13	45078498	45079127	-1	heat shock protein 25, pseudogene 1 [Source:MGI Symbol;Acc:MGI:96241]
ENSMUSG00000047061	26.1975	38.665	13.7299	0.3551	-1.4937	3.52677e-06	0.00148897	Gm9817	13	45078692	45081222	1	predicted gene 9817 [Source:MGI Symbol;Acc:MGI:3809102]
ENSMUSG00000078958	7.90637	12.8585	2.95429	0.229754	-2.12184	0.000183453	0.0393506	Atp6ap1l	13	90883460	90905355	-1	ATPase, H+ transporting, lysosomal accessory protein 1-like [Source:MGI Symbol;Acc:MGI:3648665]
ENSMUSG00000021848	18.4591	27.7335	9.18473	0.331178	-1.59432	7.96827e-05	0.0216265	Otx2	14	48657679	48667644	-1	orthodenticle homolog 2 (Drosophila) [Source:MGI Symbol;Acc:MGI:97451]
ENSMUSG00000022114	375.574	303.856	447.293	1.47206	0.557833	0.000205734	0.0427508	Spry2	14	105891949	105896819	-1	sprouty homolog 2 (Drosophila) [Source:MGI Symbol;Acc:MGI:1345138]
ENSMUSG00000022150	43.6137	63.311	23.9163	0.37776	-1.40446	1.70814e-07	0.000108174	Dab2	15	6299788	6440712	1	disabled homolog 2 (Drosophila) [Source:MGI Symbol;Acc:MGI:109175]
ENSMUSG00000005268	47.9713	76.5334	19.4091	0.253604	-1.97935	2.63059e-11	3.49842e-08	Prlr	15	10177238	10349180	1	prolactin receptor [Source:MGI Symbol;Acc:MGI:97763]
ENSMUSG00000022425	2162.76	3075.72	1249.79	0.406342	-1.29923	1.35976e-21	6.0278e-18	Enpp2	15	54838898	54920146	-1	ectonucleotide pyrophosphatase/phosphodiesterase 2 [Source:MGI Symbol;Acc:MGI:1321390]
ENSMUSG00000023043	9.43067	16.2776	2.58371	0.158728	-2.65538	2.49243e-05	0.00770856	Krt18	15	102028216	102032026	1	keratin 18 [Source:MGI Symbol;Acc:MGI:96692]
ENSMUSG00000018830	91.7369	129.857	53.6166	0.412888	-1.27618	3.25675e-09	3.20826e-06	Myh11	16	14194527	14291408	-1	myosin, heavy polypeptide 11, smooth muscle [Source:MGI Symbol;Acc:MGI:102643]
ENSMUSG00000071550	33.4821	47.6866	19.2776	0.404256	-1.30666	6.19424e-06	0.00238774	Wdr52	16	44394796	44482428	1	WD repeat domain 52 [Source:MGI Symbol;Acc:MGI:1277238]
ENSMUSG00000039672	31.1459	58.4818	3.80991	0.0651469	-3.94016	1.23019e-17	4.67437e-14	Kcne2	16	92292389	92298129	1	potassium voltage-gated channel, Isk-related subfamily, gene 2 [Source:MGI Symbol;Acc:MGI:1891123]
ENSMUSG00000022949	66.7077	116.411	17.0045	0.146073	-2.77523	1.0843e-25	9.61345e-22	Clic6	16	92485736	92541243	1	chloride intracellular channel 6 [Source:MGI Symbol;Acc:MGI:2146607]
ENSMUSG00000023067	144.994	180.886	109.101	0.603144	-0.729425	0.000114738	0.0267703	Cdkn1a	17	29090979	29100722	1	cyclin-dependent kinase inhibitor 1A (P21) [Source:MGI Symbol;Acc:MGI:104556]
ENSMUSG00000024033	68.3735	92.4262	44.3208	0.479527	-1.06032	1.44972e-06	0.000653553	Rsph1	17	31255019	31277356	-1	radial spoke head 1 homolog (Chlamydomonas) [Source:MGI Symbol;Acc:MGI:1194909]
ENSMUSG00000073421	15.8649	24.5494	7.18048	0.292491	-1.77354	8.09396e-05	0.0217458	H2-Ab1	17	34263209	34269418	1	histocompatibility 2, class II antigen A, beta 1 [Source:MGI Symbol;Acc:MGI:103070]
ENSMUSG00000002831	117.812	165.544	70.0791	0.423325	-1.24016	4.11775e-11	5.21543e-08	Plin4	17	56100591	56109802	-1	perilipin 4 [Source:MGI Symbol;Acc:MGI:1929709]
ENSMUSG00000024164	23.1016	32.1024	14.1008	0.439244	-1.18691	0.000112035	0.0263708	C3	17	57203970	57228136	-1	complement component 3 [Source:MGI Symbol;Acc:MGI:88227]
ENSMUSG00000032796	50.1345	67.9416	32.3273	0.475811	-1.07154	4.02405e-05	0.0115088	Lama1	17	67697265	67822645	1	laminin, alpha 1 [Source:MGI Symbol;Acc:MGI:99892]
ENSMUSG00000024066	61.9005	85.9668	37.8342	0.440103	-1.18409	4.58498e-07	0.000254065	Xdh	17	73883908	73950182	-1	xanthine dehydrogenase [Source:MGI Symbol;Acc:MGI:98973]
ENSMUSG00000061808	3616.63	6981.57	251.684	0.0360498	-4.79387	9.9948e-188	2.65842e-183	Ttr	18	20665250	20674324	1	transthyretin [Source:MGI Symbol;Acc:MGI:98865]
ENSMUSG00000024610	33.6934	45.4102	21.9766	0.483957	-1.04705	0.000198291	0.0418582	Cd74	18	60803848	60812646	1	CD74 antigen (invariant polypeptide of major histocompatibility complex, class II antigen-associated) [Source:MGI Symbol;Acc:MGI:96534]
ENSMUSG00000092274	584.58	744.544	424.615	0.570302	-0.810201	1.22504e-08	1.08612e-05	Neat1	19	5824708	5845478	-1	nuclear paraspeckle assembly transcript 1 (non-protein coding) [Source:MGI Symbol;Acc:MGI:1914211]
ENSMUSG00000024650	54.1052	74.3016	33.9088	0.456367	-1.13174	6.47678e-06	0.00246099	Slc22a6	19	8617996	8628299	1	solute carrier family 22 (organic anion transporter), member 6 [Source:MGI Symbol;Acc:MGI:892001]
ENSMUSG00000069833	411.029	517.166	304.893	0.589546	-0.762325	7.29169e-07	0.000380283	Ahnak	19	8989284	9076919	1	AHNAK nucleoprotein (desmoyokin) [Source:MGI Symbol;Acc:MGI:1316648]
ENSMUSG00000035783	130.372	185.497	75.2475	0.405654	-1.30168	6.9254e-12	1.08354e-08	Acta2	19	34241090	34255336	-1	actin, alpha 2, smooth muscle, aorta [Source:MGI Symbol;Acc:MGI:87909]
ENSMUSG00000092927	106.895	213.79	0	0	#NAME?	2.8113e-86	3.73875e-82	NA	NA	NA	NA	NA	NA
ENSMUSG00000091324	41.7455	58.6432	24.8478	0.423712	-1.23884	4.99051e-06	0.00201118	NA	NA	NA	NA	NA	NA
ENSMUSG00000073884	56.0399	74.191	37.8888	0.510692	-0.969474	0.000103564	0.0250417	NA	NA	NA	NA	NA	NA
ENSMUSG00000047230	13.2519	23.9445	2.5594	0.106889	-3.22581	2.79518e-07	0.000168969	Cldn2	X	139800828	139811386	1	claudin 2 [Source:MGI Symbol;Acc:MGI:1276110]
ENSMUSG00000031431	653.543	784.146	522.939	0.66689	-0.58448	0.000101151	0.0250417	Tsc22d3	X	140539528	140600659	-1	TSC22 domain family, member 3 [Source:MGI Symbol;Acc:MGI:1196284]
ENSMUSG00000035299	450.21	620.664	279.755	0.450735	-1.14965	5.23016e-14	1.15926e-10	Mid1	X	169685199	170005736	1	midline 1 [Source:MGI Symbol;Acc:MGI:1100537]
ENSMUSG00000087263	43.2646	60.3583	26.171	0.433595	-1.20558	2.30658e-05	0.00730361	Gm15726	X	169979047	169985232	-1	predicted gene 15726 [Source:MGI Symbol;Acc:MGI:3783169]
ENSMUSG00000086695	44.4844	68.494	20.4748	0.298929	-1.74212	1.48745e-09	1.52166e-06	Gm15247	X	169985801	169986939	-1	predicted gene 15247 [Source:MGI Symbol;Acc:MGI:3705183]

## Sheet: hip HET.M.05
id	baseMean	baseMeanA	baseMeanB	foldChange	log2FoldChange	pval	padj	mgi_symbol	chromosome_name	start_position	end_position	strand	description
ENSMUSG00000026354	635.125	819.151	497.106	0.606854	-0.720578	1.72958e-05	0.0207856	Lct	1	128284756	128328318	-1	lactase [Source:MGI Symbol;Acc:MGI:104576]
ENSMUSG00000044349	2421.68	1799.76	2888.11	1.60472	0.682323	1.19309e-05	0.0157721	Snhg11	2	158375638	158386145	1	small nucleolar RNA host gene 11 [Source:MGI Symbol;Acc:MGI:2441845]
ENSMUSG00000082697	3250.41	4181.34	2552.21	0.610383	-0.712214	1.40616e-06	0.00531108	Gm12913	4	78773677	78774221	-1	predicted gene 12913 [Source:MGI Symbol;Acc:MGI:3650682]
ENSMUSG00000028749	67.9129	97.5912	45.6542	0.467811	-1.096	1.29257e-05	0.0162734	Pla2g2f	4	138750533	138757626	-1	phospholipase A2, group IIF [Source:MGI Symbol;Acc:MGI:1349661]
ENSMUSG00000092746	665.457	864.751	515.987	0.596689	-0.74495	2.49388e-06	0.00777067		6	69516339	69516620	1
ENSMUSG00000019970	666.951	849.754	529.85	0.623533	-0.681462	4.16804e-05	0.0423842	Sgk1	10	21882184	21999903	1	serum/glucocorticoid regulated kinase 1 [Source:MGI Symbol;Acc:MGI:1340062]
ENSMUSG00000082286	389.736	193.035	537.262	2.78324	1.47676	8.70819e-17	2.30236e-12	Pisd-ps1	11	3125904	3131004	1	phosphatidylserine decarboxylase, pseudogene 1 [Source:MGI Symbol;Acc:MGI:3842428]
ENSMUSG00000055333	9.08208	17.798	2.54516	0.143003	-2.80588	4.07594e-05	0.0423842	Fat2	11	55250609	55336564	-1	FAT tumor suppressor homolog 2 (Drosophila) [Source:MGI Symbol;Acc:MGI:2685369]
ENSMUSG00000092665	6015.95	7658.15	4784.3	0.624733	-0.678688	5.28522e-06	0.00998113		12	69159295	69159591	1
ENSMUSG00000092773	6017.05	7663.42	4782.28	0.62404	-0.680289	5.01655e-06	0.00998113		12	69361185	69361481	-1
ENSMUSG00000021268	7852.99	5734.6	9441.78	1.64646	0.719366	3.19155e-06	0.00843814	Meg3	12	109541001	109571726	1	maternally expressed 3 [Source:MGI Symbol;Acc:MGI:1202886]
ENSMUSG00000054889	574.444	798.607	406.322	0.508788	-0.974864	5.84915e-09	5.15485e-05	Dsp	13	38151328	38198577	1	desmoplakin [Source:MGI Symbol;Acc:MGI:109611]
ENSMUSG00000063303	15.0107	25.9617	6.79749	0.261828	-1.93331	5.16629e-05	0.0487826	Gm10129	13	38151433	38151792	-1	predicted gene 10129 [Source:MGI Symbol;Acc:MGI:3641890]
ENSMUSG00000021990	275.002	369.069	204.452	0.553966	-0.852131	1.14928e-06	0.00506431	Spata13	14	60634001	60764556	1	spermatogenesis associated 13 [Source:MGI Symbol;Acc:MGI:104838]
ENSMUSG00000022949	42.7143	62.4188	27.9359	0.447556	-1.15986	4.62872e-05	0.0453255	Clic6	16	92485736	92541243	1	chloride intracellular channel 6 [Source:MGI Symbol;Acc:MGI:2146607]
ENSMUSG00000023795	165.481	104.988	210.85	2.00833	1.006	7.11486e-07	0.00376219	Pisd-ps2	17	3076578	3084183	-1	phosphatidylserine decarboxylase, pseudogene 2 [Source:MGI Symbol;Acc:MGI:3612472]
ENSMUSG00000061808	608.2	869.594	412.154	0.473961	-1.07716	4.93569e-13	6.52473e-09	Ttr	18	20665250	20674324	1	transthyretin [Source:MGI Symbol;Acc:MGI:98865]
ENSMUSG00000075912	8.79782	0	15.3962	Inf	Inf	1.45182e-07	0.000959617	NA	NA	NA	NA	NA	NA
ENSMUSG00000090320	189.643	124.169	238.749	1.92277	0.94319	3.83753e-06	0.00922369	NA	NA	NA	NA	NA	NA
ENSMUSG00000050459	891.374	640.534	1079.5	1.68532	0.75302	4.93169e-06	0.00998113	NA	NA	NA	NA	NA	NA
ENSMUSG00000090299	185.535	122.165	233.063	1.90777	0.93189	5.83854e-06	0.010291	NA	NA	NA	NA	NA	NA
ENSMUSG00000091944	978.609	710.894	1179.39	1.65903	0.730339	8.12624e-06	0.0134281	NA	NA	NA	NA	NA	NA
ENSMUSG00000091838	168.968	111.127	212.349	1.91086	0.934223	8.71144e-06	0.0135483	NA	NA	NA	NA	NA	NA
ENSMUSG00000090384	843.288	612.117	1016.67	1.6609	0.731966	9.77576e-06	0.014359	NA	NA	NA	NA	NA	NA
ENSMUSG00000073474	186.011	126.212	230.859	1.82914	0.871163	1.12826e-05	0.0157001	NA	NA	NA	NA	NA	NA
ENSMUSG00000075937	7.73054	0.332192	13.2793	39.9748	5.32102	2.53157e-05	0.0291009	NA	NA	NA	NA	NA	NA
ENSMUSG00000075840	7.43716	0.343542	12.7574	37.1348	5.2147	3.13171e-05	0.0344997	NA	NA	NA	NA	NA	NA
ENSMUSG00000073125	9.4064	1.37417	15.4306	11.229	3.48916	2.64518e-06	0.00777067	Xlr3b	X	73192207	73202930	1	X-linked lymphocyte-regulated 3B [Source:MGI Symbol;Acc:MGI:109505]

## Sheet: hip WT.F.05
id	baseMean	baseMeanA	baseMeanB	foldChange	log2FoldChange	pval	padj	mgi_symbol	chromosome_name	start_position	end_position	strand	description
ENSMUSG00000026065	64.439	85.8356	43.0424	0.501451	-0.995819	7.94499e-06	0.00507822	Slc9a4	1	40580227	40630731	1	solute carrier family 9 (sodium/hydrogen exchanger), member 4 [Source:MGI Symbol;Acc:MGI:105074]
ENSMUSG00000038331	254.018	187.932	320.103	1.70329	0.768325	5.90336e-06	0.00442308	Satb2	1	56793986	56978650	-1	special AT-rich sequence binding protein 2 [Source:MGI Symbol;Acc:MGI:2679336]
ENSMUSG00000036815	468.221	353.988	582.455	1.64541	0.718448	3.50258e-06	0.00290605	Dpp10	1	123332142	124045559	-1	dipeptidylpeptidase 10 [Source:MGI Symbol;Acc:MGI:2442409]
ENSMUSG00000026463	2165.14	1722.23	2608.06	1.51435	0.598696	2.84806e-05	0.0135028	Atp2b4	1	133702674	133801041	-1	ATPase, Ca++ transporting, plasma membrane 4 [Source:MGI Symbol;Acc:MGI:88111]
ENSMUSG00000051985	49.9387	21.6165	78.2608	3.62041	1.85615	2.21864e-10	7.36312e-07	Igfn1	1	135953578	136006342	-1	immunoglobulin-like and fibronectin type III domain containing 1 [Source:MGI Symbol;Acc:MGI:3045352]
ENSMUSG00000019230	55.3866	76.3096	34.4636	0.451629	-1.14679	1.89257e-06	0.00173828	Lhx9	1	138825186	138848576	-1	LIM homeobox protein 9 [Source:MGI Symbol;Acc:MGI:1316721]
ENSMUSG00000026479	95.0774	61.27	128.885	2.10355	1.07283	5.63769e-07	0.000748404	Lamc2	1	153122756	153186447	-1	laminin, gamma 2 [Source:MGI Symbol;Acc:MGI:99913]
ENSMUSG00000056708	358.366	281.333	435.399	1.54763	0.63006	6.91768e-05	0.0270095	Ier5	1	155096367	155099636	-1	immediate early response 5 [Source:MGI Symbol;Acc:MGI:1337072]
ENSMUSG00000039349	172.95	126.311	219.589	1.73848	0.797829	2.06675e-05	0.0103533	C130074G19Rik	1	184871926	184883218	-1	RIKEN cDNA C130074G19 gene [Source:MGI Symbol;Acc:MGI:2444831]
ENSMUSG00000038860	240.841	178.758	302.924	1.69461	0.76095	8.03334e-06	0.00507822	Garnl3	2	32986366	33131654	-1	GTPase activating RANGAP domain-like 3 [Source:MGI Symbol;Acc:MGI:2139309]
ENSMUSG00000026826	718.419	559.879	876.958	1.56633	0.647392	7.52389e-06	0.00499398	Nr4a2	2	57106830	57124003	-1	nuclear receptor subfamily 4, group A, member 2 [Source:MGI Symbol;Acc:MGI:1352456]
ENSMUSG00000075270	107.783	138.232	77.3352	0.559461	-0.837891	2.7953e-05	0.0134937	Pde11a	2	75989141	76338774	-1	phosphodiesterase 11A [Source:MGI Symbol;Acc:MGI:3036251]
ENSMUSG00000027004	155.638	201.667	109.609	0.543514	-0.87961	9.00801e-07	0.00113887	Frzb	2	80411970	80447625	-1	frizzled-related protein [Source:MGI Symbol;Acc:MGI:892032]
ENSMUSG00000027270	591.326	440.304	742.349	1.68599	0.753599	9.53622e-07	0.00115085	6330527O06Rik	2	136052239	136069917	1	RIKEN cDNA 6330527O06 gene [Source:MGI Symbol;Acc:MGI:1923411]
ENSMUSG00000067578	112.35	81.1855	143.515	1.76775	0.821911	3.09219e-05	0.0139149	Cbln4	2	172036233	172043466	-1	cerebellin 4 precursor protein [Source:MGI Symbol;Acc:MGI:2154433]
ENSMUSG00000085007	67.7734	43.6776	91.8691	2.10335	1.07269	1.22854e-05	0.00709082	Gm11549	3	36515057	36521813	-1	predicted gene 11549 [Source:MGI Symbol;Acc:MGI:3650339]
ENSMUSG00000036834	110.161	79.528	140.795	1.77038	0.824059	2.99765e-05	0.0137963	Plch1	3	63696234	63899472	-1	phospholipase C, eta 1 [Source:MGI Symbol;Acc:MGI:2683547]
ENSMUSG00000028004	365.623	451.736	279.51	0.618747	-0.692579	1.66242e-05	0.00882745	Npy2r	3	82538383	82548086	-1	neuropeptide Y receptor Y2 [Source:MGI Symbol;Acc:MGI:108418]
ENSMUSG00000068696	117.984	74.1588	161.81	2.18193	1.12561	2.71323e-08	5.14544e-05	Gpr88	3	116249654	116253484	-1	G-protein coupled receptor 88 [Source:MGI Symbol;Acc:MGI:1927653]
ENSMUSG00000053819	579.528	436.091	722.966	1.65783	0.729299	1.0003e-06	0.0011547	Camk2d	3	126596302	126844913	1	calcium/calmodulin-dependent protein kinase II, delta [Source:MGI Symbol;Acc:MGI:1341265]
ENSMUSG00000028195	63.1445	33.2479	93.041	2.7984	1.4846	2.21991e-09	5.35804e-06	Cyr61	3	145646971	145649985	-1	cysteine rich protein 61 [Source:MGI Symbol;Acc:MGI:88613]
ENSMUSG00000082697	4025.27	3176.74	4873.79	1.53421	0.617497	9.2646e-06	0.00572035	Gm12913	4	78773677	78774221	-1	predicted gene 12913 [Source:MGI Symbol;Acc:MGI:3650682]
ENSMUSG00000028786	119.217	149.92	88.5135	0.590404	-0.760226	6.54812e-05	0.02611	Tmem54	4	129105548	129111626	1	transmembrane protein 54 [Source:MGI Symbol;Acc:MGI:1913510]
ENSMUSG00000028883	65.0467	41.1268	88.9665	2.16323	1.11318	1.7535e-05	0.00912852	Sema3a	5	13396784	13602565	1	sema domain, immunoglobulin domain (Ig), short basic domain, secreted, (semaphorin) 3A [Source:MGI Symbol;Acc:MGI:107558]
ENSMUSG00000039252	1173.04	959.908	1386.17	1.44407	0.530137	0.000142827	0.0486162	Lgi2	5	52537864	52566303	-1	leucine-rich repeat LGI family, member 2 [Source:MGI Symbol;Acc:MGI:2180196]
ENSMUSG00000029335	59.9558	38.2605	81.6511	2.13408	1.09362	1.55046e-05	0.00840096	Bmp3	5	98854439	98880960	1	bone morphogenetic protein 3 [Source:MGI Symbol;Acc:MGI:88179]
ENSMUSG00000042589	542.228	414.752	669.704	1.61471	0.691273	4.31367e-06	0.00336847	Cux2	5	121857963	122050102	-1	cut-like homeobox 2 [Source:MGI Symbol;Acc:MGI:107321]
ENSMUSG00000059991	401.739	311.111	492.367	1.58261	0.662307	3.85209e-05	0.0170455	Nptx2	5	144545887	144557478	1	neuronal pentraxin 2 [Source:MGI Symbol;Acc:MGI:1858209]
ENSMUSG00000076498	6.39337	0.967299	11.8194	12.219	3.61106	5.63646e-05	0.0243021	Trbc2	6	41546730	41548181	1	T cell receptor beta, constant 2 [Source:MGI Symbol;Acc:MGI:4835227]
ENSMUSG00000025889	545.413	727.588	363.238	0.499236	-1.00221	1.31703e-11	4.9953e-08	Snca	6	60731573	60829855	-1	synuclein, alpha [Source:MGI Symbol;Acc:MGI:1277151]
ENSMUSG00000071341	251.443	167.629	335.256	1.99999	0.999993	6.85592e-09	1.40019e-05	Egr4	6	85511131	85513589	-1	early growth response 4 [Source:MGI Symbol;Acc:MGI:99252]
ENSMUSG00000030022	86.2369	112.246	60.2277	0.536568	-0.898167	2.15873e-05	0.0106137	Adamts9	6	92772699	92943492	-1	a disintegrin-like and metallopeptidase (reprolysin type) with thrombospondin type 1 motif, 9 [Source:MGI Symbol;Acc:MGI:1916320]
ENSMUSG00000035357	283.639	208.472	358.807	1.72112	0.783352	2.69921e-06	0.0023888	Pdzrn3	6	101149609	101377897	-1	PDZ domain containing RING finger 3 [Source:MGI Symbol;Acc:MGI:1933157]
ENSMUSG00000030123	890.099	678.161	1102.04	1.62504	0.700471	1.89869e-06	0.00173828	Plxnd1	6	115954811	115995005	-1	plexin D1 [Source:MGI Symbol;Acc:MGI:2154244]
ENSMUSG00000047730	13.4607	21.0192	5.90214	0.280797	-1.8324	5.92704e-05	0.024588	Fcgbp	7	28071236	28120862	1	Fc fragment of IgG binding protein [Source:MGI Symbol;Acc:MGI:2444336]
ENSMUSG00000030792	28.1484	15.4957	40.8011	2.63307	1.39674	8.93855e-05	0.0339026	Dkkl1	7	45207525	45211883	-1	dickkopf-like 1 [Source:MGI Symbol;Acc:MGI:1354963]
ENSMUSG00000001741	326.329	395.948	256.71	0.648343	-0.62517	8.43828e-05	0.032469	Il16	7	83642848	83745726	-1	interleukin 16 [Source:MGI Symbol;Acc:MGI:1270855]
ENSMUSG00000073975	5.24414	10.0534	0.434877	0.0432567	-4.53093	3.19166e-06	0.0027335	Olfr550	7	102578469	102579506	1	olfactory receptor 550 [Source:MGI Symbol;Acc:MGI:3030384]
ENSMUSG00000030898	387.667	260.945	514.389	1.97125	0.979113	1.32536e-09	3.70639e-06	Cckbr	7	105425820	105436338	1	cholecystokinin B receptor [Source:MGI Symbol;Acc:MGI:99479]
ENSMUSG00000003573	536.557	645.666	427.448	0.662027	-0.595038	9.44287e-05	0.0348206	Homer3	8	70282827	70294361	1	homer homolog 3 (Drosophila) [Source:MGI Symbol;Acc:MGI:1347359]
ENSMUSG00000052837	478.61	358.914	598.307	1.66699	0.737249	1.7872e-06	0.00173828	Junb	8	84976909	84978748	-1	Jun-B oncogene [Source:MGI Symbol;Acc:MGI:96647]
ENSMUSG00000003657	198.804	252.797	144.811	0.572836	-0.803806	6.74848e-06	0.00481401	Calb2	8	110142539	110168206	-1	calbindin 2 [Source:MGI Symbol;Acc:MGI:101914]
ENSMUSG00000034796	1523.35	1857.8	1188.91	0.639954	-0.64396	9.6101e-06	0.00579882	Cpne7	8	123117374	123135182	1	copine VII [Source:MGI Symbol;Acc:MGI:2142747]
ENSMUSG00000019970	528.929	671.045	386.814	0.576436	-0.794767	4.98495e-08	8.82335e-05	Sgk1	10	21882184	21999903	1	serum/glucocorticoid regulated kinase 1 [Source:MGI Symbol;Acc:MGI:1340062]
[truncated: 34 more rows]

## Sheet: hip WT.M.05
id	baseMean	baseMeanA	baseMeanB	foldChange	log2FoldChange	pval	padj	mgi_symbol	chromosome_name	start_position	end_position	strand	description
[truncated: 105 more rows]

[truncated: 4 more sheets: H2-ab1.lung.gene.counts.txt, lung.sample.sheet, H2-ab1.hip.gene.counts.txt, hip.sample.sheet]
